# Supplementary material for: The ketogenic diet influences taxonomic and functional composition of the gut microbiota in children with severe epilepsy
Source: NPJ Biofilms Microbiomes. 2019 Jan 23;5:5. doi: 10.1038/s41522-018-0073-2 (PMC6344533; doi:10.1038/s41522-018-0073-2)
Supplement: Supplementary file 2 — Supplementary Table 1 [file 41522_2018_73_MOESM2_ESM.xlsx]

## Sheet: metaphlan2_MiSeq1to7.txt
Supplementary Table S1. Metaphlan2 output table (Relative abundance, %)
ID	CA.01	CA.04	CA.05	CA.07	CA.10	CA.14	CA.15	CA.18	CA.21	CA.22	CA.23	CB.01	CB.04	CB.05	CB.07	CB.10	CB.14	CB.15	CB.18	CB.21	CB.22	CB.23	MO.01	NC.01	PA.03	PA.04	PA.05	PA.06	PA.08	PA.10	PA.11	PA.18	PA.19	PA.22	PA.23	PA.28	PB.03	PB.04	PB.05	PB.06	PB.08	PB.10	PB.11	PB.18	PB.19	PB.22	PB.23	PB.28
k__Archaea	3.41395	2.30016	1.49787	2.9197	0.02531	0	0	0	1.96105	0	0	1.08849	1.77355	0.3395	4.06118	0	0.97566	0	0	1.60651	2.61756	2.60888	0	0	4.59847	2.07843	0	0	0	7.8668	0	0	0	0	0	0	0.33562	5.1582	0	0	0	3.51468	0	0	0	0	0	0
k__Archaea|p__Euryarchaeota	3.41395	2.30016	1.49787	2.9197	0.02531	0	0	0	1.96105	0	0	1.08849	1.77355	0.3395	4.06118	0	0.97566	0	0	1.60651	2.61756	2.60888	0	0	4.59847	2.07843	0	0	0	7.8668	0	0	0	0	0	0	0.33562	5.1582	0	0	0	3.51468	0	0	0	0	0	0
k__Archaea|p__Euryarchaeota|c__Methanobacteria	3.41395	2.30016	1.49787	2.9197	0.02531	0	0	0	1.96105	0	0	1.08849	1.77355	0.3395	4.06118	0	0.97566	0	0	1.60651	2.61756	2.60888	0	0	4.59847	2.07843	0	0	0	7.8668	0	0	0	0	0	0	0.33562	5.1582	0	0	0	3.51468	0	0	0	0	0	0
k__Archaea|p__Euryarchaeota|c__Methanobacteria|o__Methanobacteriales	3.41395	2.30016	1.49787	2.9197	0.02531	0	0	0	1.96105	0	0	1.08849	1.77355	0.3395	4.06118	0	0.97566	0	0	1.60651	2.61756	2.60888	0	0	4.59847	2.07843	0	0	0	7.8668	0	0	0	0	0	0	0.33562	5.1582	0	0	0	3.51468	0	0	0	0	0	0
k__Archaea|p__Euryarchaeota|c__Methanobacteria|o__Methanobacteriales|f__Methanobacteriaceae	3.41395	2.30016	1.49787	2.9197	0.02531	0	0	0	1.96105	0	0	1.08849	1.77355	0.3395	4.06118	0	0.97566	0	0	1.60651	2.61756	2.60888	0	0	4.59847	2.07843	0	0	0	7.8668	0	0	0	0	0	0	0.33562	5.1582	0	0	0	3.51468	0	0	0	0	0	0
k__Archaea|p__Euryarchaeota|c__Methanobacteria|o__Methanobacteriales|f__Methanobacteriaceae|g__Methanobrevibacter	3.21742	2.30016	1.49787	2.9197	0.02531	0	0	0	1.96105	0	0	1.08849	1.77355	0.3395	4.06118	0	0.97566	0	0	1.60651	2.61756	2.60888	0	0	4.59847	2.07843	0	0	0	7.8668	0	0	0	0	0	0	0.33562	5.1582	0	0	0	3.51468	0	0	0	0	0	0
k__Archaea|p__Euryarchaeota|c__Methanobacteria|o__Methanobacteriales|f__Methanobacteriaceae|g__Methanobrevibacter|s__Methanobrevibacter_smithii	3.21742	2.30016	1.49787	2.9197	0.02531	0	0	0	1.96105	0	0	0.66805	1.77355	0.3395	4.06118	0	0.97566	0	0	1.60651	2.61756	2.60888	0	0	4.23761	2.07843	0	0	0	7.8668	0	0	0	0	0	0	0.33562	5.1582	0	0	0	3.51468	0	0	0	0	0	0
k__Archaea|p__Euryarchaeota|c__Methanobacteria|o__Methanobacteriales|f__Methanobacteriaceae|g__Methanobrevibacter|s__Methanobrevibacter_smithii|t__Methanobrevibacter_smithii_unclassified	3.21742	2.30016	1.49787	2.9197	0.02531	0	0	0	1.96105	0	0	0.66805	1.77355	0.3395	4.06118	0	0.97566	0	0	1.60651	2.61756	2.60888	0	0	4.23761	2.07843	0	0	0	7.8668	0	0	0	0	0	0	0.33562	5.1582	0	0	0	3.51468	0	0	0	0	0	0
k__Archaea|p__Euryarchaeota|c__Methanobacteria|o__Methanobacteriales|f__Methanobacteriaceae|g__Methanobrevibacter|s__Methanobrevibacter_unclassified	0	0	0	0	0	0	0	0	0	0	0	0.42045	0	0	0	0	0	0	0	0	0	0	0	0	0.36086	0	0	0	0	0	0	0	0	0	0	0	0	0	0	0	0	0	0	0	0	0	0	0
k__Archaea|p__Euryarchaeota|c__Methanobacteria|o__Methanobacteriales|f__Methanobacteriaceae|g__Methanosphaera	0.19654	0	0	0	0	0	0	0	0	0	0	0	0	0	0	0	0	0	0	0	0	0	0	0	0	0	0	0	0	0	0	0	0	0	0	0	0	0	0	0	0	0	0	0	0	0	0	0
k__Archaea|p__Euryarchaeota|c__Methanobacteria|o__Methanobacteriales|f__Methanobacteriaceae|g__Methanosphaera|s__Methanosphaera_stadtmanae	0.19654	0	0	0	0	0	0	0	0	0	0	0	0	0	0	0	0	0	0	0	0	0	0	0	0	0	0	0	0	0	0	0	0	0	0	0	0	0	0	0	0	0	0	0	0	0	0	0
k__Archaea|p__Euryarchaeota|c__Methanobacteria|o__Methanobacteriales|f__Methanobacteriaceae|g__Methanosphaera|s__Methanosphaera_stadtmanae|t__GCF_000012545	0.19654	0	0	0	0	0	0	0	0	0	0	0	0	0	0	0	0	0	0	0	0	0	0	0	0	0	0	0	0	0	0	0	0	0	0	0	0	0	0	0	0	0	0	0	0	0	0	0
k__Bacteria	96.5861	97.6998	98.2508	97.0803	99.9747	100	100	99.9826	98.0389	100	100	98.9115	97.4874	99.6605	95.9388	100	98.8166	100	100	98.3935	97.3824	97.3554	100	0	95.4015	97.9216	100	100	99.9493	92.1332	100	100	100	99.9459	100	99.9814	99.6644	94.8418	99.6502	99.9339	100	96.4853	100	100	100	100	100	100
k__Bacteria|p__Actinobacteria	19.8542	13.9424	13.0494	7.42629	2.37089	22.2586	14.5563	37.9807	29.7579	33.0312	38.2401	28.254	5.07664	2.88492	4.8966	8.55455	5.24835	27.1046	5.01965	35.2028	14.6164	18.6593	0	0	14.5303	37.364	6.99797	10.3428	24.7449	21.18	20.5188	34.8917	27.8897	12.0157	7.63581	23.5842	25.6166	15.243	3.06488	4.98897	5.52422	5.38827	17.6425	9.61913	10.7618	3.13793	0.94118	11.308
k__Bacteria|p__Actinobacteria|c__Actinobacteria	19.8542	13.9424	13.0494	7.42629	2.37089	22.2586	14.5563	37.9807	29.7579	33.0312	38.2401	28.254	5.07664	2.88492	4.8966	8.55455	5.24835	27.1046	5.01965	35.2028	14.6164	18.6593	0	0	14.5303	37.364	6.99797	10.3428	24.7449	21.18	20.5188	34.8917	27.8897	12.0157	7.63581	23.5842	25.6166	15.243	3.06488	4.98897	5.52422	5.38827	17.6425	9.61913	10.7618	3.13793	0.94118	11.308
k__Bacteria|p__Actinobacteria|c__Actinobacteria|o__Actinomycetales	0	0	0	0	0	0	0	0	0	0	0	0	0.0095	0	0	0	0	0	0	0	1.18245	1.25554	0	0	0	0	0	0	0	0	0	0	0	0.03214	0.24215	0.07808	0	0	0.26314	0	0	0	0.11308	0	0	0	0	0
k__Bacteria|p__Actinobacteria|c__Actinobacteria|o__Actinomycetales|f__Actinomycetaceae	0	0	0	0	0	0	0	0	0	0	0	0	0	0	0	0	0	0	0	0	0.08631	0.38753	0	0	0	0	0	0	0	0	0	0	0	0.03214	0	0.07808	0	0	0.15046	0	0	0	0	0	0	0	0	0
k__Bacteria|p__Actinobacteria|c__Actinobacteria|o__Actinomycetales|f__Actinomycetaceae|g__Actinomyces	0	0	0	0	0	0	0	0	0	0	0	0	0	0	0	0	0	0	0	0	0.0417	0.21092	0	0	0	0	0	0	0	0	0	0	0	0.03214	0	0	0	0	0.07598	0	0	0	0	0	0	0	0	0
k__Bacteria|p__Actinobacteria|c__Actinobacteria|o__Actinomycetales|f__Actinomycetaceae|g__Actinomyces|s__Actinomyces_europaeus	0	0	0	0	0	0	0	0	0	0	0	0	0	0	0	0	0	0	0	0	0	0	0	0	0	0	0	0	0	0	0	0	0	0	0	0	0	0	0.07598	0	0	0	0	0	0	0	0	0
k__Bacteria|p__Actinobacteria|c__Actinobacteria|o__Actinomycetales|f__Actinomycetaceae|g__Actinomyces|s__Actinomyces_europaeus|t__GCF_000411155	0	0	0	0	0	0	0	0	0	0	0	0	0	0	0	0	0	0	0	0	0	0	0	0	0	0	0	0	0	0	0	0	0	0	0	0	0	0	0.07598	0	0	0	0	0	0	0	0	0
k__Bacteria|p__Actinobacteria|c__Actinobacteria|o__Actinomycetales|f__Actinomycetaceae|g__Actinomyces|s__Actinomyces_turicensis	0	0	0	0	0	0	0	0	0	0	0	0	0	0	0	0	0	0	0	0	0.0417	0.21092	0	0	0	0	0	0	0	0	0	0	0	0.03214	0	0	0	0	0	0	0	0	0	0	0	0	0	0
k__Bacteria|p__Actinobacteria|c__Actinobacteria|o__Actinomycetales|f__Actinomycetaceae|g__Actinomyces|s__Actinomyces_turicensis|t__GCF_000296505	0	0	0	0	0	0	0	0	0	0	0	0	0	0	0	0	0	0	0	0	0.0417	0.21092	0	0	0	0	0	0	0	0	0	0	0	0.03214	0	0	0	0	0	0	0	0	0	0	0	0	0	0
k__Bacteria|p__Actinobacteria|c__Actinobacteria|o__Actinomycetales|f__Actinomycetaceae|g__Mobiluncus	0	0	0	0	0	0	0	0	0	0	0	0	0	0	0	0	0	0	0	0	0.01827	0.0974	0	0	0	0	0	0	0	0	0	0	0	0	0	0	0	0	0	0	0	0	0	0	0	0	0	0
k__Bacteria|p__Actinobacteria|c__Actinobacteria|o__Actinomycetales|f__Actinomycetaceae|g__Mobiluncus|s__Mobiluncus_curtisii	0	0	0	0	0	0	0	0	0	0	0	0	0	0	0	0	0	0	0	0	0.01827	0.04805	0	0	0	0	0	0	0	0	0	0	0	0	0	0	0	0	0	0	0	0	0	0	0	0	0	0
k__Bacteria|p__Actinobacteria|c__Actinobacteria|o__Actinomycetales|f__Actinomycetaceae|g__Mobiluncus|s__Mobiluncus_curtisii|t__Mobiluncus_curtisii_unclassified	0	0	0	0	0	0	0	0	0	0	0	0	0	0	0	0	0	0	0	0	0.01827	0.04805	0	0	0	0	0	0	0	0	0	0	0	0	0	0	0	0	0	0	0	0	0	0	0	0	0	0
k__Bacteria|p__Actinobacteria|c__Actinobacteria|o__Actinomycetales|f__Actinomycetaceae|g__Mobiluncus|s__Mobiluncus_unclassified	0	0	0	0	0	0	0	0	0	0	0	0	0	0	0	0	0	0	0	0	0	0.04935	0	0	0	0	0	0	0	0	0	0	0	0	0	0	0	0	0	0	0	0	0	0	0	0	0	0
k__Bacteria|p__Actinobacteria|c__Actinobacteria|o__Actinomycetales|f__Actinomycetaceae|g__Varibaculum	0	0	0	0	0	0	0	0	0	0	0	0	0	0	0	0	0	0	0	0	0.02633	0.07922	0	0	0	0	0	0	0	0	0	0	0	0	0	0.07808	0	0	0.07447	0	0	0	0	0	0	0	0	0
k__Bacteria|p__Actinobacteria|c__Actinobacteria|o__Actinomycetales|f__Actinomycetaceae|g__Varibaculum|s__Varibaculum_cambriense	0	0	0	0	0	0	0	0	0	0	0	0	0	0	0	0	0	0	0	0	0.02633	0.07922	0	0	0	0	0	0	0	0	0	0	0	0	0	0.07808	0	0	0.07447	0	0	0	0	0	0	0	0	0
k__Bacteria|p__Actinobacteria|c__Actinobacteria|o__Actinomycetales|f__Actinomycetaceae|g__Varibaculum|s__Varibaculum_cambriense|t__GCF_000420065	0	0	0	0	0	0	0	0	0	0	0	0	0	0	0	0	0	0	0	0	0.02633	0.07922	0	0	0	0	0	0	0	0	0	0	0	0	0	0.07808	0	0	0.07447	0	0	0	0	0	0	0	0	0
k__Bacteria|p__Actinobacteria|c__Actinobacteria|o__Actinomycetales|f__Corynebacteriaceae	0	0	0	0	0	0	0	0	0	0	0	0	0	0	0	0	0	0	0	0	1.09614	0.86801	0	0	0	0	0	0	0	0	0	0	0	0	0	0	0	0	0.11268	0	0	0	0	0	0	0	0	0
k__Bacteria|p__Actinobacteria|c__Actinobacteria|o__Actinomycetales|f__Corynebacteriaceae|g__Corynebacterium	0	0	0	0	0	0	0	0	0	0	0	0	0	0	0	0	0	0	0	0	1.09614	0.86801	0	0	0	0	0	0	0	0	0	0	0	0	0	0	0	0	0.11268	0	0	0	0	0	0	0	0	0
k__Bacteria|p__Actinobacteria|c__Actinobacteria|o__Actinomycetales|f__Corynebacteriaceae|g__Corynebacterium|s__Corynebacterium_amycolatum	0	0	0	0	0	0	0	0	0	0	0	0	0	0	0	0	0	0	0	0	0.84905	0.41634	0	0	0	0	0	0	0	0	0	0	0	0	0	0	0	0	0	0	0	0	0	0	0	0	0	0
k__Bacteria|p__Actinobacteria|c__Actinobacteria|o__Actinomycetales|f__Corynebacteriaceae|g__Corynebacterium|s__Corynebacterium_amycolatum|t__GCF_000173655	0	0	0	0	0	0	0	0	0	0	0	0	0	0	0	0	0	0	0	0	0.84905	0.41634	0	0	0	0	0	0	0	0	0	0	0	0	0	0	0	0	0	0	0	0	0	0	0	0	0	0
k__Bacteria|p__Actinobacteria|c__Actinobacteria|o__Actinomycetales|f__Corynebacteriaceae|g__Corynebacterium|s__Corynebacterium_aurimucosum	0	0	0	0	0	0	0	0	0	0	0	0	0	0	0	0	0	0	0	0	0.2471	0.45167	0	0	0	0	0	0	0	0	0	0	0	0	0	0	0	0	0.11268	0	0	0	0	0	0	0	0	0
k__Bacteria|p__Actinobacteria|c__Actinobacteria|o__Actinomycetales|f__Corynebacteriaceae|g__Corynebacterium|s__Corynebacterium_aurimucosum|t__Corynebacterium_aurimucosum_unclassified	0	0	0	0	0	0	0	0	0	0	0	0	0	0	0	0	0	0	0	0	0.2471	0.45167	0	0	0	0	0	0	0	0	0	0	0	0	0	0	0	0	0.11268	0	0	0	0	0	0	0	0	0
k__Bacteria|p__Actinobacteria|c__Actinobacteria|o__Actinomycetales|f__Propionibacteriaceae	0	0	0	0	0	0	0	0	0	0	0	0	0.0095	0	0	0	0	0	0	0	0	0	0	0	0	0	0	0	0	0	0	0	0	0	0.24215	0	0	0	0	0	0	0	0.11308	0	0	0	0	0
k__Bacteria|p__Actinobacteria|c__Actinobacteria|o__Actinomycetales|f__Propionibacteriaceae|g__Propionibacteriaceae_unclassified	0	0	0	0	0	0	0	0	0	0	0	0	0	0	0	0	0	0	0	0	0	0	0	0	0	0	0	0	0	0	0	0	0	0	0	0	0	0	0	0	0	0	0.11308	0	0	0	0	0
k__Bacteria|p__Actinobacteria|c__Actinobacteria|o__Actinomycetales|f__Propionibacteriaceae|g__Propionibacterium	0	0	0	0	0	0	0	0	0	0	0	0	0.0095	0	0	0	0	0	0	0	0	0	0	0	0	0	0	0	0	0	0	0	0	0	0.24215	0	0	0	0	0	0	0	0	0	0	0	0	0
k__Bacteria|p__Actinobacteria|c__Actinobacteria|o__Actinomycetales|f__Propionibacteriaceae|g__Propionibacterium|s__Propionibacterium_freudenreichii	0	0	0	0	0	0	0	0	0	0	0	0	0.0095	0	0	0	0	0	0	0	0	0	0	0	0	0	0	0	0	0	0	0	0	0	0.24215	0	0	0	0	0	0	0	0	0	0	0	0	0
k__Bacteria|p__Actinobacteria|c__Actinobacteria|o__Actinomycetales|f__Propionibacteriaceae|g__Propionibacterium|s__Propionibacterium_freudenreichii|t__GCF_000091725	0	0	0	0	0	0	0	0	0	0	0	0	0.0095	0	0	0	0	0	0	0	0	0	0	0	0	0	0	0	0	0	0	0	0	0	0.24215	0	0	0	0	0	0	0	0	0	0	0	0	0
k__Bacteria|p__Actinobacteria|c__Actinobacteria|o__Bifidobacteriales	18.0613	11.9089	11.6085	4.14742	0.71814	19.9265	10.6082	36.288	28.3849	25.3638	29.4783	24.0384	3.87722	2.07416	1.98223	5.67985	2.61078	21.3116	3.01613	33.604	10.4059	13.637	0	0	11.8338	19.4967	5.23317	9.52333	23.118	18.2679	19.3247	33.6315	23.3745	10.2617	3.74156	22.0551	20.9318	0	0.26385	4.49975	4.78715	1.07406	14.22	0.27266	3.24477	0.41692	0	0.96696
k__Bacteria|p__Actinobacteria|c__Actinobacteria|o__Bifidobacteriales|f__Bifidobacteriaceae	18.0613	11.9089	11.6085	4.14742	0.71814	19.9265	10.6082	36.288	28.3849	25.3638	29.4783	24.0384	3.87722	2.07416	1.98223	5.67985	2.61078	21.3116	3.01613	33.604	10.4059	13.637	0	0	11.8338	19.4967	5.23317	9.52333	23.118	18.2679	19.3247	33.6315	23.3745	10.2617	3.74156	22.0551	20.9318	0	0.26385	4.49975	4.78715	1.07406	14.22	0.27266	3.24477	0.41692	0	0.96696
k__Bacteria|p__Actinobacteria|c__Actinobacteria|o__Bifidobacteriales|f__Bifidobacteriaceae|g__Bifidobacterium	18.0613	11.9089	11.6085	4.14742	0.71814	19.9265	10.6082	36.288	28.3849	25.3638	29.4783	24.0384	3.87722	2.07416	1.98223	5.67985	2.61078	21.3116	3.01613	33.604	10.4059	13.637	0	0	11.8338	19.4967	4.66817	9.52333	23.118	18.2679	19.3247	33.6315	23.3745	10.2617	3.74156	22.0551	20.9318	0	0	4.49975	4.78715	1.07406	14.22	0.27266	3.24477	0.41692	0	0.96696
k__Bacteria|p__Actinobacteria|c__Actinobacteria|o__Bifidobacteriales|f__Bifidobacteriaceae|g__Bifidobacterium|s__Bifidobacterium_adolescentis	14.2033	10.4562	3.18634	1.67292	0	15.7873	9.09216	13.557	14.0288	14.4258	15.6218	21.5229	1.99486	0.88012	0.92509	0	1.10198	19.6384	0.55103	13.8226	3.88042	5.3047	0	0	0	0	3.31743	0	17.4185	10.2502	0	0.1393	4.7578	0.36824	1.81857	3.76746	0	0	0	0	1.04025	1.07406	0	0	0.80236	0	0	0
k__Bacteria|p__Actinobacteria|c__Actinobacteria|o__Bifidobacteriales|f__Bifidobacteriaceae|g__Bifidobacterium|s__Bifidobacterium_adolescentis|t__Bifidobacterium_adolescentis_unclassified	14.2033	10.4562	3.18634	1.67292	0	15.7873	9.09216	13.557	14.0288	14.4258	15.6218	21.5229	1.99486	0.88012	0.92509	0	1.10198	19.6384	0.55103	13.8226	3.88042	5.3047	0	0	0	0	3.31743	0	17.4185	10.2502	0	0.1393	4.7578	0.36824	1.81857	3.76746	0	0	0	0	1.04025	1.07406	0	0	0.80236	0	0	0
k__Bacteria|p__Actinobacteria|c__Actinobacteria|o__Bifidobacteriales|f__Bifidobacteriaceae|g__Bifidobacterium|s__Bifidobacterium_angulatum	0	0	0	0	0	0	0	0	0	3.73472	4.73298	0	0	0	0	0	0	0	0	0	4.04811	5.19468	0	0	0	0	0	0	0	0	0	0	0	0	0	0	0	0	0	0	0	0	0	0	0	0	0	0
k__Bacteria|p__Actinobacteria|c__Actinobacteria|o__Bifidobacteriales|f__Bifidobacteriaceae|g__Bifidobacterium|s__Bifidobacterium_angulatum|t__GCF_000156635	0	0	0	0	0	0	0	0	0	3.73472	4.73298	0	0	0	0	0	0	0	0	0	4.04811	5.19468	0	0	0	0	0	0	0	0	0	0	0	0	0	0	0	0	0	0	0	0	0	0	0	0	0	0
k__Bacteria|p__Actinobacteria|c__Actinobacteria|o__Bifidobacteriales|f__Bifidobacteriaceae|g__Bifidobacterium|s__Bifidobacterium_animalis	0	0	0	0	0	0	0	0	0	0	0	0	0	0	0	0	0	0	0	0	0	0	0	0	0	0	0	0	0	0	0	0	0	0	0	0	0	0	0	0	0	0	0	0	0	0	0	0
k__Bacteria|p__Actinobacteria|c__Actinobacteria|o__Bifidobacteriales|f__Bifidobacteriaceae|g__Bifidobacterium|s__Bifidobacterium_animalis|t__Bifidobacterium_animalis_unclassified	0	0	0	0	0	0	0	0	0	0	0	0	0	0	0	0	0	0	0	0	0	0	0	0	0	0	0	0	0	0	0	0	0	0	0	0	0	0	0	0	0	0	0	0	0	0	0	0
k__Bacteria|p__Actinobacteria|c__Actinobacteria|o__Bifidobacteriales|f__Bifidobacteriaceae|g__Bifidobacterium|s__Bifidobacterium_bifidum	0.49716	0	0	0	0	2.23515	0	0	4.70666	0	0	0.16441	0	0	0	0	0.58831	0	0	5.40054	0	0	0	0	8.72721	0	0	0	5.69952	3.36683	0	0	5.06448	3.62458	0	5.65942	7.77397	0	0	0	2.41184	0	0	0	1.77195	0	0	0
k__Bacteria|p__Actinobacteria|c__Actinobacteria|o__Bifidobacteriales|f__Bifidobacteriaceae|g__Bifidobacterium|s__Bifidobacterium_bifidum|t__Bifidobacterium_bifidum_unclassified	0.49716	0	0	0	0	2.23515	0	0	4.70666	0	0	0.16441	0	0	0	0	0.58831	0	0	5.40054	0	0	0	0	8.72721	0	0	0	5.69952	3.36683	0	0	5.06448	3.62458	0	5.65942	7.77397	0	0	0	2.41184	0	0	0	1.77195	0	0	0
k__Bacteria|p__Actinobacteria|c__Actinobacteria|o__Bifidobacteriales|f__Bifidobacteriaceae|g__Bifidobacterium|s__Bifidobacterium_breve	0	0	0	0	0	0	0	0	0	0	0	0	0	0	0	0	0	0	0	0	0	0	0	0	0	0	0	2.63008	0	0	6.06887	0	0	0	0	0.16024	0	0	0	0	0	0	3.40188	0	0	0	0	0
k__Bacteria|p__Actinobacteria|c__Actinobacteria|o__Bifidobacteriales|f__Bifidobacteriaceae|g__Bifidobacterium|s__Bifidobacterium_breve|t__Bifidobacterium_breve_unclassified	0	0	0	0	0	0	0	0	0	0	0	0	0	0	0	0	0	0	0	0	0	0	0	0	0	0	0	2.63008	0	0	6.06887	0	0	0	0	0.16024	0	0	0	0	0	0	3.40188	0	0	0	0	0
k__Bacteria|p__Actinobacteria|c__Actinobacteria|o__Bifidobacteriales|f__Bifidobacteriaceae|g__Bifidobacterium|s__Bifidobacterium_catenulatum	0	0	1.19128	0	0	0.1187	0	0	0	0.98961	1.36236	0	0	0.25918	0	0	0	0	0	0	0	0.23733	0	0	0	0	0.74536	0	0	0	0	0	0	2.12018	0.1643	0	0	0	0	0	0	0	0	0	0	0	0	0
k__Bacteria|p__Actinobacteria|c__Actinobacteria|o__Bifidobacteriales|f__Bifidobacteriaceae|g__Bifidobacterium|s__Bifidobacterium_catenulatum|t__GCF_000173455	0	0	1.19128	0	0	0.1187	0	0	0	0.98961	1.36236	0	0	0.25918	0	0	0	0	0	0	0	0.23733	0	0	0	0	0.74536	0	0	0	0	0	0	2.12018	0.1643	0	0	0	0	0	0	0	0	0	0	0	0	0
k__Bacteria|p__Actinobacteria|c__Actinobacteria|o__Bifidobacteriales|f__Bifidobacteriaceae|g__Bifidobacterium|s__Bifidobacterium_dentium	0	0	0	0	0	0	0	0	0	0.06167	0.13312	0	0	0	0	0	0	0	0	0	0	0	0	0	0	0	0	0	0	0	0.69249	0	0	0	0	0	0	0	0	0	0	0	0.68642	0	0	0	0	0
k__Bacteria|p__Actinobacteria|c__Actinobacteria|o__Bifidobacteriales|f__Bifidobacteriaceae|g__Bifidobacterium|s__Bifidobacterium_dentium|t__Bifidobacterium_dentium_unclassified	0	0	0	0	0	0	0	0	0	0.06167	0.13312	0	0	0	0	0	0	0	0	0	0	0	0	0	0	0	0	0	0	0	0.69249	0	0	0	0	0	0	0	0	0	0	0	0.68642	0	0	0	0	0
k__Bacteria|p__Actinobacteria|c__Actinobacteria|o__Bifidobacteriales|f__Bifidobacteriaceae|g__Bifidobacterium|s__Bifidobacterium_longum	3.36088	1.45271	7.23091	2.47451	0.71814	1.78533	1.51605	11.0872	9.64944	6.15196	7.62807	2.35103	1.88236	0.93487	1.05714	3.90077	0.92049	1.67321	0.15699	14.3809	2.47737	2.90027	0	0	3.10659	19.4967	0.60538	6.89324	0	4.61523	12.5633	33.4922	10.5715	4.14869	1.75869	8.16672	13.1578	0	0	4.49975	0.7865	0	10.1317	0.27266	0.4081	0.41692	0	0.86215
k__Bacteria|p__Actinobacteria|c__Actinobacteria|o__Bifidobacteriales|f__Bifidobacteriaceae|g__Bifidobacterium|s__Bifidobacterium_longum|t__Bifidobacterium_longum_unclassified	3.36088	1.45271	7.23091	2.47451	0.71814	1.78533	1.51605	11.0872	9.64944	6.15196	7.62807	2.35103	1.88236	0.93487	1.05714	3.90077	0.92049	1.67321	0.15699	14.3809	2.47737	2.90027	0	0	3.10659	19.4967	0.60538	6.89324	0	4.61523	12.5633	33.4922	10.5715	4.14869	1.75869	8.16672	13.1578	0	0	4.49975	0.7865	0	10.1317	0.27266	0.4081	0.41692	0	0.86215
k__Bacteria|p__Actinobacteria|c__Actinobacteria|o__Bifidobacteriales|f__Bifidobacteriaceae|g__Bifidobacterium|s__Bifidobacterium_pseudocatenulatum	0	0	0	0	0	0	0	11.6438	0	0	0	0	0	0	0	1.77909	0	0	2.30812	0	0	0	0	0	0	0	0	0	0	0.03564	0	0	2.98075	0	0	4.30128	0	0	0	0	0.54856	0	0	0	0.26237	0	0	0.10481
k__Bacteria|p__Actinobacteria|c__Actinobacteria|o__Bifidobacteriales|f__Bifidobacteriaceae|g__Bifidobacterium|s__Bifidobacterium_pseudocatenulatum|t__GCF_000173435	0	0	0	0	0	0	0	11.6438	0	0	0	0	0	0	0	1.77909	0	0	2.30812	0	0	0	0	0	0	0	0	0	0	0.03564	0	0	2.98075	0	0	4.30128	0	0	0	0	0.54856	0	0	0	0.26237	0	0	0.10481
k__Bacteria|p__Actinobacteria|c__Actinobacteria|o__Bifidobacteriales|f__Bifidobacteriaceae|g__Gardnerella	0	0	0	0	0	0	0	0	0	0	0	0	0	0	0	0	0	0	0	0	0	0	0	0	0	0	0.565	0	0	0	0	0	0	0	0	0	0	0	0.26385	0	0	0	0	0	0	0	0	0
k__Bacteria|p__Actinobacteria|c__Actinobacteria|o__Bifidobacteriales|f__Bifidobacteriaceae|g__Gardnerella|s__Gardnerella_vaginalis	0	0	0	0	0	0	0	0	0	0	0	0	0	0	0	0	0	0	0	0	0	0	0	0	0	0	0.565	0	0	0	0	0	0	0	0	0	0	0	0.26385	0	0	0	0	0	0	0	0	0
k__Bacteria|p__Actinobacteria|c__Actinobacteria|o__Bifidobacteriales|f__Bifidobacteriaceae|g__Gardnerella|s__Gardnerella_vaginalis|t__Gardnerella_vaginalis_unclassified	0	0	0	0	0	0	0	0	0	0	0	0	0	0	0	0	0	0	0	0	0	0	0	0	0	0	0.565	0	0	0	0	0	0	0	0	0	0	0	0.26385	0	0	0	0	0	0	0	0	0
k__Bacteria|p__Actinobacteria|c__Actinobacteria|o__Coriobacteriales	1.79288	2.03342	1.44091	3.27887	1.65275	2.33209	3.94805	1.69275	1.37299	7.66738	8.76182	4.2156	1.18992	0.81076	2.91436	2.8747	2.63757	5.79296	2.00352	1.59871	3.02806	3.76678	0	0	2.69651	17.8673	1.7648	0.8195	1.62695	2.91211	1.19409	1.2602	4.51522	1.72187	3.6521	1.45098	4.68482	15.243	2.53789	0.48922	0.73706	4.31422	3.30945	9.34647	7.51701	2.72101	0.94118	10.341
k__Bacteria|p__Actinobacteria|c__Actinobacteria|o__Coriobacteriales|f__Coriobacteriaceae	1.79288	2.03342	1.44091	3.27887	1.65275	2.33209	3.94805	1.69275	1.37299	7.66738	8.76182	4.2156	1.18992	0.81076	2.91436	2.8747	2.63757	5.79296	2.00352	1.59871	3.02806	3.76678	0	0	2.69651	17.8673	1.7648	0.8195	1.62695	2.91211	1.19409	1.2602	4.51522	1.72187	3.6521	1.45098	4.68482	15.243	2.53789	0.48922	0.73706	4.31422	3.30945	9.34647	7.51701	2.72101	0.94118	10.341
k__Bacteria|p__Actinobacteria|c__Actinobacteria|o__Coriobacteriales|f__Coriobacteriaceae|g__Adlercreutzia	0.01164	0.1191	0.11631	0.21447	0.04638	0.00472	0.1033	0.02484	0.00309	0.18178	0.12393	0	0	0.0327	0.12838	0.08492	0.05249	0.22917	0.03327	0.10728	0	0	0	0	0	0	0.11016	0	0	0.04853	0.10606	0.12004	0.11396	0.01331	0.10358	0	0	0.05416	0.12906	0	0	0	0.60983	2.13213	0.06121	0.04549	0	0
k__Bacteria|p__Actinobacteria|c__Actinobacteria|o__Coriobacteriales|f__Coriobacteriaceae|g__Adlercreutzia|s__Adlercreutzia_equolifaciens	0.01164	0.1191	0.11631	0.21447	0.04638	0.00472	0.1033	0.02484	0.00309	0.18178	0.12393	0	0	0.0327	0.12838	0.08492	0.05249	0.22917	0.03327	0.10728	0	0	0	0	0	0	0.11016	0	0	0.04853	0.10606	0.12004	0.11396	0.01331	0.10358	0	0	0.05416	0.12906	0	0	0	0.60983	2.13213	0.06121	0.04549	0	0
k__Bacteria|p__Actinobacteria|c__Actinobacteria|o__Coriobacteriales|f__Coriobacteriaceae|g__Adlercreutzia|s__Adlercreutzia_equolifaciens|t__GCF_000478885	0.01164	0.1191	0.11631	0.21447	0.04638	0.00472	0.1033	0.02484	0.00309	0.18178	0.12393	0	0	0.0327	0.12838	0.08492	0.05249	0.22917	0.03327	0.10728	0	0	0	0	0	0	0.11016	0	0	0.04853	0.10606	0.12004	0.11396	0.01331	0.10358	0	0	0.05416	0.12906	0	0	0	0.60983	2.13213	0.06121	0.04549	0	0
k__Bacteria|p__Actinobacteria|c__Actinobacteria|o__Coriobacteriales|f__Coriobacteriaceae|g__Atopobium	0	0.01001	0	0	0	0	0	0	0	0	0	0	0	0	0	0	0	0	0	0	0	0	0	0	0	0	0.09528	0	0	0	0	0	0	0	0	0	0	0	0	0	0	0	0	0	0	0	0	0
k__Bacteria|p__Actinobacteria|c__Actinobacteria|o__Coriobacteriales|f__Coriobacteriaceae|g__Atopobium|s__Atopobium_parvulum	0	0.01001	0	0	0	0	0	0	0	0	0	0	0	0	0	0	0	0	0	0	0	0	0	0	0	0	0	0	0	0	0	0	0	0	0	0	0	0	0	0	0	0	0	0	0	0	0	0
k__Bacteria|p__Actinobacteria|c__Actinobacteria|o__Coriobacteriales|f__Coriobacteriaceae|g__Atopobium|s__Atopobium_parvulum|t__GCF_000024225	0	0.01001	0	0	0	0	0	0	0	0	0	0	0	0	0	0	0	0	0	0	0	0	0	0	0	0	0	0	0	0	0	0	0	0	0	0	0	0	0	0	0	0	0	0	0	0	0	0
k__Bacteria|p__Actinobacteria|c__Actinobacteria|o__Coriobacteriales|f__Coriobacteriaceae|g__Atopobium|s__Atopobium_vaginae	0	0	0	0	0	0	0	0	0	0	0	0	0	0	0	0	0	0	0	0	0	0	0	0	0	0	0.09528	0	0	0	0	0	0	0	0	0	0	0	0	0	0	0	0	0	0	0	0	0
k__Bacteria|p__Actinobacteria|c__Actinobacteria|o__Coriobacteriales|f__Coriobacteriaceae|g__Atopobium|s__Atopobium_vaginae|t__Atopobium_vaginae_unclassified	0	0	0	0	0	0	0	0	0	0	0	0	0	0	0	0	0	0	0	0	0	0	0	0	0	0	0.09528	0	0	0	0	0	0	0	0	0	0	0	0	0	0	0	0	0	0	0	0	0
k__Bacteria|p__Actinobacteria|c__Actinobacteria|o__Coriobacteriales|f__Coriobacteriaceae|g__Collinsella	1.78124	1.81583	1.3246	3.0644	1.60637	2.32737	3.83098	1.66791	1.36991	7.48559	8.6379	4.2156	1.18992	0.77806	2.78598	2.78978	2.58508	5.54706	1.50871	1.49143	3.02806	3.76678	0	0	2.62815	13.3948	1.53356	0	0	2.82736	0	0.04314	4.17094	1.68018	3.54852	1.26692	4.37163	15.102	2.35204	0	0.65044	1.67876	0	0	6.49371	0	0.80508	1.10444
k__Bacteria|p__Actinobacteria|c__Actinobacteria|o__Coriobacteriales|f__Coriobacteriaceae|g__Collinsella|s__Collinsella_aerofaciens	1.78124	1.81583	1.3246	3.0644	1.60637	2.32737	3.83098	1.66791	1.36991	7.48559	8.6379	4.2156	1.18992	0.77806	2.78598	2.78978	2.58508	5.54706	1.50871	1.49143	3.02806	3.76678	0	0	1.56898	13.3948	1.53356	0	0	2.82736	0	0.04314	4.17094	1.68018	3.54852	1.26692	1.54613	15.102	2.35204	0	0.65044	1.67876	0	0	6.49371	0	0.80508	1.10444
k__Bacteria|p__Actinobacteria|c__Actinobacteria|o__Coriobacteriales|f__Coriobacteriaceae|g__Collinsella|s__Collinsella_aerofaciens|t__GCF_000169035	1.78124	1.81583	1.3246	3.0644	1.60637	2.32737	3.83098	1.66791	1.36991	7.48559	8.6379	4.2156	1.18992	0.77806	2.78598	2.78978	2.58508	5.54706	1.50871	1.49143	3.02806	3.76678	0	0	1.56898	13.3948	1.53356	0	0	2.82736	0	0.04314	4.17094	1.68018	3.54852	1.26692	1.54613	15.102	2.35204	0	0.65044	1.67876	0	0	6.49371	0	0.80508	1.10444
k__Bacteria|p__Actinobacteria|c__Actinobacteria|o__Coriobacteriales|f__Coriobacteriaceae|g__Collinsella|s__Collinsella_tanakaei	0	0	0	0	0	0	0	0	0	0	0	0	0	0	0	0	0	0	0	0	0	0	0	0	1.05917	0	0	0	0	0	0	0	0	0	0	0	2.8255	0	0	0	0	0	0	0	0	0	0	0
k__Bacteria|p__Actinobacteria|c__Actinobacteria|o__Coriobacteriales|f__Coriobacteriaceae|g__Collinsella|s__Collinsella_tanakaei|t__GCF_000225705	0	0	0	0	0	0	0	0	0	0	0	0	0	0	0	0	0	0	0	0	0	0	0	0	1.05917	0	0	0	0	0	0	0	0	0	0	0	2.8255	0	0	0	0	0	0	0	0	0	0	0
k__Bacteria|p__Actinobacteria|c__Actinobacteria|o__Coriobacteriales|f__Coriobacteriaceae|g__Eggerthella	0	0	0	0	0	0	0	0	0	0	0	0	0	0	0	0	0	0	0.41506	0	0	0	0	0	0.06836	4.46381	0.0258	0.8195	1.53202	0.03622	1.08803	1.09701	0.23032	0.02838	0	0.18406	0.31319	0.08682	0.05679	0.48922	0.08663	2.13915	2.69962	7.21434	0.96208	0	0.13611	9.23659
k__Bacteria|p__Actinobacteria|c__Actinobacteria|o__Coriobacteriales|f__Coriobacteriaceae|g__Eggerthella|s__Eggerthella_lenta	0	0	0	0	0	0	0	0	0	0	0	0	0	0	0	0	0	0	0	0	0	0	0	0	0	0	0	0.05633	0.01358	0	0.64999	0.08037	0.01304	0	0	0.00436	0.03193	0	0	0.00687	0	0.22622	1.32639	0.61468	0.16871	0	0	0.26777
k__Bacteria|p__Actinobacteria|c__Actinobacteria|o__Coriobacteriales|f__Coriobacteriaceae|g__Eggerthella|s__Eggerthella_lenta|t__GCF_000024265	0	0	0	0	0	0	0	0	0	0	0	0	0	0	0	0	0	0	0	0	0	0	0	0	0	0	0	0.05633	0.01358	0	0.64999	0.08037	0.01304	0	0	0.00436	0.03193	0	0	0.00687	0	0.22622	1.32639	0.61468	0.16871	0	0	0.26777
k__Bacteria|p__Actinobacteria|c__Actinobacteria|o__Coriobacteriales|f__Coriobacteriaceae|g__Eggerthella|s__Eggerthella_sp_1_3_56FAA	0	0	0	0	0	0	0	0	0	0	0	0	0	0	0	0	0	0	0	0	0	0	0	0	0	0	0	0	0	0	0	0	0	0	0	0	0	0	0	0	0	0	0	3.90165	0	0	0	3.56716
k__Bacteria|p__Actinobacteria|c__Actinobacteria|o__Coriobacteriales|f__Coriobacteriaceae|g__Eggerthella|s__Eggerthella_sp_1_3_56FAA|t__GCF_000185625	0	0	0	0	0	0	0	0	0	0	0	0	0	0	0	0	0	0	0	0	0	0	0	0	0	0	0	0	0	0	0	0	0	0	0	0	0	0	0	0	0	0	0	3.90165	0	0	0	3.56716
k__Bacteria|p__Actinobacteria|c__Actinobacteria|o__Coriobacteriales|f__Coriobacteriaceae|g__Eggerthella|s__Eggerthella_unclassified	0	0	0	0	0	0	0	0	0	0	0	0	0	0	0	0	0	0	0.41506	0	0	0	0	0	0.06836	4.46381	0.0258	0.76317	1.51843	0.03622	0.43804	1.01664	0.21727	0.02838	0	0.17971	0.28126	0.08682	0.05679	0.48235	0.08663	1.91293	1.37323	2.69802	0.79337	0	0.13611	5.40166
k__Bacteria|p__Actinobacteria|c__Actinobacteria|o__Coriobacteriales|f__Coriobacteriaceae|g__Gordonibacter	0	0	0	0	0	0	0.01378	0	0	0	0	0	0	0	0	0	0	0.01672	0.04648	0	0	0	0	0	0	0.00863	0	0	0.09493	0	0	0	0	0	0	0	0	0	0	0	0	0	0	0	0	0	0	0
k__Bacteria|p__Actinobacteria|c__Actinobacteria|o__Coriobacteriales|f__Coriobacteriaceae|g__Gordonibacter|s__Gordonibacter_pamelaeae	0	0	0	0	0	0	0.01378	0	0	0	0	0	0	0	0	0	0	0.01672	0.04648	0	0	0	0	0	0	0.00863	0	0	0.09493	0	0	0	0	0	0	0	0	0	0	0	0	0	0	0	0	0	0	0
k__Bacteria|p__Actinobacteria|c__Actinobacteria|o__Coriobacteriales|f__Coriobacteriaceae|g__Gordonibacter|s__Gordonibacter_pamelaeae|t__GCF_000210055	0	0	0	0	0	0	0.01378	0	0	0	0	0	0	0	0	0	0	0.01672	0.04648	0	0	0	0	0	0	0.00863	0	0	0.09493	0	0	0	0	0	0	0	0	0	0	0	0	0	0	0	0	0	0	0
k__Bacteria|p__Actinobacteria|c__Actinobacteria|o__Coriobacteriales|f__Coriobacteriaceae|g__Olsenella	0	0	0	0	0	0	0	0	0	0	0	0	0	0	0	0	0	0	0	0	0	0	0	0	0	0	0	0	0	0	0	0	0	0	0	0	0	0	0	0	0	0	0	0	0	0	0	0
k__Bacteria|p__Actinobacteria|c__Actinobacteria|o__Coriobacteriales|f__Coriobacteriaceae|g__Olsenella|s__Olsenella_unclassified	0	0	0	0	0	0	0	0	0	0	0	0	0	0	0	0	0	0	0	0	0	0	0	0	0	0	0	0	0	0	0	0	0	0	0	0	0	0	0	0	0	0	0	0	0	0	0	0
k__Bacteria|p__Actinobacteria|c__Actinobacteria|o__Coriobacteriales|f__Coriobacteriaceae|g__Slackia	0	0.08848	0	0	0	0	0	0	0	0	0	0	0	0	0	0	0	0	0	0	0	0	0	0	0	0	0	0	0	0	0	0	0	0	0	0	0	0	0	0	0	0.4963	0	0	0	2.67552	0	0
k__Bacteria|p__Actinobacteria|c__Actinobacteria|o__Coriobacteriales|f__Coriobacteriaceae|g__Slackia|s__Slackia_exigua	0	0	0	0	0	0	0	0	0	0	0	0	0	0	0	0	0	0	0	0	0	0	0	0	0	0	0	0	0	0	0	0	0	0	0	0	0	0	0	0	0	0	0	0	0	0.81107	0	0
k__Bacteria|p__Actinobacteria|c__Actinobacteria|o__Coriobacteriales|f__Coriobacteriaceae|g__Slackia|s__Slackia_exigua|t__GCF_000162875	0	0	0	0	0	0	0	0	0	0	0	0	0	0	0	0	0	0	0	0	0	0	0	0	0	0	0	0	0	0	0	0	0	0	0	0	0	0	0	0	0	0	0	0	0	0.81107	0	0
k__Bacteria|p__Actinobacteria|c__Actinobacteria|o__Coriobacteriales|f__Coriobacteriaceae|g__Slackia|s__Slackia_piriformis	0	0	0	0	0	0	0	0	0	0	0	0	0	0	0	0	0	0	0	0	0	0	0	0	0	0	0	0	0	0	0	0	0	0	0	0	0	0	0	0	0	0.4963	0	0	0	0	0	0
k__Bacteria|p__Actinobacteria|c__Actinobacteria|o__Coriobacteriales|f__Coriobacteriaceae|g__Slackia|s__Slackia_piriformis|t__GCF_000296445	0	0	0	0	0	0	0	0	0	0	0	0	0	0	0	0	0	0	0	0	0	0	0	0	0	0	0	0	0	0	0	0	0	0	0	0	0	0	0	0	0	0.4963	0	0	0	0	0	0
k__Bacteria|p__Actinobacteria|c__Actinobacteria|o__Coriobacteriales|f__Coriobacteriaceae|g__Slackia|s__Slackia_unclassified	0	0.08848	0	0	0	0	0	0	0	0	0	0	0	0	0	0	0	0	0	0	0	0	0	0	0	0	0	0	0	0	0	0	0	0	0	0	0	0	0	0	0	0	0	0	0	1.86445	0	0
k__Bacteria|p__Bacteroidetes	16.7891	14.7512	26.4917	36.851	41.2681	55.415	14.6837	11.0039	22.206	10.7636	11.1362	8.63707	24.8857	19.7626	38.0403	42.0827	28.7269	1.26531	58.2617	22.3608	20.0555	18.248	0	0	44.7912	21.8524	15.5142	62.8681	17.5377	39.3703	50.9845	43.8007	19.8681	27.9292	23.3536	51.3443	45.5585	31.2445	58.4119	68.55	67.3046	62.2764	35.0421	44.6066	33.3309	9.58808	47.0523	52.053
k__Bacteria|p__Bacteroidetes|c__Bacteroidia	16.7891	14.7512	26.4917	36.851	41.2681	55.415	14.6837	11.0039	22.206	10.7636	11.1362	8.63707	24.8857	19.7626	38.0403	42.0827	28.7269	1.26531	58.2617	22.3608	20.0555	18.248	0	0	44.7912	21.8524	15.5142	62.8681	17.5377	39.3703	50.9845	43.8007	19.8681	27.9292	23.3536	51.3443	45.5585	31.2445	58.4119	68.55	67.3046	62.2764	35.0421	44.6066	33.3309	9.58808	47.0523	52.053
k__Bacteria|p__Bacteroidetes|c__Bacteroidia|o__Bacteroidales	16.7891	14.7512	26.4917	36.851	41.2681	55.415	14.6837	11.0039	22.206	10.7636	11.1362	8.63707	24.8857	19.7626	38.0403	42.0827	28.7269	1.26531	58.2617	22.3608	20.0555	18.248	0	0	44.7912	21.8524	15.5142	62.8681	17.5377	39.3703	50.9845	43.8007	19.8681	27.9292	23.3536	51.3443	45.5585	31.2445	58.4119	68.55	67.3046	62.2764	35.0421	44.6066	33.3309	9.58808	47.0523	52.053
k__Bacteria|p__Bacteroidetes|c__Bacteroidia|o__Bacteroidales|f__Bacteroidaceae	11.5035	8.25098	7.45325	19.6065	27.686	2.01275	3.71317	9.27253	13.8095	2.68138	2.59815	2.79757	15.615	4.06249	14.9249	29.8864	9.66358	0.82054	43.093	16.0305	2.83502	2.25108	0	0	25.6332	4.63453	12.5905	62.4925	14.3435	14.7034	25.2092	37.794	9.70714	5.92619	6.58214	40.2618	21.5402	2.06825	36.0491	67.6163	40.2806	38.7473	32.0996	27.1046	20.9958	9.54962	29.3636	20.4591
k__Bacteria|p__Bacteroidetes|c__Bacteroidia|o__Bacteroidales|f__Bacteroidaceae|g__Bacteroides	11.5035	8.25098	7.45325	19.6065	27.686	2.01275	3.71317	9.27253	13.8095	2.68138	2.59815	2.79757	15.615	4.06249	14.9249	29.8864	9.66358	0.82054	43.093	16.0305	2.83502	2.25108	0	0	25.6332	4.63453	12.5905	62.4925	14.3435	14.7034	25.2092	37.794	9.70714	5.92619	6.58214	40.2618	21.5402	2.06825	36.0491	67.6163	40.2806	38.7473	32.0996	27.1046	20.9958	9.54962	29.3636	20.4591
k__Bacteria|p__Bacteroidetes|c__Bacteroidia|o__Bacteroidales|f__Bacteroidaceae|g__Bacteroides|s__Bacteroides_caccae	10.3524	0.37641	0.93801	1.57994	0.2355	0	1.00824	1.30621	0.39093	0.29073	0.21308	0.70036	0.75837	0.21488	0.33676	0.84636	0.19114	0.04118	4.29565	0.24266	0.27028	0.28891	0	0	2.25627	0	6.63542	30.8717	0	1.6645	0	4.20356	0.63674	0.58297	1.87883	24.2481	1.37267	0	2.42925	29.2017	0	3.9812	0	0.77639	0.06992	1.50202	2.24523	6.42105
k__Bacteria|p__Bacteroidetes|c__Bacteroidia|o__Bacteroidales|f__Bacteroidaceae|g__Bacteroides|s__Bacteroides_caccae|t__Bacteroides_caccae_unclassified	10.3524	0.37641	0.93801	1.57994	0.2355	0	1.00824	1.30621	0.39093	0.29073	0.21308	0.70036	0.75837	0.21488	0.33676	0.84636	0.19114	0.04118	4.29565	0.24266	0.27028	0.28891	0	0	2.25627	0	6.63542	30.8717	0	1.6645	0	4.20356	0.63674	0.58297	1.87883	24.2481	1.37267	0	2.42925	29.2017	0	3.9812	0	0.77639	0.06992	1.50202	2.24523	6.42105
k__Bacteria|p__Bacteroidetes|c__Bacteroidia|o__Bacteroidales|f__Bacteroidaceae|g__Bacteroides|s__Bacteroides_cellulosilyticus	0	0.01172	0.02098	0	3.87345	0	0	0	0.30493	0	0	0	0	0	0	0.151	0.08233	0	0	0.2168	0	0	0	0	0	0	0.14669	0	0	0.09495	0	0	1.56632	0	0	0	0	0	10.8339	0	0	13.4962	0	0	4.62672	0	0	0
k__Bacteria|p__Bacteroidetes|c__Bacteroidia|o__Bacteroidales|f__Bacteroidaceae|g__Bacteroides|s__Bacteroides_cellulosilyticus|t__Bacteroides_cellulosilyticus_unclassified	0	0.01172	0.02098	0	3.87345	0	0	0	0.30493	0	0	0	0	0	0	0.151	0.08233	0	0	0.2168	0	0	0	0	0	0	0.14669	0	0	0.09495	0	0	1.56632	0	0	0	0	0	10.8339	0	0	13.4962	0	0	4.62672	0	0	0
k__Bacteria|p__Bacteroidetes|c__Bacteroidia|o__Bacteroidales|f__Bacteroidaceae|g__Bacteroides|s__Bacteroides_clarus	0	0	0	0	0.97899	0	0	0	0	0	0	0	0	0	0	0.46314	0	0	0	0	0	0	0	0	0	0	0	0	0	0	0	0	0.4062	0	0	0	0	0	0	0	0	0	0	0	0.08826	0	0	0
k__Bacteria|p__Bacteroidetes|c__Bacteroidia|o__Bacteroidales|f__Bacteroidaceae|g__Bacteroides|s__Bacteroides_clarus|t__GCF_000195615	0	0	0	0	0.97899	0	0	0	0	0	0	0	0	0	0	0.46314	0	0	0	0	0	0	0	0	0	0	0	0	0	0	0	0	0.4062	0	0	0	0	0	0	0	0	0	0	0	0.08826	0	0	0
k__Bacteria|p__Bacteroidetes|c__Bacteroidia|o__Bacteroidales|f__Bacteroidaceae|g__Bacteroides|s__Bacteroides_coprocola	0	0	0	0	0	0	0	0	0	0.14618	0.10955	0	0	0	0	0	0	0	0	0	0.47356	0.28665	0	0	0	0	0	0	0	0	0	0	0	0.05758	0	0.0569	0	0	0	0	0	0	0	0	0	0	0	1.03645
k__Bacteria|p__Bacteroidetes|c__Bacteroidia|o__Bacteroidales|f__Bacteroidaceae|g__Bacteroides|s__Bacteroides_coprocola|t__GCF_000154845	0	0	0	0	0	0	0	0	0	0.14618	0.10955	0	0	0	0	0	0	0	0	0	0.47356	0.28665	0	0	0	0	0	0	0	0	0	0	0	0.05758	0	0.0569	0	0	0	0	0	0	0	0	0	0	0	1.03645
k__Bacteria|p__Bacteroidetes|c__Bacteroidia|o__Bacteroidales|f__Bacteroidaceae|g__Bacteroides|s__Bacteroides_coprophilus	0	0	0	0	2.06554	0	0	0	0	0.95896	1.08566	0	0	0	0	5.30066	0	0	0	0	0.43473	0.3517	0	0	0	0	0	0	0	0	0	0	0	0	0	0	0	0	0	0	0	0	0	0	0	0	0	0
k__Bacteria|p__Bacteroidetes|c__Bacteroidia|o__Bacteroidales|f__Bacteroidaceae|g__Bacteroides|s__Bacteroides_coprophilus|t__GCF_000157915	0	0	0	0	2.06554	0	0	0	0	0.95896	1.08566	0	0	0	0	5.30066	0	0	0	0	0.43473	0.3517	0	0	0	0	0	0	0	0	0	0	0	0	0	0	0	0	0	0	0	0	0	0	0	0	0	0
k__Bacteria|p__Bacteroidetes|c__Bacteroidia|o__Bacteroidales|f__Bacteroidaceae|g__Bacteroides|s__Bacteroides_dorei	0.04966	0	0.24458	0.71113	0	0	0.31246	0.90185	0.14788	0	0	0.04615	0	0.49363	0.07196	0	0	0	2.34317	1.40685	0	0	0	0	0	0	0.61049	31.6208	6.19062	0	0	0	0.44541	0	0	0.63499	0	0	9.52923	38.4146	13.3911	0	0	0	2.31304	0	0	0
k__Bacteria|p__Bacteroidetes|c__Bacteroidia|o__Bacteroidales|f__Bacteroidaceae|g__Bacteroides|s__Bacteroides_dorei|t__Bacteroides_dorei_unclassified	0.04966	0	0.24458	0.71113	0	0	0.31246	0.90185	0.14788	0	0	0.04615	0	0.49363	0.07196	0	0	0	2.34317	1.40685	0	0	0	0	0	0	0.61049	31.6208	6.19062	0	0	0	0.44541	0	0	0.63499	0	0	9.52923	38.4146	13.3911	0	0	0	2.31304	0	0	0
k__Bacteria|p__Bacteroidetes|c__Bacteroidia|o__Bacteroidales|f__Bacteroidaceae|g__Bacteroides|s__Bacteroides_eggerthii	0	0	0	0	0.21682	0	0	0	0	0	0	0	0	0	0	6.29802	0	0	0	0	0	0	0	0	0	0	0	0	0	0	0	0	0	0	0	0	0	0	0	0	0	0	0	0	0	0	0	0
k__Bacteria|p__Bacteroidetes|c__Bacteroidia|o__Bacteroidales|f__Bacteroidaceae|g__Bacteroides|s__Bacteroides_eggerthii|t__Bacteroides_eggerthii_unclassified	0	0	0	0	0.21682	0	0	0	0	0	0	0	0	0	0	6.29802	0	0	0	0	0	0	0	0	0	0	0	0	0	0	0	0	0	0	0	0	0	0	0	0	0	0	0	0	0	0	0	0
k__Bacteria|p__Bacteroidetes|c__Bacteroidia|o__Bacteroidales|f__Bacteroidaceae|g__Bacteroides|s__Bacteroides_faecis	0	0.20753	0	0	1.24019	0	0	0.58276	0	0	0	0	0.24447	0	0	1.28933	0	0	0.97489	0	0	0	0	0	0.12165	0.54817	0	0	0	0.25004	0	0	0	0	0.05247	2.29605	0.67226	0.20175	0	0	0	0	0	0	0	0	1.88532	1.58663
k__Bacteria|p__Bacteroidetes|c__Bacteroidia|o__Bacteroidales|f__Bacteroidaceae|g__Bacteroides|s__Bacteroides_faecis|t__GCF_000226135	0	0.20753	0	0	1.24019	0	0	0.58276	0	0	0	0	0.24447	0	0	1.28933	0	0	0.97489	0	0	0	0	0	0.12165	0.54817	0	0	0	0.25004	0	0	0	0	0.05247	2.29605	0.67226	0.20175	0	0	0	0	0	0	0	0	1.88532	1.58663
k__Bacteria|p__Bacteroidetes|c__Bacteroidia|o__Bacteroidales|f__Bacteroidaceae|g__Bacteroides|s__Bacteroides_finegoldii	0	0	0	0	3.13751	0	0	0	0	0	0	0	0	0	0	3.54514	0	0	0	0	0	0	0	0	0	0	0	0	0	0.00905	0	0	0	0	0	0	0.05869	0	0	0	0	0.76782	0	0	0	0	0	0
k__Bacteria|p__Bacteroidetes|c__Bacteroidia|o__Bacteroidales|f__Bacteroidaceae|g__Bacteroides|s__Bacteroides_finegoldii|t__Bacteroides_finegoldii_unclassified	0	0	0	0	3.13751	0	0	0	0	0	0	0	0	0	0	3.54514	0	0	0	0	0	0	0	0	0	0	0	0	0	0.00905	0	0	0	0	0	0	0.05869	0	0	0	0	0.76782	0	0	0	0	0	0
k__Bacteria|p__Bacteroidetes|c__Bacteroidia|o__Bacteroidales|f__Bacteroidaceae|g__Bacteroides|s__Bacteroides_fragilis	0	0	0	0.09121	0	0	0.10269	0.23541	0	0	0	0	0.27471	0	0.03282	0	0.1324	0	0.66319	0	0	0	0	0	5.47261	1.16116	0	0	2.43979	0	6.1634	5.74163	0	0.96855	0.50079	0	3.69968	0.99148	0	0	0.31138	0	21.9871	2.4726	0	0.55979	0.70589	0
k__Bacteria|p__Bacteroidetes|c__Bacteroidia|o__Bacteroidales|f__Bacteroidaceae|g__Bacteroides|s__Bacteroides_fragilis|t__Bacteroides_fragilis_unclassified	0	0	0	0.09121	0	0	0.10269	0.23541	0	0	0	0	0.27471	0	0.03282	0	0.1324	0	0.66319	0	0	0	0	0	5.47261	1.16116	0	0	2.43979	0	6.1634	5.74163	0	0.96855	0.50079	0	3.69968	0.99148	0	0	0.31138	0	21.9871	2.4726	0	0.55979	0.70589	0
k__Bacteria|p__Bacteroidetes|c__Bacteroidia|o__Bacteroidales|f__Bacteroidaceae|g__Bacteroides|s__Bacteroides_intestinalis	0	0.39966	0	3.80546	0	0	0	0	0	0	0	0	0	0	2.58478	0	0	0	0	0	0	0	0	0	0	0.16167	0	0	1.63839	0	0	0	0	0	0	0	0	0.06034	0	0	0	0	0	0	0	0	0	0.66824
k__Bacteria|p__Bacteroidetes|c__Bacteroidia|o__Bacteroidales|f__Bacteroidaceae|g__Bacteroides|s__Bacteroides_intestinalis|t__GCF_000172175	0	0.39966	0	3.80546	0	0	0	0	0	0	0	0	0	0	2.58478	0	0	0	0	0	0	0	0	0	0	0.16167	0	0	1.63839	0	0	0	0	0	0	0	0	0.06034	0	0	0	0	0	0	0	0	0	0.66824
k__Bacteria|p__Bacteroidetes|c__Bacteroidia|o__Bacteroidales|f__Bacteroidaceae|g__Bacteroides|s__Bacteroides_massiliensis	0	0	2.16383	0	0	0	0	0	1.07224	0	0	0	0	0.84345	0	0	0	0	0	1.25463	0	0	0	0	0	0	0.64109	0	0	0	0	0	0.6536	0.54033	0.27595	9.35069	0	0	4.79921	0	0	0	0	0	2.80207	0	0.04928	5.73761
k__Bacteria|p__Bacteroidetes|c__Bacteroidia|o__Bacteroidales|f__Bacteroidaceae|g__Bacteroides|s__Bacteroides_massiliensis|t__Bacteroides_massiliensis_unclassified	0	0	2.16383	0	0	0	0	0	1.07224	0	0	0	0	0.84345	0	0	0	0	0	1.25463	0	0	0	0	0	0	0.64109	0	0	0	0	0	0.6536	0.54033	0.27595	9.35069	0	0	4.79921	0	0	0	0	0	2.80207	0	0.04928	5.73761
k__Bacteria|p__Bacteroidetes|c__Bacteroidia|o__Bacteroidales|f__Bacteroidaceae|g__Bacteroides|s__Bacteroides_ovatus	0.11266	0.06234	0.44913	1.72897	0.5837	0.02634	0.02013	0.04684	0.06061	0.15751	0.07698	0	0.25299	0.18765	1.44649	0.50397	0.23389	0	0.90439	0.38002	0.27111	0.24941	0	0	1.46666	0.03588	0.20875	0	0.1011	0.12464	0	1.20277	0.28346	0.46234	0.32072	0.03875	3.07264	0.40576	1.64361	0	3.61439	1.18168	0	2.27396	0.91661	0	14.7862	0.21097
k__Bacteria|p__Bacteroidetes|c__Bacteroidia|o__Bacteroidales|f__Bacteroidaceae|g__Bacteroides|s__Bacteroides_ovatus|t__Bacteroides_ovatus_unclassified	0.11266	0.06234	0.44913	1.72897	0.5837	0.02634	0.02013	0.04684	0.06061	0.15751	0.07698	0	0.25299	0.18765	1.44649	0.50397	0.23389	0	0.90439	0.38002	0.27111	0.24941	0	0	1.46666	0.03588	0.20875	0	0.1011	0.12464	0	1.20277	0.28346	0.46234	0.32072	0.03875	3.07264	0.40576	1.64361	0	3.61439	1.18168	0	2.27396	0.91661	0	14.7862	0.21097
k__Bacteria|p__Bacteroidetes|c__Bacteroidia|o__Bacteroidales|f__Bacteroidaceae|g__Bacteroides|s__Bacteroides_plebeius	0	0	0	0	0	0	0	0	0	1.05954	0.97196	0	0	0	0	0	0	0	0	0	1.13168	0.89809	0	0	0	0	0	0	0	0	0	0	0	1.17105	0	0	0	0	0	0	0	0	0	0	0	0	0	0
k__Bacteria|p__Bacteroidetes|c__Bacteroidia|o__Bacteroidales|f__Bacteroidaceae|g__Bacteroides|s__Bacteroides_plebeius|t__GCF_000187895	0	0	0	0	0	0	0	0	0	1.05954	0.97196	0	0	0	0	0	0	0	0	0	1.13168	0.89809	0	0	0	0	0	0	0	0	0	0	0	1.17105	0	0	0	0	0	0	0	0	0	0	0	0	0	0
k__Bacteria|p__Bacteroidetes|c__Bacteroidia|o__Bacteroidales|f__Bacteroidaceae|g__Bacteroides|s__Bacteroides_salyersiae	0	0	0.39903	0	0	0	0	0.21628	0	0	0	0	0	0.0338	0	0	0	0	1.67893	0	0	0	0	0	0	0	0	0	0.90123	0	0	2.12859	0.30285	0	0	0	0	0	0.8595	0	0	0	0	0.46059	0	0	0	0
k__Bacteria|p__Bacteroidetes|c__Bacteroidia|o__Bacteroidales|f__Bacteroidaceae|g__Bacteroides|s__Bacteroides_salyersiae|t__Bacteroides_salyersiae_unclassified	0	0	0.39903	0	0	0	0	0.21628	0	0	0	0	0	0.0338	0	0	0	0	1.67893	0	0	0	0	0	0	0	0	0	0.90123	0	0	2.12859	0.30285	0	0	0	0	0	0.8595	0	0	0	0	0.46059	0	0	0	0
k__Bacteria|p__Bacteroidetes|c__Bacteroidia|o__Bacteroidales|f__Bacteroidaceae|g__Bacteroides|s__Bacteroides_stercoris	0	0.6725	0	2.88032	0.71952	0	0.48108	0	0.24168	0	0	0	5.21876	0	2.15317	0.68824	0	0.0468	0	0.62854	0	0	0	0	0.57277	0	0	0	0	6.01272	0	13.3466	0	0.90524	0	0	1.60576	0	0	0	15.0914	14.6474	0	11.2238	0	0	0	0
k__Bacteria|p__Bacteroidetes|c__Bacteroidia|o__Bacteroidales|f__Bacteroidaceae|g__Bacteroides|s__Bacteroides_stercoris|t__Bacteroides_stercoris_unclassified	0	0.6725	0	2.88032	0.71952	0	0.48108	0	0.24168	0	0	0	5.21876	0	2.15317	0.68824	0	0.0468	0	0.62854	0	0	0	0	0.57277	0	0	0	0	6.01272	0	13.3466	0	0.90524	0	0	1.60576	0	0	0	15.0914	14.6474	0	11.2238	0	0	0	0
k__Bacteria|p__Bacteroidetes|c__Bacteroidia|o__Bacteroidales|f__Bacteroidaceae|g__Bacteroides|s__Bacteroides_thetaiotaomicron	0.11561	0	0.24716	1.77969	0.66134	0.04619	0.11122	0	0.00413	0	0	0.21184	0	0.09245	1.51328	0.51493	0.64165	0	0	0.08282	0	0	0	0	0.08246	0	0.02018	0	0	0.00773	19.0458	0	0.0166	0.02555	0	0	0	0	0.72107	0	0	0	10.1125	0	0.054	0	0	0
k__Bacteria|p__Bacteroidetes|c__Bacteroidia|o__Bacteroidales|f__Bacteroidaceae|g__Bacteroides|s__Bacteroides_thetaiotaomicron|t__Bacteroides_thetaiotaomicron_unclassified	0.11561	0	0.24716	1.77969	0.66134	0.04619	0.11122	0	0.00413	0	0	0.21184	0	0.09245	1.51328	0.51493	0.64165	0	0	0.08282	0	0	0	0	0.08246	0	0.02018	0	0	0.00773	19.0458	0	0.0166	0.02555	0	0	0	0	0.72107	0	0	0	10.1125	0	0.054	0	0	0
k__Bacteria|p__Bacteroidetes|c__Bacteroidia|o__Bacteroidales|f__Bacteroidaceae|g__Bacteroides|s__Bacteroides_uniformis	0.39821	3.70845	2.20646	4.13719	8.6817	0.00856	1.31769	1.59253	10.6842	0.02943	0.04815	1.57099	4.69427	0.81781	3.64974	5.92497	3.96733	0.46533	25.7537	10.5689	0	0	0	0	10.5309	0.18115	1.42521	0	3.06023	5.9089	0	10.6363	1.59584	0.98166	2.33937	1.30104	4.336	0.18011	1.41303	0	6.96552	3.10449	0	9.77694	5.29282	0	5.59672	1.62215
k__Bacteria|p__Bacteroidetes|c__Bacteroidia|o__Bacteroidales|f__Bacteroidaceae|g__Bacteroides|s__Bacteroides_uniformis|t__Bacteroides_uniformis_unclassified	0.39821	3.70845	2.20646	4.13719	8.6817	0.00856	1.31769	1.59253	10.6842	0.02943	0.04815	1.57099	4.69427	0.81781	3.64974	5.92497	3.96733	0.46533	25.7537	10.5689	0	0	0	0	10.5309	0.18115	1.42521	0	3.06023	5.9089	0	10.6363	1.59584	0.98166	2.33937	1.30104	4.336	0.18011	1.41303	0	6.96552	3.10449	0	9.77694	5.29282	0	5.59672	1.62215
k__Bacteria|p__Bacteroidetes|c__Bacteroidia|o__Bacteroidales|f__Bacteroidaceae|g__Bacteroides|s__Bacteroides_vulgatus	0.47081	2.77024	0.78409	2.8926	5.24996	1.93166	0.34049	3.69882	0.90297	0.03902	0.09276	0.26278	4.12738	1.37883	3.13589	4.35524	4.28793	0.26722	5.20136	1.24928	0.25365	0.17632	0	0	5.08648	2.5465	2.90272	0	0	0.63083	0	0	3.58262	0.23092	1.21402	2.33534	6.64661	0.22881	3.82038	0	0	1.56852	0	0	4.76996	7.48781	4.09495	3.17598
k__Bacteria|p__Bacteroidetes|c__Bacteroidia|o__Bacteroidales|f__Bacteroidaceae|g__Bacteroides|s__Bacteroides_vulgatus|t__Bacteroides_vulgatus_unclassified	0.47081	2.77024	0.78409	2.8926	5.24996	1.93166	0.34049	3.69882	0.90297	0.03902	0.09276	0.26278	4.12738	1.37883	3.13589	4.35524	4.28793	0.26722	5.20136	1.24928	0.25365	0.17632	0	0	5.08648	2.5465	2.90272	0	0	0.63083	0	0	3.58262	0.23092	1.21402	2.33534	6.64661	0.22881	3.82038	0	0	1.56852	0	0	4.76996	7.48781	4.09495	3.17598
k__Bacteria|p__Bacteroidetes|c__Bacteroidia|o__Bacteroidales|f__Bacteroidaceae|g__Bacteroides|s__Bacteroides_xylanisolvens	0.00414	0.04212	0	0	0.04177	0	0.01916	0.69183	0	0	0	0.00544	0.04403	0	0	0.00537	0.12691	0	1.27769	0	0	0	0	0	0.04337	0	0	0	0.01213	0	0	0.5346	0.2175	0	0	0	0.07585	0	0	0	0.90677	0	0	0.1204	0.06241	0	0	0
k__Bacteria|p__Bacteroidetes|c__Bacteroidia|o__Bacteroidales|f__Bacteroidaceae|g__Bacteroides|s__Bacteroides_xylanisolvens|t__Bacteroides_xylanisolvens_unclassified	0.00414	0.04212	0	0	0.04177	0	0.01916	0.69183	0	0	0	0.00544	0.04403	0	0	0.00537	0.12691	0	1.27769	0	0	0	0	0	0.04337	0	0	0	0.01213	0	0	0.5346	0.2175	0	0	0	0.07585	0	0	0	0.90677	0	0	0.1204	0.06241	0	0	0
k__Bacteria|p__Bacteroidetes|c__Bacteroidia|o__Bacteroidales|f__Bacteroidales_noname	1.48546	0.58318	1.99743	0.99523	0.24165	0	0	0	0.53314	0.5558	0.81457	1.03881	0.88811	0	0.32467	0.02589	0.14005	0	0.34926	0.63088	1.77946	2.16661	0	0	0.18694	1.04144	0.09213	0	0.51477	1.88611	0	0.01998	1.05195	0	0	0	0	0.71239	2.83832	0	0	0.79157	0	0.52063	1.7843	0	0	0
k__Bacteria|p__Bacteroidetes|c__Bacteroidia|o__Bacteroidales|f__Bacteroidales_noname|g__Bacteroidales_noname	1.48546	0.58318	1.99743	0.99523	0.24165	0	0	0	0.53314	0.5558	0.81457	1.03881	0.88811	0	0.32467	0.02589	0.14005	0	0.34926	0.63088	1.77946	2.16661	0	0	0.18694	1.04144	0.09213	0	0.51477	1.88611	0	0.01998	1.05195	0	0	0	0	0.71239	2.83832	0	0	0.79157	0	0.52063	1.7843	0	0	0
k__Bacteria|p__Bacteroidetes|c__Bacteroidia|o__Bacteroidales|f__Bacteroidales_noname|g__Bacteroidales_noname|s__Bacteroidales_bacterium_ph8	1.48546	0.58318	1.99743	0.99523	0.24165	0	0	0	0.53314	0.5558	0.81457	1.03881	0.88811	0	0.32467	0.02589	0.14005	0	0.34926	0.63088	1.77946	2.16661	0	0	0.18694	1.04144	0.09213	0	0.51477	1.88611	0	0.01998	1.05195	0	0	0	0	0.71239	2.83832	0	0	0.79157	0	0.52063	1.7843	0	0	0
k__Bacteria|p__Bacteroidetes|c__Bacteroidia|o__Bacteroidales|f__Bacteroidales_noname|g__Bacteroidales_noname|s__Bacteroidales_bacterium_ph8|t__GCF_000311925	1.48546	0.58318	1.99743	0.99523	0.24165	0	0	0	0.53314	0.5558	0.81457	1.03881	0.88811	0	0.32467	0.02589	0.14005	0	0.34926	0.63088	1.77946	2.16661	0	0	0.18694	1.04144	0.09213	0	0.51477	1.88611	0	0.01998	1.05195	0	0	0	0	0.71239	2.83832	0	0	0.79157	0	0.52063	1.7843	0	0	0
k__Bacteria|p__Bacteroidetes|c__Bacteroidia|o__Bacteroidales|f__Porphyromonadaceae	0.77427	1.72288	1.79828	7.54068	5.78484	0.33833	1.93169	0.79277	4.03238	2.12265	1.53129	0.80636	3.2704	0.39959	8.96761	5.79643	3.29872	0.01947	1.61801	2.17824	6.56166	6.08137	0	0	4.97582	1.42228	1.43885	0.37563	1.19776	5.87842	1.04227	0	1.30754	4.0759	2.84386	3.42424	5.17083	3.84719	9.30857	0.93369	3.60537	10.0082	0.69423	0	4.56063	0	2.60957	7.69051
k__Bacteria|p__Bacteroidetes|c__Bacteroidia|o__Bacteroidales|f__Porphyromonadaceae|g__Barnesiella	0.14327	0.82014	1.5352	5.57768	2.20912	0	0.86681	0	2.7353	1.91489	1.41943	0.04455	1.38922	0.15384	6.83525	1.85231	2.0244	0.01947	0	1.24526	2.01398	1.62763	0	0	1.81672	0.34098	0.89476	0	0	0.53295	1.04227	0	0.50745	2.87136	1.68184	0.38084	1.04215	1.18216	5.04055	0	0	2.19149	0.69423	0	1.87911	0	1.00636	2.57503
k__Bacteria|p__Bacteroidetes|c__Bacteroidia|o__Bacteroidales|f__Porphyromonadaceae|g__Barnesiella|s__Barnesiella_intestinihominis	0.14327	0.82014	1.5352	5.57768	2.20912	0	0.86681	0	2.7353	1.91489	1.41943	0.04455	1.38922	0.15384	6.83525	1.85231	2.0244	0.01947	0	1.24526	2.01398	1.62763	0	0	1.81672	0.34098	0.89476	0	0	0.53295	1.04227	0	0.50745	2.87136	1.68184	0.38084	1.04215	1.18216	5.04055	0	0	2.19149	0.69423	0	1.87911	0	1.00636	2.57503
k__Bacteria|p__Bacteroidetes|c__Bacteroidia|o__Bacteroidales|f__Porphyromonadaceae|g__Barnesiella|s__Barnesiella_intestinihominis|t__GCF_000296465	0.14327	0.82014	1.5352	5.57768	2.20912	0	0.86681	0	2.7353	1.91489	1.41943	0.04455	1.38922	0.15384	6.83525	1.85231	2.0244	0.01947	0	1.24526	2.01398	1.62763	0	0	1.81672	0.34098	0.89476	0	0	0.53295	1.04227	0	0.50745	2.87136	1.68184	0.38084	1.04215	1.18216	5.04055	0	0	2.19149	0.69423	0	1.87911	0	1.00636	2.57503
k__Bacteria|p__Bacteroidetes|c__Bacteroidia|o__Bacteroidales|f__Porphyromonadaceae|g__Coprobacter	0	0.0287	0	0	0	0	0.21567	0	0	0	0	0	0.05861	0	0	0	0	0	0	0.03139	0	0	0	0	0	0	0	0	0	0.05804	0	0	0.01657	0.0582	0	0	0.18374	0	0	0	0	0	0	0	0	0	0	0
k__Bacteria|p__Bacteroidetes|c__Bacteroidia|o__Bacteroidales|f__Porphyromonadaceae|g__Coprobacter|s__Coprobacter_fastidiosus	0	0.0287	0	0	0	0	0.21567	0	0	0	0	0	0.05861	0	0	0	0	0	0	0.03139	0	0	0	0	0	0	0	0	0	0.05804	0	0	0.01657	0.0582	0	0	0.18374	0	0	0	0	0	0	0	0	0	0	0
k__Bacteria|p__Bacteroidetes|c__Bacteroidia|o__Bacteroidales|f__Porphyromonadaceae|g__Coprobacter|s__Coprobacter_fastidiosus|t__GCF_000473955	0	0.0287	0	0	0	0	0.21567	0	0	0	0	0	0.05861	0	0	0	0	0	0	0.03139	0	0	0	0	0	0	0	0	0	0.05804	0	0	0.01657	0.0582	0	0	0.18374	0	0	0	0	0	0	0	0	0	0	0
k__Bacteria|p__Bacteroidetes|c__Bacteroidia|o__Bacteroidales|f__Porphyromonadaceae|g__Dysgonomonas	0	0	0	0	0	0	0	0	0	0	0	0	0	0	0	0	0	0	0	0	0	0	0	0	0	0	0	0	0	0	0	0	0	0	0	0	0	0	0	0	0	0	0	0	0	0	0	0
k__Bacteria|p__Bacteroidetes|c__Bacteroidia|o__Bacteroidales|f__Porphyromonadaceae|g__Dysgonomonas|s__Dysgonomonas_unclassified	0	0	0	0	0	0	0	0	0	0	0	0	0	0	0	0	0	0	0	0	0	0	0	0	0	0	0	0	0	0	0	0	0	0	0	0	0	0	0	0	0	0	0	0	0	0	0	0
k__Bacteria|p__Bacteroidetes|c__Bacteroidia|o__Bacteroidales|f__Porphyromonadaceae|g__Odoribacter	0	0.56224	0	0	0.97488	0	0.07367	0	0.1186	0	0	0.08686	0.48524	0	0	0	0.20208	0	0	0.1064	0	0	0	0	0	0	0	0	0.08457	0	0	0	0.03321	0	0	1.30357	0	0.10471	0	0	0	0	0	0	0.39069	0	0	3.4394
k__Bacteria|p__Bacteroidetes|c__Bacteroidia|o__Bacteroidales|f__Porphyromonadaceae|g__Odoribacter|s__Odoribacter_laneus	0	0.38917	0	0	0	0	0	0	0.02862	0	0	0	0.48524	0	0	0	0	0	0	0.05092	0	0	0	0	0	0	0	0	0	0	0	0	0	0	0	0	0	0	0	0	0	0	0	0	0	0	0	0
k__Bacteria|p__Bacteroidetes|c__Bacteroidia|o__Bacteroidales|f__Porphyromonadaceae|g__Odoribacter|s__Odoribacter_laneus|t__GCF_000243215	0	0.38917	0	0	0	0	0	0	0.02862	0	0	0	0.48524	0	0	0	0	0	0	0.05092	0	0	0	0	0	0	0	0	0	0	0	0	0	0	0	0	0	0	0	0	0	0	0	0	0	0	0	0
k__Bacteria|p__Bacteroidetes|c__Bacteroidia|o__Bacteroidales|f__Porphyromonadaceae|g__Odoribacter|s__Odoribacter_splanchnicus	0	0	0	0	0.97488	0	0	0	0	0	0	0	0	0	0	0	0	0	0	0	0	0	0	0	0	0	0	0	0	0	0	0	0	0	0	1.30357	0	0	0	0	0	0	0	0	0	0	0	3.4394
k__Bacteria|p__Bacteroidetes|c__Bacteroidia|o__Bacteroidales|f__Porphyromonadaceae|g__Odoribacter|s__Odoribacter_splanchnicus|t__GCF_000190535	0	0	0	0	0.97488	0	0	0	0	0	0	0	0	0	0	0	0	0	0	0	0	0	0	0	0	0	0	0	0	0	0	0	0	0	0	1.30357	0	0	0	0	0	0	0	0	0	0	0	3.4394
k__Bacteria|p__Bacteroidetes|c__Bacteroidia|o__Bacteroidales|f__Porphyromonadaceae|g__Odoribacter|s__Odoribacter_unclassified	0	0.17307	0	0	0	0	0.07367	0	0.08997	0	0	0.08686	0	0	0	0	0.20208	0	0	0.05549	0	0	0	0	0	0	0	0	0.08457	0	0	0	0.03321	0	0	0	0	0.10471	0	0	0	0	0	0	0.39069	0	0	0
k__Bacteria|p__Bacteroidetes|c__Bacteroidia|o__Bacteroidales|f__Porphyromonadaceae|g__Parabacteroides	0.63101	0.31181	0.26308	1.963	2.60084	0.33833	0.77554	0.79277	1.17849	0.20776	0.11186	0.67495	1.33734	0.24574	2.13236	3.94412	1.07225	0	1.61801	0.79519	0.10014	0	0	0	3.1591	1.0813	0.54409	0.37563	1.11319	5.28743	0	0	0.75031	1.14634	1.13091	1.73982	3.94494	2.56032	2.82107	0.93369	3.60537	7.81668	0	0	2.29083	0	1.60321	1.66464
k__Bacteria|p__Bacteroidetes|c__Bacteroidia|o__Bacteroidales|f__Porphyromonadaceae|g__Parabacteroides|s__Parabacteroides_distasonis	0.31692	0.12999	0.02035	0.8191	0.24422	0.2153	0.07106	0.79277	0.01144	0	0	0.12041	0.41019	0	0.89245	0.20962	0.59922	0	1.61801	0	0	0	0	0	0.33068	0.54916	0.03944	0.09551	0.57517	0.58058	0	0	0.29291	0.03046	0.06622	0	0.14079	1.20563	1.20808	0.12527	2.23428	0.99078	0	0	0.1437	0	0.42287	0
k__Bacteria|p__Bacteroidetes|c__Bacteroidia|o__Bacteroidales|f__Porphyromonadaceae|g__Parabacteroides|s__Parabacteroides_distasonis|t__Parabacteroides_distasonis_unclassified	0.31692	0.12999	0.02035	0.8191	0.24422	0.2153	0.07106	0.79277	0.01144	0	0	0.12041	0.41019	0	0.89245	0.20962	0.59922	0	1.61801	0	0	0	0	0	0.33068	0.54916	0.03944	0.09551	0.57517	0.58058	0	0	0.29291	0.03046	0.06622	0	0.14079	1.20563	1.20808	0.12527	2.23428	0.99078	0	0	0.1437	0	0.42287	0
k__Bacteria|p__Bacteroidetes|c__Bacteroidia|o__Bacteroidales|f__Porphyromonadaceae|g__Parabacteroides|s__Parabacteroides_goldsteinii	0	0	0	0.14021	0	0	0	0	0.27754	0	0	0	0	0	0.02759	0	0	0	0	0	0	0	0	0	0	0.02201	0	0	0	0	0	0	0	0	0	0	0	0.12628	0	0	0	0	0	0	0.6623	0	0	0
k__Bacteria|p__Bacteroidetes|c__Bacteroidia|o__Bacteroidales|f__Porphyromonadaceae|g__Parabacteroides|s__Parabacteroides_goldsteinii|t__Parabacteroides_goldsteinii_unclassified	0	0	0	0.14021	0	0	0	0	0.27754	0	0	0	0	0	0.02759	0	0	0	0	0	0	0	0	0	0	0.02201	0	0	0	0	0	0	0	0	0	0	0	0.12628	0	0	0	0	0	0	0.6623	0	0	0
k__Bacteria|p__Bacteroidetes|c__Bacteroidia|o__Bacteroidales|f__Porphyromonadaceae|g__Parabacteroides|s__Parabacteroides_johnsonii	0	0	0	0	1.10647	0	0	0	0	0	0	0	0	0	0	0.1594	0	0	0	0	0	0	0	0	0	0	0	0	0	0	0	0	0	0	0	0	0	0	0	0	0	0	0	0	0	0	0	0
k__Bacteria|p__Bacteroidetes|c__Bacteroidia|o__Bacteroidales|f__Porphyromonadaceae|g__Parabacteroides|s__Parabacteroides_johnsonii|t__Parabacteroides_johnsonii_unclassified	0	0	0	0	1.10647	0	0	0	0	0	0	0	0	0	0	0.1594	0	0	0	0	0	0	0	0	0	0	0	0	0	0	0	0	0	0	0	0	0	0	0	0	0	0	0	0	0	0	0	0
k__Bacteria|p__Bacteroidetes|c__Bacteroidia|o__Bacteroidales|f__Porphyromonadaceae|g__Parabacteroides|s__Parabacteroides_merdae	0.31408	0	0.24273	1.00369	1.25016	0.12304	0.70448	0	0.88951	0.15484	0.11186	0.3576	0	0.24574	0.80287	3.5751	0.47303	0	0	0.79519	0.05806	0	0	0	2.82841	0	0.50465	0	0.53802	4.70685	0	0	0.4574	1.11588	1.06469	1.73982	3.80415	0	1.61299	0	0	6.8259	0	0	1.48482	0	1.18035	1.66464
k__Bacteria|p__Bacteroidetes|c__Bacteroidia|o__Bacteroidales|f__Porphyromonadaceae|g__Parabacteroides|s__Parabacteroides_merdae|t__Parabacteroides_merdae_unclassified	0.31408	0	0.24273	1.00369	1.25016	0.12304	0.70448	0	0.88951	0.15484	0.11186	0.3576	0	0.24574	0.80287	3.5751	0.47303	0	0	0.79519	0.05806	0	0	0	2.82841	0	0.50465	0	0.53802	4.70685	0	0	0.4574	1.11588	1.06469	1.73982	3.80415	0	1.61299	0	0	6.8259	0	0	1.48482	0	1.18035	1.66464
k__Bacteria|p__Bacteroidetes|c__Bacteroidia|o__Bacteroidales|f__Porphyromonadaceae|g__Parabacteroides|s__Parabacteroides_unclassified	0	0.18182	0	0	0	0	0	0	0	0.05292	0	0.19694	0.92715	0	0.40945	0	0	0	0	0	0.04208	0	0	0	0	0.51013	0	0.28012	0	0	0	0	0	0	0	0	0	1.2284	0	0.80843	1.37109	0	0	0	0	0	0	0
k__Bacteria|p__Bacteroidetes|c__Bacteroidia|o__Bacteroidales|f__Porphyromonadaceae|g__Porphyromonas	0	0	0	0	0	0	0	0	0	0	0	0	0	0	0	0	0	0	0	0	4.44755	4.45374	0	0	0	0	0	0	0	0	0	0	0	0	0.03112	0	0	0	1.44695	0	0	0	0	0	0	0	0	0.01145
k__Bacteria|p__Bacteroidetes|c__Bacteroidia|o__Bacteroidales|f__Porphyromonadaceae|g__Porphyromonas|s__Porphyromonas_asaccharolytica	0	0	0	0	0	0	0	0	0	0	0	0	0	0	0	0	0	0	0	0	0.44182	0.47968	0	0	0	0	0	0	0	0	0	0	0	0	0.03112	0	0	0	0.26092	0	0	0	0	0	0	0	0	0
k__Bacteria|p__Bacteroidetes|c__Bacteroidia|o__Bacteroidales|f__Porphyromonadaceae|g__Porphyromonas|s__Porphyromonas_asaccharolytica|t__Porphyromonas_asaccharolytica_unclassified	0	0	0	0	0	0	0	0	0	0	0	0	0	0	0	0	0	0	0	0	0.44182	0.47968	0	0	0	0	0	0	0	0	0	0	0	0	0.03112	0	0	0	0.26092	0	0	0	0	0	0	0	0	0
k__Bacteria|p__Bacteroidetes|c__Bacteroidia|o__Bacteroidales|f__Porphyromonadaceae|g__Porphyromonas|s__Porphyromonas_bennonis	0	0	0	0	0	0	0	0	0	0	0	0	0	0	0	0	0	0	0	0	4.00573	3.92727	0	0	0	0	0	0	0	0	0	0	0	0	0	0	0	0	0.60907	0	0	0	0	0	0	0	0	0.00698
k__Bacteria|p__Bacteroidetes|c__Bacteroidia|o__Bacteroidales|f__Porphyromonadaceae|g__Porphyromonas|s__Porphyromonas_bennonis|t__GCF_000375645	0	0	0	0	0	0	0	0	0	0	0	0	0	0	0	0	0	0	0	0	4.00573	3.92727	0	0	0	0	0	0	0	0	0	0	0	0	0	0	0	0	0.60907	0	0	0	0	0	0	0	0	0.00698
k__Bacteria|p__Bacteroidetes|c__Bacteroidia|o__Bacteroidales|f__Porphyromonadaceae|g__Porphyromonas|s__Porphyromonas_somerae	0	0	0	0	0	0	0	0	0	0	0	0	0	0	0	0	0	0	0	0	0	0	0	0	0	0	0	0	0	0	0	0	0	0	0	0	0	0	0.56208	0	0	0	0	0	0	0	0	0.00447
k__Bacteria|p__Bacteroidetes|c__Bacteroidia|o__Bacteroidales|f__Porphyromonadaceae|g__Porphyromonas|s__Porphyromonas_somerae|t__GCF_000372405	0	0	0	0	0	0	0	0	0	0	0	0	0	0	0	0	0	0	0	0	0	0	0	0	0	0	0	0	0	0	0	0	0	0	0	0	0	0	0.56208	0	0	0	0	0	0	0	0	0.00447
k__Bacteria|p__Bacteroidetes|c__Bacteroidia|o__Bacteroidales|f__Porphyromonadaceae|g__Porphyromonas|s__Porphyromonas_uenonis	0	0	0	0	0	0	0	0	0	0	0	0	0	0	0	0	0	0	0	0	0	0.04678	0	0	0	0	0	0	0	0	0	0	0	0	0	0	0	0	0.01488	0	0	0	0	0	0	0	0	0
k__Bacteria|p__Bacteroidetes|c__Bacteroidia|o__Bacteroidales|f__Porphyromonadaceae|g__Porphyromonas|s__Porphyromonas_uenonis|t__GCF_000174775	0	0	0	0	0	0	0	0	0	0	0	0	0	0	0	0	0	0	0	0	0	0.04678	0	0	0	0	0	0	0	0	0	0	0	0	0	0	0	0	0.01488	0	0	0	0	0	0	0	0	0
k__Bacteria|p__Bacteroidetes|c__Bacteroidia|o__Bacteroidales|f__Prevotellaceae	0	0.13093	6.16011	0	1.45345	52.7678	5.51139	0	0	2.74722	2.36793	0	0	14.222	0	5.40094	11.928	0	0	0	7.41438	6.54159	0	0	8.8967	0	0.57104	0	0.00326	0	0	1.51995	0.68352	2.98578	5.88514	5.10327	13.3971	0	2.40482	0	0	1.08221	0	0.91157	0.10105	0	5.12393	16.7333
k__Bacteria|p__Bacteroidetes|c__Bacteroidia|o__Bacteroidales|f__Prevotellaceae|g__Paraprevotella	0	0	0	0	1.45345	0.19348	1.64985	0	0	1.16203	1.25172	0	0	0	0	5.40094	0.45218	0	0	0	0.99038	0.87415	0	0	2.45641	0	0	0	0	0	0	1.51995	0.68352	0.38473	0.64233	0	8.81309	0	0	0	0	1.08221	0	0.91157	0.10105	0	0	0
k__Bacteria|p__Bacteroidetes|c__Bacteroidia|o__Bacteroidales|f__Prevotellaceae|g__Paraprevotella|s__Paraprevotella_clara	0	0	0	0	0.31529	0.02062	0	0	0	0.23993	0.1	0	0	0	0	1.08138	0.17556	0	0	0	0.10548	0.13841	0	0	0	0	0	0	0	0	0	0.202	0	0.09818	0.16603	0	0	0	0	0	0	0.14622	0	0.10394	0	0	0	0
k__Bacteria|p__Bacteroidetes|c__Bacteroidia|o__Bacteroidales|f__Prevotellaceae|g__Paraprevotella|s__Paraprevotella_clara|t__GCF_000233955	0	0	0	0	0.31529	0.02062	0	0	0	0.23993	0.1	0	0	0	0	1.08138	0.17556	0	0	0	0.10548	0.13841	0	0	0	0	0	0	0	0	0	0.202	0	0.09818	0.16603	0	0	0	0	0	0	0.14622	0	0.10394	0	0	0	0
k__Bacteria|p__Bacteroidetes|c__Bacteroidia|o__Bacteroidales|f__Prevotellaceae|g__Paraprevotella|s__Paraprevotella_unclassified	0	0	0	0	1.12168	0.17286	0.63902	0	0	0.90744	1.14772	0	0	0	0	4.24921	0.27661	0	0	0	0.8849	0.73252	0	0	0.55116	0	0	0	0	0	0	1.22708	0.15287	0.28655	0.47629	0	2.04877	0	0	0	0	0.93599	0	0.79979	0.06472	0	0	0
k__Bacteria|p__Bacteroidetes|c__Bacteroidia|o__Bacteroidales|f__Prevotellaceae|g__Paraprevotella|s__Paraprevotella_xylaniphila	0	0	0	0	0.01647	0	1.01083	0	0	0.01466	0.00399	0	0	0	0	0.07035	0	0	0	0	0	0.00322	0	0	1.90525	0	0	0	0	0	0	0.09087	0.53065	0	0	0	6.76432	0	0	0	0	0	0	0.00784	0.03632	0	0	0
k__Bacteria|p__Bacteroidetes|c__Bacteroidia|o__Bacteroidales|f__Prevotellaceae|g__Paraprevotella|s__Paraprevotella_xylaniphila|t__GCF_000205165	0	0	0	0	0.01647	0	1.01083	0	0	0.01466	0.00399	0	0	0	0	0.07035	0	0	0	0	0	0.00322	0	0	1.90525	0	0	0	0	0	0	0.09087	0.53065	0	0	0	6.76432	0	0	0	0	0	0	0.00784	0.03632	0	0	0
k__Bacteria|p__Bacteroidetes|c__Bacteroidia|o__Bacteroidales|f__Prevotellaceae|g__Prevotella	0	0.13093	6.16011	0	0	52.5744	3.86154	0	0	1.58519	1.11622	0	0	14.222	0	0	11.4759	0	0	0	6.424	5.66744	0	0	6.4403	0	0.57104	0	0.00326	0	0	0	0	2.60106	5.24281	5.10327	4.58406	0	2.40482	0	0	0	0	0	0	0	5.12393	16.7333
k__Bacteria|p__Bacteroidetes|c__Bacteroidia|o__Bacteroidales|f__Prevotellaceae|g__Prevotella|s__Prevotella_buccalis	0	0	0	0	0	0	0	0	0	0	0	0	0	0	0	0	0	0	0	0	0.34622	0.24855	0	0	0	0	0	0	0	0	0	0	0	0	0	0	0	0	0	0	0	0	0	0	0	0	0	0
k__Bacteria|p__Bacteroidetes|c__Bacteroidia|o__Bacteroidales|f__Prevotellaceae|g__Prevotella|s__Prevotella_buccalis|t__GCF_000177075	0	0	0	0	0	0	0	0	0	0	0	0	0	0	0	0	0	0	0	0	0.34622	0.24855	0	0	0	0	0	0	0	0	0	0	0	0	0	0	0	0	0	0	0	0	0	0	0	0	0	0
k__Bacteria|p__Bacteroidetes|c__Bacteroidia|o__Bacteroidales|f__Prevotellaceae|g__Prevotella|s__Prevotella_copri	0	0	6.16011	0	0	52.5744	3.86154	0	0	1.58519	1.11622	0	0	14.222	0	0	11.4759	0	0	0	2.95921	2.04687	0	0	6.4403	0	0.57104	0	0.00326	0	0	0	0	2.60106	5.24281	5.10327	4.58406	0	2.40482	0	0	0	0	0	0	0	5.12393	16.7333
k__Bacteria|p__Bacteroidetes|c__Bacteroidia|o__Bacteroidales|f__Prevotellaceae|g__Prevotella|s__Prevotella_copri|t__GCF_000157935	0	0	6.16011	0	0	52.5744	3.86154	0	0	1.58519	1.11622	0	0	14.222	0	0	11.4759	0	0	0	2.95921	2.04687	0	0	6.4403	0	0.57104	0	0.00326	0	0	0	0	2.60106	5.24281	5.10327	4.58406	0	2.40482	0	0	0	0	0	0	0	5.12393	16.7333
k__Bacteria|p__Bacteroidetes|c__Bacteroidia|o__Bacteroidales|f__Prevotellaceae|g__Prevotella|s__Prevotella_disiens	0	0	0	0	0	0	0	0	0	0	0	0	0	0	0	0	0	0	0	0	2.35321	2.44393	0	0	0	0	0	0	0	0	0	0	0	0	0	0	0	0	0	0	0	0	0	0	0	0	0	0
k__Bacteria|p__Bacteroidetes|c__Bacteroidia|o__Bacteroidales|f__Prevotellaceae|g__Prevotella|s__Prevotella_disiens|t__Prevotella_disiens_unclassified	0	0	0	0	0	0	0	0	0	0	0	0	0	0	0	0	0	0	0	0	2.35321	2.44393	0	0	0	0	0	0	0	0	0	0	0	0	0	0	0	0	0	0	0	0	0	0	0	0	0	0
k__Bacteria|p__Bacteroidetes|c__Bacteroidia|o__Bacteroidales|f__Prevotellaceae|g__Prevotella|s__Prevotella_oris	0	0.13093	0	0	0	0	0	0	0	0	0	0	0	0	0	0	0	0	0	0	0	0	0	0	0	0	0	0	0	0	0	0	0	0	0	0	0	0	0	0	0	0	0	0	0	0	0	0
k__Bacteria|p__Bacteroidetes|c__Bacteroidia|o__Bacteroidales|f__Prevotellaceae|g__Prevotella|s__Prevotella_oris|t__Prevotella_oris_unclassified	0	0.13093	0	0	0	0	0	0	0	0	0	0	0	0	0	0	0	0	0	0	0	0	0	0	0	0	0	0	0	0	0	0	0	0	0	0	0	0	0	0	0	0	0	0	0	0	0	0
k__Bacteria|p__Bacteroidetes|c__Bacteroidia|o__Bacteroidales|f__Prevotellaceae|g__Prevotella|s__Prevotella_timonensis	0	0	0	0	0	0	0	0	0	0	0	0	0	0	0	0	0	0	0	0	0.76537	0.92808	0	0	0	0	0	0	0	0	0	0	0	0	0	0	0	0	0	0	0	0	0	0	0	0	0	0
k__Bacteria|p__Bacteroidetes|c__Bacteroidia|o__Bacteroidales|f__Prevotellaceae|g__Prevotella|s__Prevotella_timonensis|t__GCF_000177055	0	0	0	0	0	0	0	0	0	0	0	0	0	0	0	0	0	0	0	0	0.76537	0.92808	0	0	0	0	0	0	0	0	0	0	0	0	0	0	0	0	0	0	0	0	0	0	0	0	0	0
k__Bacteria|p__Bacteroidetes|c__Bacteroidia|o__Bacteroidales|f__Rikenellaceae	3.02592	4.06322	9.08259	8.70861	6.10218	0.29613	3.52751	0.93857	3.83098	2.65654	3.8243	3.99434	5.11222	1.07857	13.8231	0.97311	3.69648	0.4253	13.2015	3.52127	1.465	1.20734	0	0	5.09852	14.7541	0.8216	0	1.47839	16.9024	24.733	4.46675	7.11796	14.9414	8.04249	2.55497	5.4504	24.6166	7.81108	0	23.4186	11.6471	2.24827	16.0697	5.88917	0.03846	9.95519	7.1701
k__Bacteria|p__Bacteroidetes|c__Bacteroidia|o__Bacteroidales|f__Rikenellaceae|g__Alistipes	3.02592	4.06322	9.08259	8.70861	6.10218	0.29613	3.52751	0.93857	3.83098	2.65654	3.8243	3.99434	5.11222	1.07857	13.8231	0.97311	3.69648	0.4253	13.2015	3.52127	1.465	1.20734	0	0	5.09852	14.7541	0.8216	0	1.47839	16.9024	24.733	4.46675	7.11796	14.9414	8.04249	2.55497	5.4504	24.6166	7.81108	0	23.4186	11.6471	2.24827	16.0697	5.88917	0.03846	9.95519	7.1701
k__Bacteria|p__Bacteroidetes|c__Bacteroidia|o__Bacteroidales|f__Rikenellaceae|g__Alistipes|s__Alistipes_finegoldii	0	0.30485	0.424	0.39345	0.35749	0	0.12715	0.1917	0.38045	0	0	0	0.7936	0	0.68304	0.01907	0.01668	0	1.61069	0.13104	0	0	0	0	0	0.83663	0	0	0.04977	0.49395	0.07034	0.01184	1.34212	1.10596	0.60548	0.11083	0	1.08963	0.1792	0	6.16125	0.71435	0.00936	1.03305	1.57985	0	0.9716	0.4321
k__Bacteria|p__Bacteroidetes|c__Bacteroidia|o__Bacteroidales|f__Rikenellaceae|g__Alistipes|s__Alistipes_finegoldii|t__GCF_000265365	0	0.30485	0.424	0.39345	0.35749	0	0.12715	0.1917	0.38045	0	0	0	0.7936	0	0.68304	0.01907	0.01668	0	1.61069	0.13104	0	0	0	0	0	0.83663	0	0	0.04977	0.49395	0.07034	0.01184	1.34212	1.10596	0.60548	0.11083	0	1.08963	0.1792	0	6.16125	0.71435	0.00936	1.03305	1.57985	0	0.9716	0.4321
k__Bacteria|p__Bacteroidetes|c__Bacteroidia|o__Bacteroidales|f__Rikenellaceae|g__Alistipes|s__Alistipes_indistinctus	0	0.0103	0	0.09666	0	0	0.24324	0	0	0	0	0.01039	0	0	0.06656	0	0	0.13392	0	0	0	0	0	0	1.15019	0.19166	0.12427	0	0.45437	0.10155	0	0	0	1.64359	0.69093	0.22766	2.33904	0.28859	0.49047	0	0.32409	0.53013	0	0	0.066	0	0.18926	0
k__Bacteria|p__Bacteroidetes|c__Bacteroidia|o__Bacteroidales|f__Rikenellaceae|g__Alistipes|s__Alistipes_indistinctus|t__GCF_000231275	0	0.0103	0	0.09666	0	0	0.24324	0	0	0	0	0.01039	0	0	0.06656	0	0	0.13392	0	0	0	0	0	0	1.15019	0.19166	0.12427	0	0.45437	0.10155	0	0	0	1.64359	0.69093	0.22766	2.33904	0.28859	0.49047	0	0.32409	0.53013	0	0	0.066	0	0.18926	0
k__Bacteria|p__Bacteroidetes|c__Bacteroidia|o__Bacteroidales|f__Rikenellaceae|g__Alistipes|s__Alistipes_onderdonkii	0.33602	0.59124	3.76399	1.93335	1.29565	0	0.09684	0	0.23114	0.49037	0.68411	0.06998	0.90623	0.32872	3.89376	0.08384	0	0	1.78545	0.02841	0	0	0	0	0.44391	3.77719	0.03853	0	0	0.3805	21.7796	0.01167	0.84493	1.12453	1.29768	0.07488	0.12511	6.67418	0.89767	0	1.21792	2.89334	1.70958	5.37601	1.04347	0.03846	2.76128	0.67273
k__Bacteria|p__Bacteroidetes|c__Bacteroidia|o__Bacteroidales|f__Rikenellaceae|g__Alistipes|s__Alistipes_onderdonkii|t__GCF_000374505	0.33602	0.59124	3.76399	1.93335	1.29565	0	0.09684	0	0.23114	0.49037	0.68411	0.06998	0.90623	0.32872	3.89376	0.08384	0	0	1.78545	0.02841	0	0	0	0	0.44391	3.77719	0.03853	0	0	0.3805	21.7796	0.01167	0.84493	1.12453	1.29768	0.07488	0.12511	6.67418	0.89767	0	1.21792	2.89334	1.70958	5.37601	1.04347	0.03846	2.76128	0.67273
k__Bacteria|p__Bacteroidetes|c__Bacteroidia|o__Bacteroidales|f__Rikenellaceae|g__Alistipes|s__Alistipes_putredinis	2.32413	2.51374	2.22773	5.36525	3.46222	0.29613	2.56325	0.44433	2.81801	2.13461	3.13354	3.51994	2.99309	0.71116	7.69347	0.80031	2.6603	0.29138	6.48865	2.87868	1.465	1.20734	0	0	3.1397	9.45593	0.40201	0	0	7.06068	2.88307	3.33129	4.0121	8.67892	4.86632	1.33371	2.29494	15.4369	4.07262	0	5.39858	5.85859	0.52933	4.84073	2.55759	0	5.96547	5.20873
k__Bacteria|p__Bacteroidetes|c__Bacteroidia|o__Bacteroidales|f__Rikenellaceae|g__Alistipes|s__Alistipes_putredinis|t__GCF_000154465	2.32413	2.51374	2.22773	5.36525	3.46222	0.29613	2.56325	0.44433	2.81801	2.13461	3.13354	3.51994	2.99309	0.71116	7.69347	0.80031	2.6603	0.29138	6.48865	2.87868	1.465	1.20734	0	0	3.1397	9.45593	0.40201	0	0	7.06068	2.88307	3.33129	4.0121	8.67892	4.86632	1.33371	2.29494	15.4369	4.07262	0	5.39858	5.85859	0.52933	4.84073	2.55759	0	5.96547	5.20873
k__Bacteria|p__Bacteroidetes|c__Bacteroidia|o__Bacteroidales|f__Rikenellaceae|g__Alistipes|s__Alistipes_senegalensis	0.06697	0	0.00656	0	0.0205	0	0	0	0	0.03156	0.00665	0.11378	0	0	0.0814	0	0	0	0	0	0	0	0	0	0	0	0	0	0.03812	0.07428	0	0	0	0.14952	0.04155	0.00274	0	0.02739	0	0	0	0.02012	0	0.11481	0	0	0.01764	0
k__Bacteria|p__Bacteroidetes|c__Bacteroidia|o__Bacteroidales|f__Rikenellaceae|g__Alistipes|s__Alistipes_senegalensis|t__GCF_000312145	0.06697	0	0.00656	0	0.0205	0	0	0	0	0.03156	0.00665	0.11378	0	0	0.0814	0	0	0	0	0	0	0	0	0	0	0	0	0	0.03812	0.07428	0	0	0	0.14952	0.04155	0.00274	0	0.02739	0	0	0	0.02012	0	0.11481	0	0	0.01764	0
k__Bacteria|p__Bacteroidetes|c__Bacteroidia|o__Bacteroidales|f__Rikenellaceae|g__Alistipes|s__Alistipes_shahii	0.2988	0.64308	2.66031	0.9199	0.96632	0	0.49702	0.30254	0.40138	0	0	0.28024	0.41931	0.03869	1.40488	0.06989	1.0195	0	3.31672	0.48314	0	0	0	0	0.36472	0.49268	0.25679	0	0.93613	6.17095	0	1.11195	0.91881	2.23886	0.54052	0.80515	0.69131	1.09994	2.17113	0	0	1.63061	0	4.70514	0.64226	0	0.04994	0.85655
k__Bacteria|p__Bacteroidetes|c__Bacteroidia|o__Bacteroidales|f__Rikenellaceae|g__Alistipes|s__Alistipes_shahii|t__GCF_000210575	0.2988	0.64308	2.66031	0.9199	0.96632	0	0.49702	0.30254	0.40138	0	0	0.28024	0.41931	0.03869	1.40488	0.06989	1.0195	0	3.31672	0.48314	0	0	0	0	0.36472	0.49268	0.25679	0	0.93613	6.17095	0	1.11195	0.91881	2.23886	0.54052	0.80515	0.69131	1.09994	2.17113	0	0	1.63061	0	4.70514	0.64226	0	0.04994	0.85655
k__Bacteria|p__Bacteroidetes|c__Bacteroidia|o__Bacteroidales|f__Rikenellaceae|g__Alistipes|s__Alistipes_sp_AP11	0	0	0	0	0	0	0	0	0	0	0	0	0	0	0	0	0	0	0	0	0	0	0	0	0	0	0	0	0	2.62052	0	0	0	0	0	0	0	0	0	0	2.34236	0	0	0	0	0	0	0
k__Bacteria|p__Bacteroidetes|c__Bacteroidia|o__Bacteroidales|f__Rikenellaceae|g__Alistipes|s__Alistipes_sp_AP11|t__GCF_000321205	0	0	0	0	0	0	0	0	0	0	0	0	0	0	0	0	0	0	0	0	0	0	0	0	0	0	0	0	0	2.62052	0	0	0	0	0	0	0	0	0	0	2.34236	0	0	0	0	0	0	0
k__Bacteria|p__Bacteroidetes|c__Bacteroidia|o__Bacteroidales|f__Rikenellaceae|g__Alistipes|s__Alistipes_sp_HGB5	0	0	0	0	0	0	0	0	0	0	0	0	0	0	0	0	0	0	0	0	0	0	0	0	0	0	0	0	0	0	0	0	0	0	0	0	0	0	0	0	7.97438	0	0	0	0	0	0	0
k__Bacteria|p__Bacteroidetes|c__Bacteroidia|o__Bacteroidales|f__Rikenellaceae|g__Alistipes|s__Alistipes_sp_HGB5|t__GCF_000183485	0	0	0	0	0	0	0	0	0	0	0	0	0	0	0	0	0	0	0	0	0	0	0	0	0	0	0	0	0	0	0	0	0	0	0	0	0	0	0	0	7.97438	0	0	0	0	0	0	0
k__Bacteria|p__Bacteroidetes|c__Bacteroidia|o__Bacteroidales|f__Rikenellaceae|g__Alistipes|s__Alistipes_unclassified	0	0	0	0	0	0	0	0	0	0	0	0	0	0	0	0	0	0	0	0	0	0	0	0	0	0	0	0	0	0	0	0	0	0	0	0	0	0	0	0	0	0	0	0	0	0	0	0
k__Bacteria|p__Firmicutes	26.0058	68.3575	55.7829	50.3492	49.976	22.0845	69.2063	50.8676	43.2424	37.7085	30.0043	27.2248	66.1909	46.4506	50.8054	47.5341	60.9057	71.4566	30.8114	38.4224	51.1484	47.1882	50.6673	0	34.5717	15.4243	73.1442	24.6606	38.56	19.1921	24.9064	20.3945	50.744	47.2176	51.9191	22.5877	25.0466	40.2263	34.5704	14.242	22.2531	20.2138	25.6753	20.1231	45.4366	14.2534	11.3982	26.3785
k__Bacteria|p__Firmicutes|c__Bacilli	0.20727	0.20806	0.08835	1.00173	0	0.42057	0	0.62161	0.0678	0	0	0	1.26183	0	0.03694	0	0.07221	0	0.33861	0	0	0.00374	50.6673	0	0.28758	0	0	0	0.15895	0.16962	0.15871	1.21661	0.84302	0	0	0.41481	0	12.3757	0.57045	0	0	0	0.06249	0	0.00193	0.03605	0	0
k__Bacteria|p__Firmicutes|c__Bacilli|o__Bacillales	0	0	0	0	0	0	0	0	0	0	0	0	0	0	0	0	0	0	0	0	0	0	25.0051	0	0	0	0	0	0	0	0	0	0	0	0	0	0	0	0	0	0	0	0	0	0	0	0	0
k__Bacteria|p__Firmicutes|c__Bacilli|o__Bacillales|f__Bacillaceae	0	0	0	0	0	0	0	0	0	0	0	0	0	0	0	0	0	0	0	0	0	0	7.84938	0	0	0	0	0	0	0	0	0	0	0	0	0	0	0	0	0	0	0	0	0	0	0	0	0
k__Bacteria|p__Firmicutes|c__Bacilli|o__Bacillales|f__Bacillaceae|g__Bacillus	0	0	0	0	0	0	0	0	0	0	0	0	0	0	0	0	0	0	0	0	0	0	7.84938	0	0	0	0	0	0	0	0	0	0	0	0	0	0	0	0	0	0	0	0	0	0	0	0	0
k__Bacteria|p__Firmicutes|c__Bacilli|o__Bacillales|f__Bacillaceae|g__Bacillus|s__Bacillus_subtilis	0	0	0	0	0	0	0	0	0	0	0	0	0	0	0	0	0	0	0	0	0	0	7.84938	0	0	0	0	0	0	0	0	0	0	0	0	0	0	0	0	0	0	0	0	0	0	0	0	0
k__Bacteria|p__Firmicutes|c__Bacilli|o__Bacillales|f__Bacillaceae|g__Bacillus|s__Bacillus_subtilis|t__Bacillus_subtilis_unclassified	0	0	0	0	0	0	0	0	0	0	0	0	0	0	0	0	0	0	0	0	0	0	7.84938	0	0	0	0	0	0	0	0	0	0	0	0	0	0	0	0	0	0	0	0	0	0	0	0	0
k__Bacteria|p__Firmicutes|c__Bacilli|o__Bacillales|f__Listeriaceae	0	0	0	0	0	0	0	0	0	0	0	0	0	0	0	0	0	0	0	0	0	0	6.70959	0	0	0	0	0	0	0	0	0	0	0	0	0	0	0	0	0	0	0	0	0	0	0	0	0
k__Bacteria|p__Firmicutes|c__Bacilli|o__Bacillales|f__Listeriaceae|g__Listeria	0	0	0	0	0	0	0	0	0	0	0	0	0	0	0	0	0	0	0	0	0	0	6.70959	0	0	0	0	0	0	0	0	0	0	0	0	0	0	0	0	0	0	0	0	0	0	0	0	0
k__Bacteria|p__Firmicutes|c__Bacilli|o__Bacillales|f__Listeriaceae|g__Listeria|s__Listeria_monocytogenes	0	0	0	0	0	0	0	0	0	0	0	0	0	0	0	0	0	0	0	0	0	0	6.70959	0	0	0	0	0	0	0	0	0	0	0	0	0	0	0	0	0	0	0	0	0	0	0	0	0
k__Bacteria|p__Firmicutes|c__Bacilli|o__Bacillales|f__Listeriaceae|g__Listeria|s__Listeria_monocytogenes|t__Listeria_monocytogenes_unclassified	0	0	0	0	0	0	0	0	0	0	0	0	0	0	0	0	0	0	0	0	0	0	6.70959	0	0	0	0	0	0	0	0	0	0	0	0	0	0	0	0	0	0	0	0	0	0	0	0	0
k__Bacteria|p__Firmicutes|c__Bacilli|o__Bacillales|f__Staphylococcaceae	0	0	0	0	0	0	0	0	0	0	0	0	0	0	0	0	0	0	0	0	0	0	10.4461	0	0	0	0	0	0	0	0	0	0	0	0	0	0	0	0	0	0	0	0	0	0	0	0	0
k__Bacteria|p__Firmicutes|c__Bacilli|o__Bacillales|f__Staphylococcaceae|g__Staphylococcus	0	0	0	0	0	0	0	0	0	0	0	0	0	0	0	0	0	0	0	0	0	0	10.4461	0	0	0	0	0	0	0	0	0	0	0	0	0	0	0	0	0	0	0	0	0	0	0	0	0
k__Bacteria|p__Firmicutes|c__Bacilli|o__Bacillales|f__Staphylococcaceae|g__Staphylococcus|s__Staphylococcus_aureus	0	0	0	0	0	0	0	0	0	0	0	0	0	0	0	0	0	0	0	0	0	0	10.4461	0	0	0	0	0	0	0	0	0	0	0	0	0	0	0	0	0	0	0	0	0	0	0	0	0
k__Bacteria|p__Firmicutes|c__Bacilli|o__Bacillales|f__Staphylococcaceae|g__Staphylococcus|s__Staphylococcus_aureus|t__Staphylococcus_aureus_unclassified	0	0	0	0	0	0	0	0	0	0	0	0	0	0	0	0	0	0	0	0	0	0	10.4461	0	0	0	0	0	0	0	0	0	0	0	0	0	0	0	0	0	0	0	0	0	0	0	0	0
k__Bacteria|p__Firmicutes|c__Bacilli|o__Lactobacillales	0.20727	0.20806	0.08835	1.00173	0	0.42057	0	0.62161	0.0678	0	0	0	1.26183	0	0.03694	0	0.07221	0	0.33861	0	0	0.00374	25.6622	0	0.28758	0	0	0	0.15895	0.16962	0.15871	1.21661	0.84302	0	0	0.41481	0	12.3757	0.57045	0	0	0	0.06249	0	0.00193	0.03605	0	0
k__Bacteria|p__Firmicutes|c__Bacilli|o__Lactobacillales|f__Aerococcaceae	0	0	0	0	0	0	0	0	0	0	0	0	0	0	0	0	0	0	0	0	0	0	0	0	0	0	0	0	0	0	0	0	0	0	0	0	0	0	0.17508	0	0	0	0	0	0	0	0	0
k__Bacteria|p__Firmicutes|c__Bacilli|o__Lactobacillales|f__Aerococcaceae|g__Facklamia	0	0	0	0	0	0	0	0	0	0	0	0	0	0	0	0	0	0	0	0	0	0	0	0	0	0	0	0	0	0	0	0	0	0	0	0	0	0	0.17508	0	0	0	0	0	0	0	0	0
k__Bacteria|p__Firmicutes|c__Bacilli|o__Lactobacillales|f__Aerococcaceae|g__Facklamia|s__Facklamia_hominis	0	0	0	0	0	0	0	0	0	0	0	0	0	0	0	0	0	0	0	0	0	0	0	0	0	0	0	0	0	0	0	0	0	0	0	0	0	0	0.17508	0	0	0	0	0	0	0	0	0
k__Bacteria|p__Firmicutes|c__Bacilli|o__Lactobacillales|f__Aerococcaceae|g__Facklamia|s__Facklamia_hominis|t__Facklamia_hominis_unclassified	0	0	0	0	0	0	0	0	0	0	0	0	0	0	0	0	0	0	0	0	0	0	0	0	0	0	0	0	0	0	0	0	0	0	0	0	0	0	0.17508	0	0	0	0	0	0	0	0	0
k__Bacteria|p__Firmicutes|c__Bacilli|o__Lactobacillales|f__Carnobacteriaceae	0	0	0	0	0	0	0	0	0	0	0	0	0	0	0	0	0	0	0	0	0	0	0	0	0	0	0	0	0	0	0	0	0	0	0	0	0	0	0	0	0	0	0	0	0	0	0	0
k__Bacteria|p__Firmicutes|c__Bacilli|o__Lactobacillales|f__Carnobacteriaceae|g__Granulicatella	0	0	0	0	0	0	0	0	0	0	0	0	0	0	0	0	0	0	0	0	0	0	0	0	0	0	0	0	0	0	0	0	0	0	0	0	0	0	0	0	0	0	0	0	0	0	0	0
k__Bacteria|p__Firmicutes|c__Bacilli|o__Lactobacillales|f__Carnobacteriaceae|g__Granulicatella|s__Granulicatella_unclassified	0	0	0	0	0	0	0	0	0	0	0	0	0	0	0	0	0	0	0	0	0	0	0	0	0	0	0	0	0	0	0	0	0	0	0	0	0	0	0	0	0	0	0	0	0	0	0	0
k__Bacteria|p__Firmicutes|c__Bacilli|o__Lactobacillales|f__Enterococcaceae	0.20727	0	0	0	0	0	0	0	0	0	0	0	0	0	0	0	0	0	0	0	0	0	9.99905	0	0.28758	0	0	0	0	0	0	0	0	0	0	0	0	12.3505	0	0	0	0	0	0	0	0.03605	0	0
k__Bacteria|p__Firmicutes|c__Bacilli|o__Lactobacillales|f__Enterococcaceae|g__Enterococcus	0.20727	0	0	0	0	0	0	0	0	0	0	0	0	0	0	0	0	0	0	0	0	0	9.99905	0	0.28758	0	0	0	0	0	0	0	0	0	0	0	0	12.3505	0	0	0	0	0	0	0	0.03605	0	0
k__Bacteria|p__Firmicutes|c__Bacilli|o__Lactobacillales|f__Enterococcaceae|g__Enterococcus|s__Enterococcus_cecorum	0	0	0	0	0	0	0	0	0	0	0	0	0	0	0	0	0	0	0	0	0	0	0	0	0	0	0	0	0	0	0	0	0	0	0	0	0	0	0	0	0	0	0	0	0	0.03605	0	0
k__Bacteria|p__Firmicutes|c__Bacilli|o__Lactobacillales|f__Enterococcaceae|g__Enterococcus|s__Enterococcus_cecorum|t__Enterococcus_cecorum_unclassified	0	0	0	0	0	0	0	0	0	0	0	0	0	0	0	0	0	0	0	0	0	0	0	0	0	0	0	0	0	0	0	0	0	0	0	0	0	0	0	0	0	0	0	0	0	0.03605	0	0
k__Bacteria|p__Firmicutes|c__Bacilli|o__Lactobacillales|f__Enterococcaceae|g__Enterococcus|s__Enterococcus_faecalis	0	0	0	0	0	0	0	0	0	0	0	0	0	0	0	0	0	0	0	0	0	0	9.99905	0	0.28758	0	0	0	0	0	0	0	0	0	0	0	0	12.3505	0	0	0	0	0	0	0	0	0	0
k__Bacteria|p__Firmicutes|c__Bacilli|o__Lactobacillales|f__Enterococcaceae|g__Enterococcus|s__Enterococcus_faecalis|t__Enterococcus_faecalis_unclassified	0	0	0	0	0	0	0	0	0	0	0	0	0	0	0	0	0	0	0	0	0	0	9.99905	0	0.28758	0	0	0	0	0	0	0	0	0	0	0	0	12.3505	0	0	0	0	0	0	0	0	0	0
k__Bacteria|p__Firmicutes|c__Bacilli|o__Lactobacillales|f__Enterococcaceae|g__Enterococcus|s__Enterococcus_faecium	0.20727	0	0	0	0	0	0	0	0	0	0	0	0	0	0	0	0	0	0	0	0	0	0	0	0	0	0	0	0	0	0	0	0	0	0	0	0	0	0	0	0	0	0	0	0	0	0	0
k__Bacteria|p__Firmicutes|c__Bacilli|o__Lactobacillales|f__Enterococcaceae|g__Enterococcus|s__Enterococcus_faecium|t__Enterococcus_faecium_unclassified	0.20727	0	0	0	0	0	0	0	0	0	0	0	0	0	0	0	0	0	0	0	0	0	0	0	0	0	0	0	0	0	0	0	0	0	0	0	0	0	0	0	0	0	0	0	0	0	0	0
k__Bacteria|p__Firmicutes|c__Bacilli|o__Lactobacillales|f__Enterococcaceae|g__Enterococcus|s__Enterococcus_hirae	0	0	0	0	0	0	0	0	0	0	0	0	0	0	0	0	0	0	0	0	0	0	0	0	0	0	0	0	0	0	0	0	0	0	0	0	0	0	0	0	0	0	0	0	0	0	0	0
k__Bacteria|p__Firmicutes|c__Bacilli|o__Lactobacillales|f__Enterococcaceae|g__Enterococcus|s__Enterococcus_hirae|t__Enterococcus_hirae_unclassified	0	0	0	0	0	0	0	0	0	0	0	0	0	0	0	0	0	0	0	0	0	0	0	0	0	0	0	0	0	0	0	0	0	0	0	0	0	0	0	0	0	0	0	0	0	0	0	0
k__Bacteria|p__Firmicutes|c__Bacilli|o__Lactobacillales|f__Enterococcaceae|g__Enterococcus|s__Enterococcus_raffinosus	0	0	0	0	0	0	0	0	0	0	0	0	0	0	0	0	0	0	0	0	0	0	0	0	0	0	0	0	0	0	0	0	0	0	0	0	0	0	0	0	0	0	0	0	0	0	0	0
k__Bacteria|p__Firmicutes|c__Bacilli|o__Lactobacillales|f__Enterococcaceae|g__Enterococcus|s__Enterococcus_raffinosus|t__Enterococcus_raffinosus_unclassified	0	0	0	0	0	0	0	0	0	0	0	0	0	0	0	0	0	0	0	0	0	0	0	0	0	0	0	0	0	0	0	0	0	0	0	0	0	0	0	0	0	0	0	0	0	0	0	0
k__Bacteria|p__Firmicutes|c__Bacilli|o__Lactobacillales|f__Lactobacillaceae	0	0	0	0	0	0.19304	0	0	0	0	0	0	0	0	0	0	0	0	0	0	0	0	15.6632	0	0	0	0	0	0	0.16962	0	0	0	0	0	0	0	0.0252	0	0	0	0	0	0	0.00193	0	0	0
k__Bacteria|p__Firmicutes|c__Bacilli|o__Lactobacillales|f__Lactobacillaceae|g__Lactobacillus	0	0	0	0	0	0.19304	0	0	0	0	0	0	0	0	0	0	0	0	0	0	0	0	15.6632	0	0	0	0	0	0	0.16962	0	0	0	0	0	0	0	0.0252	0	0	0	0	0	0	0.00193	0	0	0
k__Bacteria|p__Firmicutes|c__Bacilli|o__Lactobacillales|f__Lactobacillaceae|g__Lactobacillus|s__Lactobacillus_farciminis	0	0	0	0	0	0.06756	0	0	0	0	0	0	0	0	0	0	0	0	0	0	0	0	0	0	0	0	0	0	0	0	0	0	0	0	0	0	0	0	0	0	0	0	0	0	0	0	0	0
k__Bacteria|p__Firmicutes|c__Bacilli|o__Lactobacillales|f__Lactobacillaceae|g__Lactobacillus|s__Lactobacillus_farciminis|t__GCF_000184535	0	0	0	0	0	0.06756	0	0	0	0	0	0	0	0	0	0	0	0	0	0	0	0	0	0	0	0	0	0	0	0	0	0	0	0	0	0	0	0	0	0	0	0	0	0	0	0	0	0
k__Bacteria|p__Firmicutes|c__Bacilli|o__Lactobacillales|f__Lactobacillaceae|g__Lactobacillus|s__Lactobacillus_fermentum	0	0	0	0	0	0	0	0	0	0	0	0	0	0	0	0	0	0	0	0	0	0	15.6632	0	0	0	0	0	0	0	0	0	0	0	0	0	0	0	0	0	0	0	0	0	0	0	0	0
k__Bacteria|p__Firmicutes|c__Bacilli|o__Lactobacillales|f__Lactobacillaceae|g__Lactobacillus|s__Lactobacillus_fermentum|t__Lactobacillus_fermentum_unclassified	0	0	0	0	0	0	0	0	0	0	0	0	0	0	0	0	0	0	0	0	0	0	15.6632	0	0	0	0	0	0	0	0	0	0	0	0	0	0	0	0	0	0	0	0	0	0	0	0	0
k__Bacteria|p__Firmicutes|c__Bacilli|o__Lactobacillales|f__Lactobacillaceae|g__Lactobacillus|s__Lactobacillus_plantarum	0	0	0	0	0	0.08411	0	0	0	0	0	0	0	0	0	0	0	0	0	0	0	0	0	0	0	0	0	0	0	0	0	0	0	0	0	0	0	0.0252	0	0	0	0	0	0	0	0	0	0
k__Bacteria|p__Firmicutes|c__Bacilli|o__Lactobacillales|f__Lactobacillaceae|g__Lactobacillus|s__Lactobacillus_plantarum|t__Lactobacillus_plantarum_unclassified	0	0	0	0	0	0.08411	0	0	0	0	0	0	0	0	0	0	0	0	0	0	0	0	0	0	0	0	0	0	0	0	0	0	0	0	0	0	0	0.0252	0	0	0	0	0	0	0	0	0	0
k__Bacteria|p__Firmicutes|c__Bacilli|o__Lactobacillales|f__Lactobacillaceae|g__Lactobacillus|s__Lactobacillus_rhamnosus	0	0	0	0	0	0	0	0	0	0	0	0	0	0	0	0	0	0	0	0	0	0	0	0	0	0	0	0	0	0	0	0	0	0	0	0	0	0	0	0	0	0	0	0	0	0	0	0
k__Bacteria|p__Firmicutes|c__Bacilli|o__Lactobacillales|f__Lactobacillaceae|g__Lactobacillus|s__Lactobacillus_rhamnosus|t__Lactobacillus_rhamnosus_unclassified	0	0	0	0	0	0	0	0	0	0	0	0	0	0	0	0	0	0	0	0	0	0	0	0	0	0	0	0	0	0	0	0	0	0	0	0	0	0	0	0	0	0	0	0	0	0	0	0
k__Bacteria|p__Firmicutes|c__Bacilli|o__Lactobacillales|f__Lactobacillaceae|g__Lactobacillus|s__Lactobacillus_ruminis	0	0	0	0	0	0	0	0	0	0	0	0	0	0	0	0	0	0	0	0	0	0	0	0	0	0	0	0	0	0.16962	0	0	0	0	0	0	0	0	0	0	0	0	0	0	0	0	0	0
k__Bacteria|p__Firmicutes|c__Bacilli|o__Lactobacillales|f__Lactobacillaceae|g__Lactobacillus|s__Lactobacillus_ruminis|t__Lactobacillus_ruminis_unclassified	0	0	0	0	0	0	0	0	0	0	0	0	0	0	0	0	0	0	0	0	0	0	0	0	0	0	0	0	0	0.16962	0	0	0	0	0	0	0	0	0	0	0	0	0	0	0	0	0	0
k__Bacteria|p__Firmicutes|c__Bacilli|o__Lactobacillales|f__Lactobacillaceae|g__Lactobacillus|s__Lactobacillus_sakei	0	0	0	0	0	0	0	0	0	0	0	0	0	0	0	0	0	0	0	0	0	0	0	0	0	0	0	0	0	0	0	0	0	0	0	0	0	0	0	0	0	0	0	0	0.00193	0	0	0
k__Bacteria|p__Firmicutes|c__Bacilli|o__Lactobacillales|f__Lactobacillaceae|g__Lactobacillus|s__Lactobacillus_sakei|t__Lactobacillus_sakei_unclassified	0	0	0	0	0	0	0	0	0	0	0	0	0	0	0	0	0	0	0	0	0	0	0	0	0	0	0	0	0	0	0	0	0	0	0	0	0	0	0	0	0	0	0	0	0.00193	0	0	0
k__Bacteria|p__Firmicutes|c__Bacilli|o__Lactobacillales|f__Lactobacillaceae|g__Lactobacillus|s__Lactobacillus_versmoldensis	0	0	0	0	0	0.04137	0	0	0	0	0	0	0	0	0	0	0	0	0	0	0	0	0	0	0	0	0	0	0	0	0	0	0	0	0	0	0	0	0	0	0	0	0	0	0	0	0	0
k__Bacteria|p__Firmicutes|c__Bacilli|o__Lactobacillales|f__Lactobacillaceae|g__Lactobacillus|s__Lactobacillus_versmoldensis|t__GCF_000260455	0	0	0	0	0	0.04137	0	0	0	0	0	0	0	0	0	0	0	0	0	0	0	0	0	0	0	0	0	0	0	0	0	0	0	0	0	0	0	0	0	0	0	0	0	0	0	0	0	0
k__Bacteria|p__Firmicutes|c__Bacilli|o__Lactobacillales|f__Leuconostocaceae	0	0	0	0	0	0	0	0	0	0	0	0	0	0	0	0	0	0	0	0	0	0	0	0	0	0	0	0	0	0	0	0	0	0	0	0	0	0	0	0	0	0	0	0	0	0	0	0
k__Bacteria|p__Firmicutes|c__Bacilli|o__Lactobacillales|f__Leuconostocaceae|g__Leuconostoc	0	0	0	0	0	0	0	0	0	0	0	0	0	0	0	0	0	0	0	0	0	0	0	0	0	0	0	0	0	0	0	0	0	0	0	0	0	0	0	0	0	0	0	0	0	0	0	0
k__Bacteria|p__Firmicutes|c__Bacilli|o__Lactobacillales|f__Leuconostocaceae|g__Leuconostoc|s__Leuconostoc_mesenteroides	0	0	0	0	0	0	0	0	0	0	0	0	0	0	0	0	0	0	0	0	0	0	0	0	0	0	0	0	0	0	0	0	0	0	0	0	0	0	0	0	0	0	0	0	0	0	0	0
k__Bacteria|p__Firmicutes|c__Bacilli|o__Lactobacillales|f__Leuconostocaceae|g__Leuconostoc|s__Leuconostoc_mesenteroides|t__Leuconostoc_mesenteroides_unclassified	0	0	0	0	0	0	0	0	0	0	0	0	0	0	0	0	0	0	0	0	0	0	0	0	0	0	0	0	0	0	0	0	0	0	0	0	0	0	0	0	0	0	0	0	0	0	0	0
k__Bacteria|p__Firmicutes|c__Bacilli|o__Lactobacillales|f__Streptococcaceae	0	0.20806	0.08835	1.00173	0	0.22754	0	0.62161	0.0678	0	0	0	1.26183	0	0.03694	0	0.07221	0	0.33861	0	0	0.00374	0	0	0	0	0	0	0.15895	0	0.15871	1.21661	0.84302	0	0	0.41481	0	0	0.39537	0	0	0	0.06249	0	0	0	0	0
k__Bacteria|p__Firmicutes|c__Bacilli|o__Lactobacillales|f__Streptococcaceae|g__Lactococcus	0	0	0	0	0	0	0	0.10077	0	0	0	0	0.0753	0	0	0	0	0	0	0	0	0	0	0	0	0	0	0	0	0	0	0	0	0	0	0	0	0	0	0	0	0	0	0	0	0	0	0
k__Bacteria|p__Firmicutes|c__Bacilli|o__Lactobacillales|f__Streptococcaceae|g__Lactococcus|s__Lactococcus_lactis	0	0	0	0	0	0	0	0.10077	0	0	0	0	0.0753	0	0	0	0	0	0	0	0	0	0	0	0	0	0	0	0	0	0	0	0	0	0	0	0	0	0	0	0	0	0	0	0	0	0	0
k__Bacteria|p__Firmicutes|c__Bacilli|o__Lactobacillales|f__Streptococcaceae|g__Lactococcus|s__Lactococcus_lactis|t__Lactococcus_lactis_unclassified	0	0	0	0	0	0	0	0.10077	0	0	0	0	0.0753	0	0	0	0	0	0	0	0	0	0	0	0	0	0	0	0	0	0	0	0	0	0	0	0	0	0	0	0	0	0	0	0	0	0	0
k__Bacteria|p__Firmicutes|c__Bacilli|o__Lactobacillales|f__Streptococcaceae|g__Streptococcus	0	0.20806	0.08835	1.00173	0	0.22754	0	0.52084	0.0678	0	0	0	1.18653	0	0.03694	0	0.07221	0	0.33861	0	0	0.00374	0	0	0	0	0	0	0.15895	0	0.15871	1.21661	0.84302	0	0	0.41481	0	0	0.39537	0	0	0	0.06249	0	0	0	0	0
k__Bacteria|p__Firmicutes|c__Bacilli|o__Lactobacillales|f__Streptococcaceae|g__Streptococcus|s__Streptococcus_anginosus	0	0	0	0	0	0	0	0	0	0	0	0	0	0	0	0	0	0	0	0	0	0	0	0	0	0	0	0	0	0	0	0	0	0	0	0	0	0	0	0	0	0	0	0	0	0	0	0
k__Bacteria|p__Firmicutes|c__Bacilli|o__Lactobacillales|f__Streptococcaceae|g__Streptococcus|s__Streptococcus_anginosus|t__Streptococcus_anginosus_unclassified	0	0	0	0	0	0	0	0	0	0	0	0	0	0	0	0	0	0	0	0	0	0	0	0	0	0	0	0	0	0	0	0	0	0	0	0	0	0	0	0	0	0	0	0	0	0	0	0
k__Bacteria|p__Firmicutes|c__Bacilli|o__Lactobacillales|f__Streptococcaceae|g__Streptococcus|s__Streptococcus_infantis	0	0	0	0	0	0	0	0	0	0	0	0	0	0	0	0	0	0	0	0	0	0.00374	0	0	0	0	0	0	0	0	0	0	0	0	0	0	0	0	0	0	0	0	0	0	0	0	0	0
k__Bacteria|p__Firmicutes|c__Bacilli|o__Lactobacillales|f__Streptococcaceae|g__Streptococcus|s__Streptococcus_infantis|t__Streptococcus_infantis_unclassified	0	0	0	0	0	0	0	0	0	0	0	0	0	0	0	0	0	0	0	0	0	0.00374	0	0	0	0	0	0	0	0	0	0	0	0	0	0	0	0	0	0	0	0	0	0	0	0	0	0
k__Bacteria|p__Firmicutes|c__Bacilli|o__Lactobacillales|f__Streptococcaceae|g__Streptococcus|s__Streptococcus_mitis_oralis_pneumoniae	0	0	0	0	0	0	0	0	0	0	0	0	0	0	0	0	0	0	0	0	0	0	0	0	0	0	0	0	0	0	0	0	0	0	0	0	0	0	0	0	0	0	0	0	0	0	0	0
k__Bacteria|p__Firmicutes|c__Bacilli|o__Lactobacillales|f__Streptococcaceae|g__Streptococcus|s__Streptococcus_mitis_oralis_pneumoniae|t__Streptococcus_mitis_oralis_pneumoniae_unclassified	0	0	0	0	0	0	0	0	0	0	0	0	0	0	0	0	0	0	0	0	0	0	0	0	0	0	0	0	0	0	0	0	0	0	0	0	0	0	0	0	0	0	0	0	0	0	0	0
k__Bacteria|p__Firmicutes|c__Bacilli|o__Lactobacillales|f__Streptococcaceae|g__Streptococcus|s__Streptococcus_parasanguinis	0	0.07266	0	0.00558	0	0	0	0	0	0	0	0	0	0	0	0	0	0	0	0	0	0	0	0	0	0	0	0	0	0	0.08344	0	0.26688	0	0	0	0	0	0	0	0	0	0	0	0	0	0	0
k__Bacteria|p__Firmicutes|c__Bacilli|o__Lactobacillales|f__Streptococcaceae|g__Streptococcus|s__Streptococcus_parasanguinis|t__Streptococcus_parasanguinis_unclassified	0	0.07266	0	0.00558	0	0	0	0	0	0	0	0	0	0	0	0	0	0	0	0	0	0	0	0	0	0	0	0	0	0	0.08344	0	0.26688	0	0	0	0	0	0	0	0	0	0	0	0	0	0	0
k__Bacteria|p__Firmicutes|c__Bacilli|o__Lactobacillales|f__Streptococcaceae|g__Streptococcus|s__Streptococcus_pasteurianus	0	0	0	0	0	0	0	0	0	0	0	0	0	0	0	0	0	0	0	0	0	0	0	0	0	0	0	0	0	0	0	0	0	0	0	0	0	0	0	0	0	0	0	0	0	0	0	0
k__Bacteria|p__Firmicutes|c__Bacilli|o__Lactobacillales|f__Streptococcaceae|g__Streptococcus|s__Streptococcus_pasteurianus|t__GCF_000270165	0	0	0	0	0	0	0	0	0	0	0	0	0	0	0	0	0	0	0	0	0	0	0	0	0	0	0	0	0	0	0	0	0	0	0	0	0	0	0	0	0	0	0	0	0	0	0	0
k__Bacteria|p__Firmicutes|c__Bacilli|o__Lactobacillales|f__Streptococcaceae|g__Streptococcus|s__Streptococcus_salivarius	0	0.1354	0.08835	0.17659	0	0.00785	0	0.31847	0	0	0	0	0.0053	0	0.03694	0	0.07221	0	0	0	0	0	0	0	0	0	0	0	0.05657	0	0.07527	0	0.49802	0	0	0.41481	0	0	0	0	0	0	0	0	0	0	0	0
k__Bacteria|p__Firmicutes|c__Bacilli|o__Lactobacillales|f__Streptococcaceae|g__Streptococcus|s__Streptococcus_salivarius|t__Streptococcus_salivarius_unclassified	0	0.1354	0.08835	0.17659	0	0.00785	0	0.31847	0	0	0	0	0.0053	0	0.03694	0	0.07221	0	0	0	0	0	0	0	0	0	0	0	0.05657	0	0.07527	0	0.49802	0	0	0.41481	0	0	0	0	0	0	0	0	0	0	0	0
k__Bacteria|p__Firmicutes|c__Bacilli|o__Lactobacillales|f__Streptococcaceae|g__Streptococcus|s__Streptococcus_thermophilus	0	0	0	0.81956	0	0.19586	0	0.20237	0.0678	0	0	0	1.18123	0	0	0	0	0	0.30499	0	0	0	0	0	0	0	0	0	0.10237	0	0	1.21661	0.07812	0	0	0	0	0	0.39537	0	0	0	0.06249	0	0	0	0	0
k__Bacteria|p__Firmicutes|c__Bacilli|o__Lactobacillales|f__Streptococcaceae|g__Streptococcus|s__Streptococcus_thermophilus|t__Streptococcus_thermophilus_unclassified	0	0	0	0.81956	0	0.19586	0	0.20237	0.0678	0	0	0	1.18123	0	0	0	0	0	0.30499	0	0	0	0	0	0	0	0	0	0.10237	0	0	1.21661	0.07812	0	0	0	0	0	0.39537	0	0	0	0.06249	0	0	0	0	0
k__Bacteria|p__Firmicutes|c__Bacilli|o__Lactobacillales|f__Streptococcaceae|g__Streptococcus|s__Streptococcus_vestibularis	0	0	0	0	0	0.02382	0	0	0	0	0	0	0	0	0	0	0	0	0.03362	0	0	0	0	0	0	0	0	0	0	0	0	0	0	0	0	0	0	0	0	0	0	0	0	0	0	0	0	0
k__Bacteria|p__Firmicutes|c__Bacilli|o__Lactobacillales|f__Streptococcaceae|g__Streptococcus|s__Streptococcus_vestibularis|t__Streptococcus_vestibularis_unclassified	0	0	0	0	0	0.02382	0	0	0	0	0	0	0	0	0	0	0	0	0.03362	0	0	0	0	0	0	0	0	0	0	0	0	0	0	0	0	0	0	0	0	0	0	0	0	0	0	0	0	0
k__Bacteria|p__Firmicutes|c__Clostridia	23.6948	67.5118	45.3052	49.2176	45.708	21.6639	58.89	44.4354	41.8407	24.4065	18.2678	23.1979	63.1096	46.0992	50.7501	45.2154	60.8335	70.9785	25.0648	37.1148	30.969	30.584	0	0	25.122	15.0012	68.9175	21.8053	33.5675	12.7794	18.8469	18.7605	46.7974	38.0028	44.8063	19.428	15.6852	25.8333	33.9687	13.9755	19.3027	17.3697	22.1018	19.968	40.6499	12.7463	11.3982	25.8742
k__Bacteria|p__Firmicutes|c__Clostridia|o__Clostridiales	23.6948	67.5118	45.3052	49.2176	45.708	21.6639	58.89	44.4354	41.8407	24.4065	18.2678	23.1979	63.1096	46.0992	50.7501	45.2154	60.8335	70.9785	25.0648	37.1148	30.969	30.584	0	0	25.122	15.0012	68.9175	21.8053	33.5675	12.7794	18.8469	18.7605	46.7974	38.0028	44.8063	19.428	15.6852	25.8333	33.9687	13.9755	19.3027	17.3697	22.1018	19.968	40.6499	12.7463	11.3982	25.8742
k__Bacteria|p__Firmicutes|c__Clostridia|o__Clostridiales|f__Clostridiaceae	0.38732	0	0	0	0	0	0	0	0	0.31973	0.51277	0	0	0	0	0	0.33177	0.05391	0.06152	0.11539	0	0	0	0	0	1.18529	0.09604	7.3968	3.14246	0.31916	2.52836	1.86479	0.06013	0.04416	0	2.06046	0.11733	0.36331	0.127	0.22712	0.0546	0.13868	1.27127	0.04424	1.75159	0	0.42788	0.62113
k__Bacteria|p__Firmicutes|c__Clostridia|o__Clostridiales|f__Clostridiaceae|g__Butyricicoccus	0	0	0	0	0	0	0	0	0	0	0	0	0	0	0	0	0	0	0	0	0	0	0	0	0	0	0	0	0	0	0	0	0	0	0	0	0	0	0	0	0	0	0	0	0	0	0	0
k__Bacteria|p__Firmicutes|c__Clostridia|o__Clostridiales|f__Clostridiaceae|g__Butyricicoccus|s__Butyricicoccus_pullicaecorum	0	0	0	0	0	0	0	0	0	0	0	0	0	0	0	0	0	0	0	0	0	0	0	0	0	0	0	0	0	0	0	0	0	0	0	0	0	0	0	0	0	0	0	0	0	0	0	0
k__Bacteria|p__Firmicutes|c__Clostridia|o__Clostridiales|f__Clostridiaceae|g__Butyricicoccus|s__Butyricicoccus_pullicaecorum|t__GCF_000398925	0	0	0	0	0	0	0	0	0	0	0	0	0	0	0	0	0	0	0	0	0	0	0	0	0	0	0	0	0	0	0	0	0	0	0	0	0	0	0	0	0	0	0	0	0	0	0	0
k__Bacteria|p__Firmicutes|c__Clostridia|o__Clostridiales|f__Clostridiaceae|g__Clostridiaceae_noname	0.08997	0	0	0	0	0	0	0	0	0	0	0	0	0	0	0	0	0	0	0	0	0	0	0	0	0.07238	0	0.01083	0	0	0	0	0	0	0	0	0	0	0	0	0	0	0.13808	0	0.07197	0	0	0
k__Bacteria|p__Firmicutes|c__Clostridia|o__Clostridiales|f__Clostridiaceae|g__Clostridiaceae_noname|s__Clostridiaceae_bacterium_JC118	0.08997	0	0	0	0	0	0	0	0	0	0	0	0	0	0	0	0	0	0	0	0	0	0	0	0	0.07238	0	0.01083	0	0	0	0	0	0	0	0	0	0	0	0	0	0	0.13808	0	0.07197	0	0	0
k__Bacteria|p__Firmicutes|c__Clostridia|o__Clostridiales|f__Clostridiaceae|g__Clostridiaceae_noname|s__Clostridiaceae_bacterium_JC118|t__GCF_000313565	0.08997	0	0	0	0	0	0	0	0	0	0	0	0	0	0	0	0	0	0	0	0	0	0	0	0	0.07238	0	0.01083	0	0	0	0	0	0	0	0	0	0	0	0	0	0	0.13808	0	0.07197	0	0	0
k__Bacteria|p__Firmicutes|c__Clostridia|o__Clostridiales|f__Clostridiaceae|g__Clostridium	0.29735	0	0	0	0	0	0	0	0	0.31973	0.51277	0	0	0	0	0	0.33177	0.05391	0.06152	0.11539	0	0	0	0	0	1.11291	0.09604	7.38597	3.14246	0.31916	2.52836	1.86479	0.06013	0.04416	0	2.06046	0.11733	0.36331	0.127	0.22712	0.0546	0.13868	1.13319	0.04424	1.67962	0	0.42788	0.62113
k__Bacteria|p__Firmicutes|c__Clostridia|o__Clostridiales|f__Clostridiaceae|g__Clostridium|s__Clostridium_asparagiforme	0	0	0	0	0	0	0	0	0	0	0	0	0	0	0	0	0	0	0	0	0	0	0	0	0	0	0	0	0	0	0	0	0	0	0	0	0	0.03023	0	0	0	0	0	0	0.34974	0	0	0
k__Bacteria|p__Firmicutes|c__Clostridia|o__Clostridiales|f__Clostridiaceae|g__Clostridium|s__Clostridium_asparagiforme|t__GCF_000158075	0	0	0	0	0	0	0	0	0	0	0	0	0	0	0	0	0	0	0	0	0	0	0	0	0	0	0	0	0	0	0	0	0	0	0	0	0	0.03023	0	0	0	0	0	0	0.34974	0	0	0
k__Bacteria|p__Firmicutes|c__Clostridia|o__Clostridiales|f__Clostridiaceae|g__Clostridium|s__Clostridium_bolteae	0.11791	0	0	0	0	0	0	0	0	0	0	0	0	0	0	0	0	0	0	0	0	0	0	0	0	0	0	1.22603	0.12173	0	0.529	1.31492	0.05055	0	0	0.04914	0	0.0523	0	0	0	0	0	0	0.23211	0	0	0
k__Bacteria|p__Firmicutes|c__Clostridia|o__Clostridiales|f__Clostridiaceae|g__Clostridium|s__Clostridium_bolteae|t__Clostridium_bolteae_unclassified	0.11791	0	0	0	0	0	0	0	0	0	0	0	0	0	0	0	0	0	0	0	0	0	0	0	0	0	0	1.22603	0.12173	0	0.529	1.31492	0.05055	0	0	0.04914	0	0.0523	0	0	0	0	0	0	0.23211	0	0	0
k__Bacteria|p__Firmicutes|c__Clostridia|o__Clostridiales|f__Clostridiaceae|g__Clostridium|s__Clostridium_citroniae	0	0	0	0	0	0	0	0	0	0	0	0	0	0	0	0	0	0	0	0	0	0	0	0	0	0	0	0	0	0	0.13782	0	0	0	0	0.02781	0	0.00328	0	0	0	0	0	0	0.03432	0	0	0
k__Bacteria|p__Firmicutes|c__Clostridia|o__Clostridiales|f__Clostridiaceae|g__Clostridium|s__Clostridium_citroniae|t__GCF_000233455	0	0	0	0	0	0	0	0	0	0	0	0	0	0	0	0	0	0	0	0	0	0	0	0	0	0	0	0	0	0	0.13782	0	0	0	0	0.02781	0	0.00328	0	0	0	0	0	0	0.03432	0	0	0
k__Bacteria|p__Firmicutes|c__Clostridia|o__Clostridiales|f__Clostridiaceae|g__Clostridium|s__Clostridium_clostridioforme	0	0	0	0	0	0	0	0	0	0	0	0	0	0	0	0	0	0	0	0	0	0	0	0	0	0	0	2.01488	0	0	0.09709	0.26574	0	0	0	0	0	0	0	0	0	0	0	0	0.46555	0	0	0
k__Bacteria|p__Firmicutes|c__Clostridia|o__Clostridiales|f__Clostridiaceae|g__Clostridium|s__Clostridium_clostridioforme|t__Clostridium_clostridioforme_unclassified	0	0	0	0	0	0	0	0	0	0	0	0	0	0	0	0	0	0	0	0	0	0	0	0	0	0	0	2.01488	0	0	0.09709	0.26574	0	0	0	0	0	0	0	0	0	0	0	0	0.46555	0	0	0
k__Bacteria|p__Firmicutes|c__Clostridia|o__Clostridiales|f__Clostridiaceae|g__Clostridium|s__Clostridium_hathewayi	0.17944	0	0	0	0	0	0	0	0	0	0	0	0	0	0	0	0	0	0.06152	0	0	0	0	0	0	0	0.07252	4.14506	0.13529	0.07749	0.15085	0.17507	0	0.04416	0	1.37291	0	0	0	0.22712	0.04349	0	0.16812	0	0.12656	0	0	0
k__Bacteria|p__Firmicutes|c__Clostridia|o__Clostridiales|f__Clostridiaceae|g__Clostridium|s__Clostridium_hathewayi|t__Clostridium_hathewayi_unclassified	0.17944	0	0	0	0	0	0	0	0	0	0	0	0	0	0	0	0	0	0.06152	0	0	0	0	0	0	0	0.07252	0	0.13529	0.07749	0.15085	0.17507	0	0.04416	0	0	0	0	0	0.22712	0.04349	0	0.16812	0	0.12656	0	0	0
k__Bacteria|p__Firmicutes|c__Clostridia|o__Clostridiales|f__Clostridiaceae|g__Clostridium|s__Clostridium_hathewayi|t__GCF_000235505	0	0	0	0	0	0	0	0	0	0	0	0	0	0	0	0	0	0	0	0	0	0	0	0	0	0	0	0	0	0	0	0	0	0	0	1.37291	0	0	0	0	0	0	0	0	0	0	0	0
k__Bacteria|p__Firmicutes|c__Clostridia|o__Clostridiales|f__Clostridiaceae|g__Clostridium|s__Clostridium_hathewayi|t__GCF_000371445	0	0	0	0	0	0	0	0	0	0	0	0	0	0	0	0	0	0	0	0	0	0	0	0	0	0	0	4.14506	0	0	0	0	0	0	0	0	0	0	0	0	0	0	0	0	0	0	0	0
k__Bacteria|p__Firmicutes|c__Clostridia|o__Clostridiales|f__Clostridiaceae|g__Clostridium|s__Clostridium_hylemonae	0	0	0	0	0	0	0	0	0	0	0	0	0	0	0	0	0	0	0	0	0	0	0	0	0	0	0	0	0	0	0	0	0	0	0	0	0	0	0	0	0	0	0	0	0	0	0	0
k__Bacteria|p__Firmicutes|c__Clostridia|o__Clostridiales|f__Clostridiaceae|g__Clostridium|s__Clostridium_hylemonae|t__GCF_000156515	0	0	0	0	0	0	0	0	0	0	0	0	0	0	0	0	0	0	0	0	0	0	0	0	0	0	0	0	0	0	0	0	0	0	0	0	0	0	0	0	0	0	0	0	0	0	0	0
k__Bacteria|p__Firmicutes|c__Clostridia|o__Clostridiales|f__Clostridiaceae|g__Clostridium|s__Clostridium_leptum	0	0	0	0	0	0	0	0	0	0.31973	0.51277	0	0	0	0	0	0.33177	0.05391	0	0.11539	0	0	0	0	0	0	0.02079	0	2.86237	0	0	0	0	0	0	0.18193	0	0.08792	0.127	0	0.0111	0.13868	0	0.04424	0	0	0.42788	0.61874
k__Bacteria|p__Firmicutes|c__Clostridia|o__Clostridiales|f__Clostridiaceae|g__Clostridium|s__Clostridium_leptum|t__GCF_000154345	0	0	0	0	0	0	0	0	0	0.31973	0.51277	0	0	0	0	0	0.33177	0.05391	0	0.11539	0	0	0	0	0	0	0.02079	0	2.86237	0	0	0	0	0	0	0.18193	0	0.08792	0.127	0	0.0111	0.13868	0	0.04424	0	0	0.42788	0.61874
k__Bacteria|p__Firmicutes|c__Clostridia|o__Clostridiales|f__Clostridiaceae|g__Clostridium|s__Clostridium_methylpentosum	0	0	0	0	0	0	0	0	0	0	0	0	0	0	0	0	0	0	0	0	0	0	0	0	0	0	0	0	0	0	0	0	0	0	0	0	0	0	0	0	0	0	0	0	0	0	0	0
k__Bacteria|p__Firmicutes|c__Clostridia|o__Clostridiales|f__Clostridiaceae|g__Clostridium|s__Clostridium_methylpentosum|t__GCF_000158655	0	0	0	0	0	0	0	0	0	0	0	0	0	0	0	0	0	0	0	0	0	0	0	0	0	0	0	0	0	0	0	0	0	0	0	0	0	0	0	0	0	0	0	0	0	0	0	0
k__Bacteria|p__Firmicutes|c__Clostridia|o__Clostridiales|f__Clostridiaceae|g__Clostridium|s__Clostridium_nexile	0	0	0	0	0	0	0	0	0	0	0	0	0	0	0	0	0	0	0	0	0	0	0	0	0	1.10974	0	0	0	0.24167	0.90683	0	0	0	0	0.01263	0.11733	0	0	0	0	0	0.96507	0	0	0	0	0
k__Bacteria|p__Firmicutes|c__Clostridia|o__Clostridiales|f__Clostridiaceae|g__Clostridium|s__Clostridium_nexile|t__GCF_000156035	0	0	0	0	0	0	0	0	0	0	0	0	0	0	0	0	0	0	0	0	0	0	0	0	0	1.10974	0	0	0	0.24167	0.90683	0	0	0	0	0.01263	0.11733	0	0	0	0	0	0.96507	0	0	0	0	0
k__Bacteria|p__Firmicutes|c__Clostridia|o__Clostridiales|f__Clostridiaceae|g__Clostridium|s__Clostridium_perfringens	0	0	0	0	0	0	0	0	0	0	0	0	0	0	0	0	0	0	0	0	0	0	0	0	0	0	0	0	0	0	0	0	0	0	0	0	0	0	0	0	0	0	0	0	0	0	0	0
k__Bacteria|p__Firmicutes|c__Clostridia|o__Clostridiales|f__Clostridiaceae|g__Clostridium|s__Clostridium_perfringens|t__Clostridium_perfringens_unclassified	0	0	0	0	0	0	0	0	0	0	0	0	0	0	0	0	0	0	0	0	0	0	0	0	0	0	0	0	0	0	0	0	0	0	0	0	0	0	0	0	0	0	0	0	0	0	0	0
k__Bacteria|p__Firmicutes|c__Clostridia|o__Clostridiales|f__Clostridiaceae|g__Clostridium|s__Clostridium_scindens	0	0	0	0	0	0	0	0	0	0	0	0	0	0	0	0	0	0	0	0	0	0	0	0	0	0	0	0	0	0	0.0053	0	0	0	0	0	0	0	0	0	0	0	0	0	0	0	0	0
k__Bacteria|p__Firmicutes|c__Clostridia|o__Clostridiales|f__Clostridiaceae|g__Clostridium|s__Clostridium_scindens|t__GCF_000154505	0	0	0	0	0	0	0	0	0	0	0	0	0	0	0	0	0	0	0	0	0	0	0	0	0	0	0	0	0	0	0.0053	0	0	0	0	0	0	0	0	0	0	0	0	0	0	0	0	0
k__Bacteria|p__Firmicutes|c__Clostridia|o__Clostridiales|f__Clostridiaceae|g__Clostridium|s__Clostridium_symbiosum	0	0	0	0	0	0	0	0	0	0	0	0	0	0	0	0	0	0	0	0	0	0	0	0	0	0.00317	0.00273	0	0.02307	0	0.70146	0.10906	0.00958	0	0	0.41605	0	0.18958	0	0	0	0	0	0	0.47134	0	0	0.00238
k__Bacteria|p__Firmicutes|c__Clostridia|o__Clostridiales|f__Clostridiaceae|g__Clostridium|s__Clostridium_symbiosum|t__Clostridium_symbiosum_unclassified	0	0	0	0	0	0	0	0	0	0	0	0	0	0	0	0	0	0	0	0	0	0	0	0	0	0.00317	0.00273	0	0.02307	0	0.70146	0.10906	0.00958	0	0	0.41605	0	0.18958	0	0	0	0	0	0	0.47134	0	0	0.00238
k__Bacteria|p__Firmicutes|c__Clostridia|o__Clostridiales|f__Clostridiales_Family_XIII_Incertae_Sedis	0	0	0	0	0	0	0	0	0	0	0	0	0	0	0	0	0	0	0	0	0	0.02477	0	0	0	0	0	0	0	0	0	0	0	0	0	0	0	0	0	0	0	0	0	0	0	0	0	0
k__Bacteria|p__Firmicutes|c__Clostridia|o__Clostridiales|f__Clostridiales_Family_XIII_Incertae_Sedis|g__Clostridiales_Family_XIII_Incertae_Sedis_unclassified	0	0	0	0	0	0	0	0	0	0	0	0	0	0	0	0	0	0	0	0	0	0.02477	0	0	0	0	0	0	0	0	0	0	0	0	0	0	0	0	0	0	0	0	0	0	0	0	0	0
k__Bacteria|p__Firmicutes|c__Clostridia|o__Clostridiales|f__Clostridiales_Family_XI_Incertae_Sedis	0	0	0	0	0	0	0	0	0	0	0	0	0	0	0	0	0	0	0	0	4.14644	4.17876	0	0	0	0	0	0	0	0	0	0	0	0	0	0	0	0	2.78462	0	0	0	0	0	0	0	0	0
k__Bacteria|p__Firmicutes|c__Clostridia|o__Clostridiales|f__Clostridiales_Family_XI_Incertae_Sedis|g__Anaerococcus	0	0	0	0	0	0	0	0	0	0	0	0	0	0	0	0	0	0	0	0	1.40199	1.21992	0	0	0	0	0	0	0	0	0	0	0	0	0	0	0	0	0.92853	0	0	0	0	0	0	0	0	0
k__Bacteria|p__Firmicutes|c__Clostridia|o__Clostridiales|f__Clostridiales_Family_XI_Incertae_Sedis|g__Anaerococcus|s__Anaerococcus_obesiensis	0	0	0	0	0	0	0	0	0	0	0	0	0	0	0	0	0	0	0	0	0.19494	0.15078	0	0	0	0	0	0	0	0	0	0	0	0	0	0	0	0	0	0	0	0	0	0	0	0	0	0
k__Bacteria|p__Firmicutes|c__Clostridia|o__Clostridiales|f__Clostridiales_Family_XI_Incertae_Sedis|g__Anaerococcus|s__Anaerococcus_obesiensis|t__GCF_000311745	0	0	0	0	0	0	0	0	0	0	0	0	0	0	0	0	0	0	0	0	0.19494	0.15078	0	0	0	0	0	0	0	0	0	0	0	0	0	0	0	0	0	0	0	0	0	0	0	0	0	0
k__Bacteria|p__Firmicutes|c__Clostridia|o__Clostridiales|f__Clostridiales_Family_XI_Incertae_Sedis|g__Anaerococcus|s__Anaerococcus_prevotii	0	0	0	0	0	0	0	0	0	0	0	0	0	0	0	0	0	0	0	0	0.46599	0.38775	0	0	0	0	0	0	0	0	0	0	0	0	0	0	0	0	0.92853	0	0	0	0	0	0	0	0	0
k__Bacteria|p__Firmicutes|c__Clostridia|o__Clostridiales|f__Clostridiales_Family_XI_Incertae_Sedis|g__Anaerococcus|s__Anaerococcus_prevotii|t__Anaerococcus_prevotii_unclassified	0	0	0	0	0	0	0	0	0	0	0	0	0	0	0	0	0	0	0	0	0.46599	0.38775	0	0	0	0	0	0	0	0	0	0	0	0	0	0	0	0	0.92853	0	0	0	0	0	0	0	0	0
k__Bacteria|p__Firmicutes|c__Clostridia|o__Clostridiales|f__Clostridiales_Family_XI_Incertae_Sedis|g__Anaerococcus|s__Anaerococcus_vaginalis	0	0	0	0	0	0	0	0	0	0	0	0	0	0	0	0	0	0	0	0	0.74107	0.68139	0	0	0	0	0	0	0	0	0	0	0	0	0	0	0	0	0	0	0	0	0	0	0	0	0	0
k__Bacteria|p__Firmicutes|c__Clostridia|o__Clostridiales|f__Clostridiales_Family_XI_Incertae_Sedis|g__Anaerococcus|s__Anaerococcus_vaginalis|t__GCF_000163295	0	0	0	0	0	0	0	0	0	0	0	0	0	0	0	0	0	0	0	0	0.74107	0.68139	0	0	0	0	0	0	0	0	0	0	0	0	0	0	0	0	0	0	0	0	0	0	0	0	0	0
k__Bacteria|p__Firmicutes|c__Clostridia|o__Clostridiales|f__Clostridiales_Family_XI_Incertae_Sedis|g__Finegoldia	0	0	0	0	0	0	0	0	0	0	0	0	0	0	0	0	0	0	0	0	2.3747	2.66819	0	0	0	0	0	0	0	0	0	0	0	0	0	0	0	0	1.8355	0	0	0	0	0	0	0	0	0
k__Bacteria|p__Firmicutes|c__Clostridia|o__Clostridiales|f__Clostridiales_Family_XI_Incertae_Sedis|g__Finegoldia|s__Finegoldia_magna	0	0	0	0	0	0	0	0	0	0	0	0	0	0	0	0	0	0	0	0	2.3747	2.66819	0	0	0	0	0	0	0	0	0	0	0	0	0	0	0	0	1.8355	0	0	0	0	0	0	0	0	0
k__Bacteria|p__Firmicutes|c__Clostridia|o__Clostridiales|f__Clostridiales_Family_XI_Incertae_Sedis|g__Finegoldia|s__Finegoldia_magna|t__Finegoldia_magna_unclassified	0	0	0	0	0	0	0	0	0	0	0	0	0	0	0	0	0	0	0	0	2.3747	2.66819	0	0	0	0	0	0	0	0	0	0	0	0	0	0	0	0	1.8355	0	0	0	0	0	0	0	0	0
k__Bacteria|p__Firmicutes|c__Clostridia|o__Clostridiales|f__Clostridiales_Family_XI_Incertae_Sedis|g__Peptoniphilus	0	0	0	0	0	0	0	0	0	0	0	0	0	0	0	0	0	0	0	0	0.36975	0.29065	0	0	0	0	0	0	0	0	0	0	0	0	0	0	0	0	0.02058	0	0	0	0	0	0	0	0	0
k__Bacteria|p__Firmicutes|c__Clostridia|o__Clostridiales|f__Clostridiales_Family_XI_Incertae_Sedis|g__Peptoniphilus|s__Peptoniphilus_harei	0	0	0	0	0	0	0	0	0	0	0	0	0	0	0	0	0	0	0	0	0	0	0	0	0	0	0	0	0	0	0	0	0	0	0	0	0	0	0.02058	0	0	0	0	0	0	0	0	0
k__Bacteria|p__Firmicutes|c__Clostridia|o__Clostridiales|f__Clostridiales_Family_XI_Incertae_Sedis|g__Peptoniphilus|s__Peptoniphilus_harei|t__GCF_000183565	0	0	0	0	0	0	0	0	0	0	0	0	0	0	0	0	0	0	0	0	0	0	0	0	0	0	0	0	0	0	0	0	0	0	0	0	0	0	0.02058	0	0	0	0	0	0	0	0	0
k__Bacteria|p__Firmicutes|c__Clostridia|o__Clostridiales|f__Clostridiales_Family_XI_Incertae_Sedis|g__Peptoniphilus|s__Peptoniphilus_lacrimalis	0	0	0	0	0	0	0	0	0	0	0	0	0	0	0	0	0	0	0	0	0.36975	0.17653	0	0	0	0	0	0	0	0	0	0	0	0	0	0	0	0	0	0	0	0	0	0	0	0	0	0
k__Bacteria|p__Firmicutes|c__Clostridia|o__Clostridiales|f__Clostridiales_Family_XI_Incertae_Sedis|g__Peptoniphilus|s__Peptoniphilus_lacrimalis|t__Peptoniphilus_lacrimalis_unclassified	0	0	0	0	0	0	0	0	0	0	0	0	0	0	0	0	0	0	0	0	0.36975	0.17653	0	0	0	0	0	0	0	0	0	0	0	0	0	0	0	0	0	0	0	0	0	0	0	0	0	0
k__Bacteria|p__Firmicutes|c__Clostridia|o__Clostridiales|f__Clostridiales_Family_XI_Incertae_Sedis|g__Peptoniphilus|s__Peptoniphilus_timonensis	0	0	0	0	0	0	0	0	0	0	0	0	0	0	0	0	0	0	0	0	0	0.11412	0	0	0	0	0	0	0	0	0	0	0	0	0	0	0	0	0	0	0	0	0	0	0	0	0	0
k__Bacteria|p__Firmicutes|c__Clostridia|o__Clostridiales|f__Clostridiales_Family_XI_Incertae_Sedis|g__Peptoniphilus|s__Peptoniphilus_timonensis|t__GCF_000312025	0	0	0	0	0	0	0	0	0	0	0	0	0	0	0	0	0	0	0	0	0	0.11412	0	0	0	0	0	0	0	0	0	0	0	0	0	0	0	0	0	0	0	0	0	0	0	0	0	0
k__Bacteria|p__Firmicutes|c__Clostridia|o__Clostridiales|f__Clostridiales_noname	0	0	0	0.21313	0	0	0	0	0	0	0	0	0	0	0.48205	0	0	0	0	0	0	0	0	0	0	0	0	0.14485	0.01427	0	0.26899	0	0	0	0	0	0	0	0	0.18142	0	0	0.72083	0.21516	0.06502	0	0	0
k__Bacteria|p__Firmicutes|c__Clostridia|o__Clostridiales|f__Clostridiales_noname|g__Clostridiales_noname	0	0	0	0.21313	0	0	0	0	0	0	0	0	0	0	0.48205	0	0	0	0	0	0	0	0	0	0	0	0	0.13779	0	0	0.08587	0	0	0	0	0	0	0	0	0.07925	0	0	0	0	0.06502	0	0	0
k__Bacteria|p__Firmicutes|c__Clostridia|o__Clostridiales|f__Clostridiales_noname|g__Clostridiales_noname|s__Bacteroides_pectinophilus	0	0	0	0.21313	0	0	0	0	0	0	0	0	0	0	0.48205	0	0	0	0	0	0	0	0	0	0	0	0	0	0	0	0	0	0	0	0	0	0	0	0	0	0	0	0	0	0	0	0	0
k__Bacteria|p__Firmicutes|c__Clostridia|o__Clostridiales|f__Clostridiales_noname|g__Clostridiales_noname|s__Bacteroides_pectinophilus|t__GCF_000155855	0	0	0	0.21313	0	0	0	0	0	0	0	0	0	0	0.48205	0	0	0	0	0	0	0	0	0	0	0	0	0	0	0	0	0	0	0	0	0	0	0	0	0	0	0	0	0	0	0	0	0
k__Bacteria|p__Firmicutes|c__Clostridia|o__Clostridiales|f__Clostridiales_noname|g__Clostridiales_noname|s__Clostridiales_bacterium_1_7_47FAA	0	0	0	0	0	0	0	0	0	0	0	0	0	0	0	0	0	0	0	0	0	0	0	0	0	0	0	0.13779	0	0	0.08587	0	0	0	0	0	0	0	0	0.07925	0	0	0	0	0.06502	0	0	0
k__Bacteria|p__Firmicutes|c__Clostridia|o__Clostridiales|f__Clostridiales_noname|g__Clostridiales_noname|s__Clostridiales_bacterium_1_7_47FAA|t__GCF_000155435	0	0	0	0	0	0	0	0	0	0	0	0	0	0	0	0	0	0	0	0	0	0	0	0	0	0	0	0.13779	0	0	0.08587	0	0	0	0	0	0	0	0	0.07925	0	0	0	0	0.06502	0	0	0
k__Bacteria|p__Firmicutes|c__Clostridia|o__Clostridiales|f__Clostridiales_noname|g__Flavonifractor	0	0	0	0	0	0	0	0	0	0	0	0	0	0	0	0	0	0	0	0	0	0	0	0	0	0	0	0.00706	0.01427	0	0.18312	0	0	0	0	0	0	0	0	0.10217	0	0	0.72083	0.21516	0	0	0	0
k__Bacteria|p__Firmicutes|c__Clostridia|o__Clostridiales|f__Clostridiales_noname|g__Flavonifractor|s__Flavonifractor_plautii	0	0	0	0	0	0	0	0	0	0	0	0	0	0	0	0	0	0	0	0	0	0	0	0	0	0	0	0.00706	0.01427	0	0.18312	0	0	0	0	0	0	0	0	0.10217	0	0	0.72083	0.21516	0	0	0	0
k__Bacteria|p__Firmicutes|c__Clostridia|o__Clostridiales|f__Clostridiales_noname|g__Flavonifractor|s__Flavonifractor_plautii|t__GCF_000239295	0	0	0	0	0	0	0	0	0	0	0	0	0	0	0	0	0	0	0	0	0	0	0	0	0	0	0	0.00706	0.01427	0	0.18312	0	0	0	0	0	0	0	0	0.10217	0	0	0.72083	0.21516	0	0	0	0
k__Bacteria|p__Firmicutes|c__Clostridia|o__Clostridiales|f__Eubacteriaceae	0.52328	9.50725	4.52658	3.33174	7.3208	8.27311	20.6374	20.2966	12.0257	4.95493	2.94173	0.54094	13.9271	23.3634	5.71251	15.7439	30.9422	21.0503	3.14753	12.6281	10.5954	11.0765	0	0	0.4111	1.73314	10.3502	0	8.06403	1.50576	0	0.61722	4.83224	13.811	0.49545	2.4385	1.34674	1.25547	0.7783	0	7.80403	3.62743	0	4.13206	4.98634	1.27614	0.39393	1.46323
k__Bacteria|p__Firmicutes|c__Clostridia|o__Clostridiales|f__Eubacteriaceae|g__Eubacterium	0.52328	9.50725	4.52658	3.33174	7.3208	8.27311	20.6374	20.2966	12.0257	4.95493	2.94173	0.54094	13.9271	23.3634	5.71251	15.7439	30.9422	21.0503	3.14753	12.6281	10.5954	11.0765	0	0	0.4111	1.73314	10.3502	0	8.06403	1.50576	0	0.61722	4.83224	13.811	0.49545	2.4385	1.34674	1.25547	0.7783	0	7.80403	3.62743	0	4.13206	4.98634	1.27614	0.39393	1.46323
k__Bacteria|p__Firmicutes|c__Clostridia|o__Clostridiales|f__Eubacteriaceae|g__Eubacterium|s__Eubacterium_eligens	0.26492	2.28244	0.86547	0.28372	1.7144	0	0	0.00288	0.29117	0.01638	0.00708	0	0.65533	0.94314	0.48257	0.74248	0.37146	0	0.89971	0.10431	0.27561	0.31177	0	0	0.34849	0	0.2597	0	0	0.0736	0	0	0	0.08722	0.1308	0.33324	0	0	0	0	0.22581	0.04101	0	0	0	0.31909	0.12606	0.41796
k__Bacteria|p__Firmicutes|c__Clostridia|o__Clostridiales|f__Eubacteriaceae|g__Eubacterium|s__Eubacterium_eligens|t__GCF_000146185	0.26492	2.28244	0.86547	0.28372	1.7144	0	0	0.00288	0.29117	0.01638	0.00708	0	0.65533	0.94314	0.48257	0.74248	0.37146	0	0.89971	0.10431	0.27561	0.31177	0	0	0.34849	0	0.2597	0	0	0.0736	0	0	0	0.08722	0.1308	0.33324	0	0	0	0	0.22581	0.04101	0	0	0	0.31909	0.12606	0.41796
k__Bacteria|p__Firmicutes|c__Clostridia|o__Clostridiales|f__Eubacteriaceae|g__Eubacterium|s__Eubacterium_hallii	0.254	1.1709	0.75945	1.31485	1.11041	0.49233	0.96862	1.91378	0.90781	1.0839	0.62092	0	1.05536	0.67695	1.67471	1.77281	1.02309	1.59933	1.70468	0.56807	1.55599	1.45592	0	0	0.06261	0.05913	0.85858	0	3.0836	0.03099	0	0.45898	0.83011	0.87855	0.08075	0.79429	0	0.07607	0.53912	0	0.96278	0	0	0.22609	3.23126	0.93579	0.19283	0.10198
k__Bacteria|p__Firmicutes|c__Clostridia|o__Clostridiales|f__Eubacteriaceae|g__Eubacterium|s__Eubacterium_hallii|t__GCF_000173975	0.254	1.1709	0.75945	1.31485	1.11041	0.49233	0.96862	1.91378	0.90781	1.0839	0.62092	0	1.05536	0.67695	1.67471	1.77281	1.02309	1.59933	1.70468	0.56807	1.55599	1.45592	0	0	0.06261	0.05913	0.85858	0	3.0836	0.03099	0	0.45898	0.83011	0.87855	0.08075	0.79429	0	0.07607	0.53912	0	0.96278	0	0	0.22609	3.23126	0.93579	0.19283	0.10198
k__Bacteria|p__Firmicutes|c__Clostridia|o__Clostridiales|f__Eubacteriaceae|g__Eubacterium|s__Eubacterium_limosum	0	0	0	0	0	0	0	0	0	0	0	0	0	0	0	0	0	0	0	0	0	0	0	0	0	0	0	0	0	0.2268	0	0	0	0	0	0	0.82419	0.03077	0.23918	0	0	2.85964	0	0	0	0	0	0
k__Bacteria|p__Firmicutes|c__Clostridia|o__Clostridiales|f__Eubacteriaceae|g__Eubacterium|s__Eubacterium_limosum|t__GCF_000152245	0	0	0	0	0	0	0	0	0	0	0	0	0	0	0	0	0	0	0	0	0	0	0	0	0	0	0	0	0	0.2268	0	0	0	0	0	0	0.82419	0.03077	0.23918	0	0	2.85964	0	0	0	0	0	0
k__Bacteria|p__Firmicutes|c__Clostridia|o__Clostridiales|f__Eubacteriaceae|g__Eubacterium|s__Eubacterium_ramulus	0	0.0394	0.15114	0.60972	0.75101	0.19939	0.0353	1.0697	0.07064	0.29147	0.10655	0	0.0201	0.04094	0.72413	0.13954	0.31241	0.00465	0.54314	0.03693	0.11803	0.28248	0	0	0	0	0.05913	0	0	0	0	0	0	0.1698	0	0.08889	0	0.0387	0	0	0	0.15948	0	0	0	0.00977	0.00815	0.01346
k__Bacteria|p__Firmicutes|c__Clostridia|o__Clostridiales|f__Eubacteriaceae|g__Eubacterium|s__Eubacterium_ramulus|t__GCF_000469345	0	0.0394	0.15114	0.60972	0.75101	0.19939	0.0353	1.0697	0.07064	0.29147	0.10655	0	0.0201	0.04094	0.72413	0.13954	0.31241	0.00465	0.54314	0.03693	0.11803	0.28248	0	0	0	0	0.05913	0	0	0	0	0	0	0.1698	0	0.08889	0	0.0387	0	0	0	0.15948	0	0	0	0.00977	0.00815	0.01346
k__Bacteria|p__Firmicutes|c__Clostridia|o__Clostridiales|f__Eubacteriaceae|g__Eubacterium|s__Eubacterium_rectale	0	5.89093	2.31721	0.48119	3.55092	7.19365	18.957	17.3103	10.7561	3.49029	2.20718	0.54094	11.0477	21.504	2.55226	12.3569	13.6535	18.9062	0	11.8246	1.70461	1.61401	0	0	0	0	8.98997	0	4.97598	0.75983	0	0.15824	3.89393	12.3868	0.21371	0.98154	0	0	0	0	6.49279	0.07342	0	0	0.09235	0.01149	0	0
k__Bacteria|p__Firmicutes|c__Clostridia|o__Clostridiales|f__Eubacteriaceae|g__Eubacterium|s__Eubacterium_rectale|t__Eubacterium_rectale_unclassified	0	5.89093	2.31721	0.48119	3.55092	7.19365	18.957	17.3103	10.7561	3.49029	2.20718	0.54094	11.0477	21.504	2.55226	12.3569	13.6535	18.9062	0	11.8246	1.70461	1.61401	0	0	0	0	8.98997	0	4.97598	0.75983	0	0.15824	3.89393	12.3868	0.21371	0.98154	0	0	0	0	6.49279	0.07342	0	0	0.09235	0.01149	0	0
k__Bacteria|p__Firmicutes|c__Clostridia|o__Clostridiales|f__Eubacteriaceae|g__Eubacterium|s__Eubacterium_siraeum	0.00436	0	0.26406	0.12923	0.0118	0	0	0	0	0	0	0	1.00175	0.09512	0.11355	0.19752	15.3412	0	0	0.09412	6.93536	7.34501	0	0	0	0	0.14652	0	0.00283	0.40732	0	0	0.10471	0.28857	0.07019	0.10148	0	0	0	0	0.12265	0.06461	0	3.90597	1.66273	0	0.0669	0.69971
k__Bacteria|p__Firmicutes|c__Clostridia|o__Clostridiales|f__Eubacteriaceae|g__Eubacterium|s__Eubacterium_siraeum|t__Eubacterium_siraeum_unclassified	0.00436	0	0.26406	0.12923	0.0118	0	0	0	0	0	0	0	1.00175	0.09512	0.11355	0.19752	15.3412	0	0	0.09412	6.93536	7.34501	0	0	0	0	0.14652	0	0.00283	0.40732	0	0	0.10471	0.28857	0.07019	0.10148	0	0	0	0	0.12265	0.06461	0	3.90597	1.66273	0	0.0669	0.69971
k__Bacteria|p__Firmicutes|c__Clostridia|o__Clostridiales|f__Eubacteriaceae|g__Eubacterium|s__Eubacterium_sp_3_1_31	0	0	0	0	0	0	0	0	0	0	0	0	0	0	0	0	0	0	0	0	0	0	0	0	0	1.67401	0	0	0.00162	0	0	0	0.00349	0	0	0	0.52256	1.10993	0	0	0	0.42927	0	0	0	0	0	0.23012
k__Bacteria|p__Firmicutes|c__Clostridia|o__Clostridiales|f__Eubacteriaceae|g__Eubacterium|s__Eubacterium_sp_3_1_31|t__Eubacterium_sp_3_1_31_unclassified	0	0	0	0	0	0	0	0	0	0	0	0	0	0	0	0	0	0	0	0	0	0	0	0	0	1.67401	0	0	0.00162	0	0	0	0.00349	0	0	0	0.52256	1.10993	0	0	0	0.42927	0	0	0	0	0	0.23012
k__Bacteria|p__Firmicutes|c__Clostridia|o__Clostridiales|f__Eubacteriaceae|g__Eubacterium|s__Eubacterium_ventriosum	0	0.12359	0.16925	0.51302	0.18226	0.38774	0.67648	0	0	0.0729	0	0	0.14693	0.1033	0.16529	0.53464	0.2405	0.54016	0	0	0.00582	0.06731	0	0	0	0	0.03625	0	0	0.00722	0	0	0	0	0	0.13905	0	0	0	0	0	0	0	0	0	0	0	0
k__Bacteria|p__Firmicutes|c__Clostridia|o__Clostridiales|f__Eubacteriaceae|g__Eubacterium|s__Eubacterium_ventriosum|t__GCF_000153885	0	0.12359	0.16925	0.51302	0.18226	0.38774	0.67648	0	0	0.0729	0	0	0.14693	0.1033	0.16529	0.53464	0.2405	0.54016	0	0	0.00582	0.06731	0	0	0	0	0.03625	0	0	0.00722	0	0	0	0	0	0.13905	0	0	0	0	0	0	0	0	0	0	0	0
k__Bacteria|p__Firmicutes|c__Clostridia|o__Clostridiales|f__Lachnospiraceae	5.21621	24.3081	6.99024	9.35228	15.1512	3.34305	5.89389	10.2405	7.014	8.17773	2.20228	3.06003	14.3682	4.2395	9.26556	7.30952	9.59197	12.7235	9.41863	5.56893	4.17875	3.14417	0	0	4.67444	3.1585	47.7679	10.7084	9.49746	1.14421	6.94547	5.3646	4.33393	5.69554	9.89705	5.64503	4.0889	6.21144	9.06765	12.7402	3.44071	7.3334	10.4732	10.0621	15.8353	7.19167	4.0431	12.6447
k__Bacteria|p__Firmicutes|c__Clostridia|o__Clostridiales|f__Lachnospiraceae|g__Anaerostipes	0.12396	0.03942	0.08852	0.06366	0.1079	0	0	0.96185	0	0	0	0	0.0125	0	0.07938	0.10293	0	0	0.21935	0.03251	0	0	0	0	0.01009	0	0	3.30548	0	0	0.32676	0.14476	0.02463	0.02136	0.00499	0	1.32852	0	0	0.74613	0	0.18596	0.41426	5.74975	0	0	0	0
k__Bacteria|p__Firmicutes|c__Clostridia|o__Clostridiales|f__Lachnospiraceae|g__Anaerostipes|s__Anaerostipes_caccae	0	0	0	0	0	0	0	0	0	0	0	0	0	0	0	0	0	0	0	0	0	0	0	0	0	0	0	0.60506	0	0	0	0.14221	0	0	0	0	0	0	0	0.10762	0	0	0	3.28585	0	0	0	0
k__Bacteria|p__Firmicutes|c__Clostridia|o__Clostridiales|f__Lachnospiraceae|g__Anaerostipes|s__Anaerostipes_caccae|t__GCF_000154305	0	0	0	0	0	0	0	0	0	0	0	0	0	0	0	0	0	0	0	0	0	0	0	0	0	0	0	0.60506	0	0	0	0.14221	0	0	0	0	0	0	0	0.10762	0	0	0	3.28585	0	0	0	0
k__Bacteria|p__Firmicutes|c__Clostridia|o__Clostridiales|f__Lachnospiraceae|g__Anaerostipes|s__Anaerostipes_hadrus	0.12396	0.03942	0.08852	0.06366	0.1079	0	0	0.96185	0	0	0	0	0.0125	0	0.07938	0.10293	0	0	0.21935	0.03251	0	0	0	0	0	0	0	0	0	0	0	0	0.02463	0.02136	0.00499	0	0	0	0	0	0	0	0	0	0	0	0	0
k__Bacteria|p__Firmicutes|c__Clostridia|o__Clostridiales|f__Lachnospiraceae|g__Anaerostipes|s__Anaerostipes_hadrus|t__GCF_000332875	0.12396	0.03942	0.08852	0.06366	0.1079	0	0	0.96185	0	0	0	0	0.0125	0	0.07938	0.10293	0	0	0.21935	0.03251	0	0	0	0	0	0	0	0	0	0	0	0	0.02463	0.02136	0.00499	0	0	0	0	0	0	0	0	0	0	0	0	0
k__Bacteria|p__Firmicutes|c__Clostridia|o__Clostridiales|f__Lachnospiraceae|g__Anaerostipes|s__Anaerostipes_unclassified	0	0	0	0	0	0	0	0	0	0	0	0	0	0	0	0	0	0	0	0	0	0	0	0	0.01009	0	0	2.70042	0	0	0.32676	0.00255	0	0	0	0	1.32852	0	0	0.63851	0	0.18596	0.41426	2.46391	0	0	0	0
k__Bacteria|p__Firmicutes|c__Clostridia|o__Clostridiales|f__Lachnospiraceae|g__Blautia	1.92021	0.88036	1.0082	1.95028	2.37929	0.886	2.09679	2.25653	1.50577	0.16764	0.0487	0.45728	1.41194	0.54586	1.76212	4.70992	2.8056	4.32197	1.56155	1.44782	0.09086	0.10755	0	0	3.0729	1.09547	43.3798	7.40295	3.39297	0.77904	2.31974	5.05373	0.6411	1.74301	3.57337	0.63729	2.12514	3.98285	5.00206	10.6513	2.01016	3.22274	3.89648	0.82019	1.70349	0.08066	1.49586	3.88369
k__Bacteria|p__Firmicutes|c__Clostridia|o__Clostridiales|f__Lachnospiraceae|g__Blautia|s__Blautia_hydrogenotrophica	0	0	0	0	0	0	0	0	0	0	0	0	0	0	0	0	0	0	0	0	0	0	0	0	0	0	0	0	0.09628	0	0	0	0	0	0	0	0	0	0	0	0	0	0	0	0	0	0	0
k__Bacteria|p__Firmicutes|c__Clostridia|o__Clostridiales|f__Lachnospiraceae|g__Blautia|s__Blautia_hydrogenotrophica|t__GCF_000157975	0	0	0	0	0	0	0	0	0	0	0	0	0	0	0	0	0	0	0	0	0	0	0	0	0	0	0	0	0.09628	0	0	0	0	0	0	0	0	0	0	0	0	0	0	0	0	0	0	0
k__Bacteria|p__Firmicutes|c__Clostridia|o__Clostridiales|f__Lachnospiraceae|g__Blautia|s__Blautia_producta	0	0	0	0	0	0	0	0	0	0	0	0	0	0	0	0	0	0	0	0	0	0	0	0	0	0	0	1.23373	0	0	0	0	0.00337	0	0	0	0	0	0	1.24049	0	0.21488	0.20395	0.06123	0	0	0	0
k__Bacteria|p__Firmicutes|c__Clostridia|o__Clostridiales|f__Lachnospiraceae|g__Blautia|s__Blautia_producta|t__GCF_000373885	0	0	0	0	0	0	0	0	0	0	0	0	0	0	0	0	0	0	0	0	0	0	0	0	0	0	0	1.23373	0	0	0	0	0.00337	0	0	0	0	0	0	1.24049	0	0.21488	0.20395	0.06123	0	0	0	0
k__Bacteria|p__Firmicutes|c__Clostridia|o__Clostridiales|f__Lachnospiraceae|g__Blautia|s__Ruminococcus_gnavus	0	0	0	0	0.02527	0	0.03114	0.26761	0	0	0	0	0	0	0	0.22248	0	0.35277	0	0	0	0	0	0	0.32507	0.03083	40.0271	0	0.22172	0	2.05112	0	0.6287	0	2.51848	0.44917	1.01207	0.11382	0	7.06453	0.69409	1.13837	3.01864	0	0.57213	0.00858	0	0.83407
k__Bacteria|p__Firmicutes|c__Clostridia|o__Clostridiales|f__Lachnospiraceae|g__Blautia|s__Ruminococcus_gnavus|t__Ruminococcus_gnavus_unclassified	0	0	0	0	0.02527	0	0.03114	0.26761	0	0	0	0	0	0	0	0.22248	0	0.35277	0	0	0	0	0	0	0.32507	0.03083	40.0271	0	0.22172	0	2.05112	0	0.6287	0	2.51848	0.44917	1.01207	0.11382	0	7.06453	0.69409	1.13837	3.01864	0	0.57213	0.00858	0	0.83407
k__Bacteria|p__Firmicutes|c__Clostridia|o__Clostridiales|f__Lachnospiraceae|g__Blautia|s__Ruminococcus_obeum	0.85521	0.50085	0.72076	0.93237	0.65229	0.51775	1.46566	1.39188	0.92463	0.16764	0.0487	0.21683	0.79956	0.41884	1.11432	0.84604	2.70377	2.33335	0.80341	1.34241	0.09086	0.10755	0	0	0.01429	0	0.26907	0.03062	2.6686	0.77904	0	0.08743	0.00902	0.85168	0.65673	0.18812	0.00421	0	3.50905	0	0.92394	0.63693	0	0	0.02775	0.07207	0.86556	0.37068
k__Bacteria|p__Firmicutes|c__Clostridia|o__Clostridiales|f__Lachnospiraceae|g__Blautia|s__Ruminococcus_obeum|t__Ruminococcus_obeum_unclassified	0.85521	0.50085	0.72076	0.93237	0.65229	0.51775	1.46566	1.39188	0.92463	0.16764	0.0487	0.21683	0.79956	0.41884	1.11432	0.84604	2.70377	2.33335	0.80341	1.34241	0.09086	0.10755	0	0	0.01429	0	0.26907	0.03062	2.6686	0.77904	0	0.08743	0.00902	0.85168	0.65673	0.18812	0.00421	0	3.50905	0	0.92394	0.63693	0	0	0.02775	0.07207	0.86556	0.37068
k__Bacteria|p__Firmicutes|c__Clostridia|o__Clostridiales|f__Lachnospiraceae|g__Blautia|s__Ruminococcus_torques	1.065	0.37952	0.28744	1.01791	1.70174	0.36825	0.59998	0.59703	0.58115	0	0	0.24045	0.61238	0.12702	0.64781	3.6414	0.10183	1.63585	0.75814	0.10542	0	0	0	0	2.73354	1.06464	3.08365	6.1386	0.40637	0	0.26862	4.96629	0	0.89133	0.39816	0	1.10886	3.86902	1.49301	2.3463	0.39213	1.23257	0.67388	0.75896	1.1036	0	0.6303	2.67894
k__Bacteria|p__Firmicutes|c__Clostridia|o__Clostridiales|f__Lachnospiraceae|g__Blautia|s__Ruminococcus_torques|t__Ruminococcus_torques_unclassified	1.065	0.37952	0.28744	1.01791	1.70174	0.36825	0.59998	0.59703	0.58115	0	0	0.24045	0.61238	0.12702	0.64781	3.6414	0.10183	1.63585	0.75814	0.10542	0	0	0	0	2.73354	1.06464	3.08365	6.1386	0.40637	0	0.26862	4.96629	0	0.89133	0.39816	0	1.10886	3.86902	1.49301	2.3463	0.39213	1.23257	0.67388	0.75896	1.1036	0	0.6303	2.67894
k__Bacteria|p__Firmicutes|c__Clostridia|o__Clostridiales|f__Lachnospiraceae|g__Butyrivibrio	1.76332	0	0	0	0	0	0	0	0.10794	0	0	1.78699	0	0	0	0	0	0	0	0	0	0	0	0	0	0	0	0	0	0	0	0	0	0	0	0	0	0	0	0	0	0	0	0	0	0	0	0
k__Bacteria|p__Firmicutes|c__Clostridia|o__Clostridiales|f__Lachnospiraceae|g__Butyrivibrio|s__Butyrivibrio_crossotus	1.76332	0	0	0	0	0	0	0	0.10794	0	0	1.78699	0	0	0	0	0	0	0	0	0	0	0	0	0	0	0	0	0	0	0	0	0	0	0	0	0	0	0	0	0	0	0	0	0	0	0	0
k__Bacteria|p__Firmicutes|c__Clostridia|o__Clostridiales|f__Lachnospiraceae|g__Butyrivibrio|s__Butyrivibrio_crossotus|t__GCF_000156015	1.76332	0	0	0	0	0	0	0	0.10794	0	0	1.78699	0	0	0	0	0	0	0	0	0	0	0	0	0	0	0	0	0	0	0	0	0	0	0	0	0	0	0	0	0	0	0	0	0	0	0	0
k__Bacteria|p__Firmicutes|c__Clostridia|o__Clostridiales|f__Lachnospiraceae|g__Coprococcus	0.36533	18.7962	1.94121	1.57622	6.92774	0.43389	1.20811	1.80633	3.21954	5.53766	0.95206	0.21637	6.04906	1.31927	1.25549	1.66993	1.28715	3.87734	1.44133	1.96733	1.51971	1.5043	0	0	0	0	0.90763	0	0	0	0	0	1.18701	1.0625	4.58607	1.7864	0	0	0.87111	0	0.37364	0	0	0.94356	5.36004	4.13429	0.01126	3.4904
k__Bacteria|p__Firmicutes|c__Clostridia|o__Clostridiales|f__Lachnospiraceae|g__Coprococcus|s__Coprococcus_catus	0.36533	0.30672	0.39683	0.51369	0.46285	0	0.08118	0.33761	1.01391	0.08723	0.10142	0.21637	0.10404	0.10797	0.38313	0.56775	0.28815	0.59868	0.4777	0.57009	0.31177	0.41655	0	0	0	0	0.50216	0	0	0	0	0	0.39967	0.26447	0.26663	1.2346	0	0	0.46287	0	0	0	0	0	5.29381	1.84456	0	2.28287
k__Bacteria|p__Firmicutes|c__Clostridia|o__Clostridiales|f__Lachnospiraceae|g__Coprococcus|s__Coprococcus_catus|t__GCF_000210555	0.36533	0.30672	0.39683	0.51369	0.46285	0	0.08118	0.33761	1.01391	0.08723	0.10142	0.21637	0.10404	0.10797	0.38313	0.56775	0.28815	0.59868	0.4777	0.57009	0.31177	0.41655	0	0	0	0	0.50216	0	0	0	0	0	0.39967	0.26447	0.26663	1.2346	0	0	0.46287	0	0	0	0	0	5.29381	1.84456	0	2.28287
k__Bacteria|p__Firmicutes|c__Clostridia|o__Clostridiales|f__Lachnospiraceae|g__Coprococcus|s__Coprococcus_comes	0	0.57661	0.79571	1.06253	0.98466	0.43389	1.12693	1.46872	1.92534	1.27807	0.85064	0	0.98236	0.58867	0.87235	1.10218	0.999	3.27866	0.96363	0.43015	1.20794	1.08775	0	0	0	0	0.40547	0	0	0	0	0	0.78734	0.79803	0.70397	0.5518	0	0	0.40824	0	0.37364	0	0	0	0.06624	0.80711	0.01126	1.20753
k__Bacteria|p__Firmicutes|c__Clostridia|o__Clostridiales|f__Lachnospiraceae|g__Coprococcus|s__Coprococcus_comes|t__GCF_000155875	0	0.57661	0.79571	1.06253	0.98466	0.43389	1.12693	1.46872	1.92534	1.27807	0.85064	0	0.98236	0.58867	0.87235	1.10218	0.999	3.27866	0.96363	0.43015	1.20794	1.08775	0	0	0	0	0.40547	0	0	0	0	0	0.78734	0.79803	0.70397	0.5518	0	0	0.40824	0	0.37364	0	0	0	0.06624	0.80711	0.01126	1.20753
k__Bacteria|p__Firmicutes|c__Clostridia|o__Clostridiales|f__Lachnospiraceae|g__Coprococcus|s__Coprococcus_eutactus	0	0	0.74867	0	0	0	0	0	0.28028	0	0	0	0	0.62263	0	0	0	0	0	0.96709	0	0	0	0	0	0	0	0	0	0	0	0	0	0	0	0	0	0	0	0	0	0	0	0.94356	0	0	0	0
k__Bacteria|p__Firmicutes|c__Clostridia|o__Clostridiales|f__Lachnospiraceae|g__Coprococcus|s__Coprococcus_eutactus|t__GCF_000154425	0	0	0.74867	0	0	0	0	0	0.28028	0	0	0	0	0.62263	0	0	0	0	0	0.96709	0	0	0	0	0	0	0	0	0	0	0	0	0	0	0	0	0	0	0	0	0	0	0	0.94356	0	0	0	0
k__Bacteria|p__Firmicutes|c__Clostridia|o__Clostridiales|f__Lachnospiraceae|g__Coprococcus|s__Coprococcus_sp_ART55_1	0	17.9129	0	0	5.48023	0	0	0	0	4.17236	0	0	4.96266	0	0	0	0	0	0	0	0	0	0	0	0	0	0	0	0	0	0	0	0	0	3.61548	0	0	0	0	0	0	0	0	0	0	1.48262	0	0
k__Bacteria|p__Firmicutes|c__Clostridia|o__Clostridiales|f__Lachnospiraceae|g__Coprococcus|s__Coprococcus_sp_ART55_1|t__GCF_000210595	0	17.9129	0	0	5.48023	0	0	0	0	4.17236	0	0	4.96266	0	0	0	0	0	0	0	0	0	0	0	0	0	0	0	0	0	0	0	0	0	3.61548	0	0	0	0	0	0	0	0	0	0	1.48262	0	0
k__Bacteria|p__Firmicutes|c__Clostridia|o__Clostridiales|f__Lachnospiraceae|g__Dorea	0.21732	1.36936	2.50038	3.36729	0.83619	1.94911	0.95746	0.8513	1.76236	2.01505	0.8721	0	1.96471	0.57146	3.24929	0.6412	2.65086	2.99945	0.96301	1.95099	1.93708	0.95599	0	0	0.12819	0	0.92828	0	0.88201	0.09321	0.48527	0.00989	0.4437	1.32044	1.32688	1.83244	0.46901	0.04029	0.931	0	0.14332	0.19803	0.07344	0	0.05631	0.63225	0.85151	1.66845
k__Bacteria|p__Firmicutes|c__Clostridia|o__Clostridiales|f__Lachnospiraceae|g__Dorea|s__Dorea_formicigenerans	0.21732	0.19065	0.25558	0.44368	0.66001	0.3703	0.21013	0.48795	0.33691	0.29586	0.0398	0	0.22856	0.3553	0.12244	0.50252	0.98109	0.45175	0.29545	0.18854	0.3674	0.30853	0	0	0.12819	0	0.45208	0	0.55325	0.05533	0	0	0.29379	0.26327	0.23245	0.8152	0.46901	0	0.34098	0	0.05274	0.17254	0	0	0.03787	0	0.07468	1.04249
k__Bacteria|p__Firmicutes|c__Clostridia|o__Clostridiales|f__Lachnospiraceae|g__Dorea|s__Dorea_formicigenerans|t__Dorea_formicigenerans_unclassified	0.21732	0.19065	0.25558	0.44368	0.66001	0.3703	0.21013	0.48795	0.33691	0.29586	0.0398	0	0.22856	0.3553	0.12244	0.50252	0.98109	0.45175	0.29545	0.18854	0.3674	0.30853	0	0	0.12819	0	0.45208	0	0.55325	0.05533	0	0	0.29379	0.26327	0.23245	0.8152	0.46901	0	0.34098	0	0.05274	0.17254	0	0	0.03787	0	0.07468	1.04249
k__Bacteria|p__Firmicutes|c__Clostridia|o__Clostridiales|f__Lachnospiraceae|g__Dorea|s__Dorea_longicatena	0	1.17871	1.26814	2.92361	0.17618	1.57881	0.74733	0.27406	1.42545	1.71918	0.8323	0	1.73615	0.20467	3.12685	0.13868	1.66977	2.5477	0.66756	1.76244	0.87871	0.64745	0	0	0	0	0.4762	0	0	0.02024	0	0.00989	0.14991	1.05717	1.09443	1.01724	0	0	0.59002	0	0	0	0	0	0.01844	0	0.18615	0.62596
k__Bacteria|p__Firmicutes|c__Clostridia|o__Clostridiales|f__Lachnospiraceae|g__Dorea|s__Dorea_longicatena|t__GCF_000154065	0	1.17871	1.26814	2.92361	0.17618	1.57881	0.74733	0.27406	1.42545	1.71918	0.8323	0	1.73615	0.20467	3.12685	0.13868	1.66977	2.5477	0.66756	1.76244	0.87871	0.64745	0	0	0	0	0.4762	0	0	0.02024	0	0.00989	0.14991	1.05717	1.09443	1.01724	0	0	0.59002	0	0	0	0	0	0.01844	0	0.18615	0.62596
k__Bacteria|p__Firmicutes|c__Clostridia|o__Clostridiales|f__Lachnospiraceae|g__Dorea|s__Dorea_unclassified	0	0	0.97666	0	0	0	0	0.08929	0	0	0	0	0	0.01149	0	0	0	0	0	0	0.69097	0	0	0	0	0	0	0	0.32876	0.01764	0.48527	0	0	0	0	0	0	0.04029	0	0	0.09058	0.02549	0.07344	0	0	0.63225	0.59067	0
k__Bacteria|p__Firmicutes|c__Clostridia|o__Clostridiales|f__Lachnospiraceae|g__Lachnospiraceae_noname	0.74103	0	0.06079	1.13358	0.78397	0	0.63032	1.20134	0.13175	0	0	0.57894	0.03228	0	0.74754	0.18218	0.00611	0.9634	0.67581	0.05722	0	0	0	0	0.54513	1.99072	2.40769	0	5.0431	0.17135	0.18986	0.15623	0.56493	0.64301	0.02359	0.60073	0.16624	2.1883	0.85981	1.34271	0.77273	3.3292	0.1284	1.17019	4.05393	0.62529	0.91537	1.29115
k__Bacteria|p__Firmicutes|c__Clostridia|o__Clostridiales|f__Lachnospiraceae|g__Lachnospiraceae_noname|s__Lachnospiraceae_bacterium_1_1_57FAA	0.74103	0	0	0	0.6967	0	0.08086	0.23138	0	0	0	0.51327	0	0	0	0	0	0	0	0	0	0	0	0	0	0	0	0	0.27965	0	0	0	0	0	0	0	0	0	0	0	0	0.31326	0	0	0	0	0.05725	0
k__Bacteria|p__Firmicutes|c__Clostridia|o__Clostridiales|f__Lachnospiraceae|g__Lachnospiraceae_noname|s__Lachnospiraceae_bacterium_1_1_57FAA|t__GCF_000218445	0.74103	0	0	0	0.6967	0	0.08086	0.23138	0	0	0	0.51327	0	0	0	0	0	0	0	0	0	0	0	0	0	0	0	0	0.27965	0	0	0	0	0	0	0	0	0	0	0	0	0.31326	0	0	0	0	0.05725	0
k__Bacteria|p__Firmicutes|c__Clostridia|o__Clostridiales|f__Lachnospiraceae|g__Lachnospiraceae_noname|s__Lachnospiraceae_bacterium_1_4_56FAA	0	0	0	0	0	0	0.03133	0	0	0	0	0	0	0	0	0	0	0.03624	0	0	0	0	0	0	0	1.61386	0	0	0.00475	0	0	0	0	0	0	0	0	1.99885	0	0	0	0.07317	0	0	0.21127	0	0	0
k__Bacteria|p__Firmicutes|c__Clostridia|o__Clostridiales|f__Lachnospiraceae|g__Lachnospiraceae_noname|s__Lachnospiraceae_bacterium_1_4_56FAA|t__GCF_000218385	0	0	0	0	0	0	0.03133	0	0	0	0	0	0	0	0	0	0	0.03624	0	0	0	0	0	0	0	1.61386	0	0	0.00475	0	0	0	0	0	0	0	0	1.99885	0	0	0	0.07317	0	0	0.21127	0	0	0
k__Bacteria|p__Firmicutes|c__Clostridia|o__Clostridiales|f__Lachnospiraceae|g__Lachnospiraceae_noname|s__Lachnospiraceae_bacterium_2_1_58FAA	0	0	0	0	0.02608	0	0	0	0	0	0	0	0	0	0	0.15391	0	0	0	0	0	0	0	0	0	0	2.31794	0	0	0	0	0	0	0	0	0	0	0	0	1.34271	0	0	0	0.11618	0	0	0	0
k__Bacteria|p__Firmicutes|c__Clostridia|o__Clostridiales|f__Lachnospiraceae|g__Lachnospiraceae_noname|s__Lachnospiraceae_bacterium_2_1_58FAA|t__GCF_000218465	0	0	0	0	0.02608	0	0	0	0	0	0	0	0	0	0	0.15391	0	0	0	0	0	0	0	0	0	0	2.31794	0	0	0	0	0	0	0	0	0	0	0	0	1.34271	0	0	0	0.11618	0	0	0	0
k__Bacteria|p__Firmicutes|c__Clostridia|o__Clostridiales|f__Lachnospiraceae|g__Lachnospiraceae_noname|s__Lachnospiraceae_bacterium_3_1_46FAA	0	0	0	0.55377	0	0	0	0	0	0	0	0	0.03228	0	0.47256	0	0	0	0	0	0	0	0	0	0	0	0.06146	0	0.5775	0	0	0.14415	0.25338	0	0	0	0	0.04442	0	0	0	0.07711	0	0	0	0	0	0.34037
k__Bacteria|p__Firmicutes|c__Clostridia|o__Clostridiales|f__Lachnospiraceae|g__Lachnospiraceae_noname|s__Lachnospiraceae_bacterium_3_1_46FAA|t__GCF_000209405	0	0	0	0.55377	0	0	0	0	0	0	0	0	0.03228	0	0.47256	0	0	0	0	0	0	0	0	0	0	0	0.06146	0	0.5775	0	0	0.14415	0.25338	0	0	0	0	0.04442	0	0	0	0.07711	0	0	0	0	0	0.34037
k__Bacteria|p__Firmicutes|c__Clostridia|o__Clostridiales|f__Lachnospiraceae|g__Lachnospiraceae_noname|s__Lachnospiraceae_bacterium_3_1_57FAA_CT1	0	0	0	0	0	0	0	0	0	0	0	0	0	0	0	0	0	0	0	0	0	0	0	0	0	0.10009	0	0	3.84542	0.17135	0	0	0.14075	0	0	0.49986	0.06049	0.01343	0.85981	0	0.59036	2.40944	0	1.00999	2.74423	0.62529	0.6093	0.94437
k__Bacteria|p__Firmicutes|c__Clostridia|o__Clostridiales|f__Lachnospiraceae|g__Lachnospiraceae_noname|s__Lachnospiraceae_bacterium_3_1_57FAA_CT1|t__GCF_000218405	0	0	0	0	0	0	0	0	0	0	0	0	0	0	0	0	0	0	0	0	0	0	0	0	0	0.10009	0	0	3.84542	0.17135	0	0	0.14075	0	0	0.49986	0.06049	0.01343	0.85981	0	0.59036	2.40944	0	1.00999	2.74423	0.62529	0.6093	0.94437
k__Bacteria|p__Firmicutes|c__Clostridia|o__Clostridiales|f__Lachnospiraceae|g__Lachnospiraceae_noname|s__Lachnospiraceae_bacterium_5_1_57FAA	0	0	0	0	0	0	0	0	0	0	0	0	0	0	0	0	0	0	0	0	0	0	0	0	0.54513	0	0	0	0.05483	0	0.18986	0	0	0	0	0	0.05458	0	0	0	0	0.45622	0.1284	0	0	0	0	0.00641
k__Bacteria|p__Firmicutes|c__Clostridia|o__Clostridiales|f__Lachnospiraceae|g__Lachnospiraceae_noname|s__Lachnospiraceae_bacterium_5_1_57FAA|t__GCF_000218425	0	0	0	0	0	0	0	0	0	0	0	0	0	0	0	0	0	0	0	0	0	0	0	0	0.54513	0	0	0	0.05483	0	0.18986	0	0	0	0	0	0.05458	0	0	0	0	0.45622	0.1284	0	0	0	0	0.00641
k__Bacteria|p__Firmicutes|c__Clostridia|o__Clostridiales|f__Lachnospiraceae|g__Lachnospiraceae_noname|s__Lachnospiraceae_bacterium_5_1_63FAA	0	0	0.00442	0.19519	0.03168	0	0	0.9063	0	0	0	0	0	0	0.27499	0.02239	0.00611	0	0.12801	0	0	0	0	0	0	0.07939	0.00184	0	0.00513	0	0	0.01207	0.10016	0.05363	0.02359	0.10088	0	0	0	0	0	0	0	0	0	0	0	0
k__Bacteria|p__Firmicutes|c__Clostridia|o__Clostridiales|f__Lachnospiraceae|g__Lachnospiraceae_noname|s__Lachnospiraceae_bacterium_5_1_63FAA|t__GCF_000185525	0	0	0.00442	0.19519	0.03168	0	0	0.9063	0	0	0	0	0	0	0.27499	0.02239	0.00611	0	0.12801	0	0	0	0	0	0	0.07939	0.00184	0	0.00513	0	0	0.01207	0.10016	0.05363	0.02359	0.10088	0	0	0	0	0	0	0	0	0	0	0	0
k__Bacteria|p__Firmicutes|c__Clostridia|o__Clostridiales|f__Lachnospiraceae|g__Lachnospiraceae_noname|s__Lachnospiraceae_bacterium_6_1_63FAA	0	0	0	0	0	0	0	0	0	0	0	0	0	0	0	0	0	0	0	0	0	0	0	0	0	0	0	0	0	0	0	0	0	0	0	0	0	0	0	0	0	0	0	0	0	0	0	0
k__Bacteria|p__Firmicutes|c__Clostridia|o__Clostridiales|f__Lachnospiraceae|g__Lachnospiraceae_noname|s__Lachnospiraceae_bacterium_6_1_63FAA|t__GCF_000209425	0	0	0	0	0	0	0	0	0	0	0	0	0	0	0	0	0	0	0	0	0	0	0	0	0	0	0	0	0	0	0	0	0	0	0	0	0	0	0	0	0	0	0	0	0	0	0	0
k__Bacteria|p__Firmicutes|c__Clostridia|o__Clostridiales|f__Lachnospiraceae|g__Lachnospiraceae_noname|s__Lachnospiraceae_bacterium_7_1_58FAA	0	0	0.05636	0	0.0295	0	0.00804	0	0	0	0	0	0	0	0	0.00588	0	0	0	0	0	0	0	0	0	0.04392	0.02644	0	0.18341	0	0	0	0.07064	0	0	0	0.05117	0.1316	0	0	0.05752	0	0	0.04402	0.34783	0	0	0
k__Bacteria|p__Firmicutes|c__Clostridia|o__Clostridiales|f__Lachnospiraceae|g__Lachnospiraceae_noname|s__Lachnospiraceae_bacterium_7_1_58FAA|t__GCF_000242155	0	0	0.05636	0	0.0295	0	0.00804	0	0	0	0	0	0	0	0	0.00588	0	0	0	0	0	0	0	0	0	0.04392	0.02644	0	0.18341	0	0	0	0.07064	0	0	0	0.05117	0.1316	0	0	0.05752	0	0	0.04402	0.34783	0	0	0
k__Bacteria|p__Firmicutes|c__Clostridia|o__Clostridiales|f__Lachnospiraceae|g__Lachnospiraceae_noname|s__Lachnospiraceae_bacterium_8_1_57FAA	0	0	0	0.38462	0	0	0.51009	0.06366	0.13175	0	0	0.06568	0	0	0	0	0	0.92716	0.5478	0.05722	0	0	0	0	0	0.15346	0	0	0.09242	0	0	0	0	0.58939	0	0	0	0	0	0	0.12485	0	0	0	0.7506	0	0.24882	0
k__Bacteria|p__Firmicutes|c__Clostridia|o__Clostridiales|f__Lachnospiraceae|g__Lachnospiraceae_noname|s__Lachnospiraceae_bacterium_8_1_57FAA|t__GCF_000185545	0	0	0	0.38462	0	0	0.51009	0.06366	0.13175	0	0	0.06568	0	0	0	0	0	0.92716	0.5478	0.05722	0	0	0	0	0	0.15346	0	0	0.09242	0	0	0	0	0.58939	0	0	0	0	0	0	0.12485	0	0	0	0.7506	0	0.24882	0
k__Bacteria|p__Firmicutes|c__Clostridia|o__Clostridiales|f__Lachnospiraceae|g__Roseburia	0.08504	3.22276	1.39115	1.26126	4.11615	0.07405	1.00121	3.16315	0.28663	0.45739	0.32943	0.02045	4.89767	1.80291	2.17174	0.00335	2.84226	0.56131	4.55758	0.11306	0.63109	0.57634	0	0	0.91813	0.07231	0.14448	0	0.17937	0.10062	3.62384	0	1.47256	0.90522	0.38214	0.78816	0	0	1.40367	0	0.14086	0.39747	5.96059	1.37839	4.6615	1.71918	0.7691	2.31095
k__Bacteria|p__Firmicutes|c__Clostridia|o__Clostridiales|f__Lachnospiraceae|g__Roseburia|s__Roseburia_hominis	0	0.05195	0.99606	0.03037	0	0	0.00803	0.11774	0.28663	0.32389	0.32943	0	0.02177	0.43309	0.01654	0	2.54099	0.23501	3.97392	0	0.31329	0.46801	0	0	0	0	0.09989	0	0.09621	0	2.18392	0	0	0.90522	0.14941	0.21216	0	0	0.21447	0	0.10544	0	5.96059	1.09959	0	0.02555	0.43062	1.99152
k__Bacteria|p__Firmicutes|c__Clostridia|o__Clostridiales|f__Lachnospiraceae|g__Roseburia|s__Roseburia_hominis|t__GCF_000225345	0	0.05195	0.99606	0.03037	0	0	0.00803	0.11774	0.28663	0.32389	0.32943	0	0.02177	0.43309	0.01654	0	2.54099	0.23501	3.97392	0	0.31329	0.46801	0	0	0	0	0.09989	0	0.09621	0	2.18392	0	0	0.90522	0.14941	0.21216	0	0	0.21447	0	0.10544	0	5.96059	1.09959	0	0.02555	0.43062	1.99152
k__Bacteria|p__Firmicutes|c__Clostridia|o__Clostridiales|f__Lachnospiraceae|g__Roseburia|s__Roseburia_intestinalis	0	3.08551	0	0	4.11615	0	0.65102	2.60441	0	0	0	0	3.20824	0.0301	0	0	0.29238	0.26078	0.45457	0	0	0	0	0	0	0	0	0	0	0	0	0	0	0	0.23273	0	0	0	0.15353	0	0.03542	0	0	0.27879	0.34161	0.20552	0.14158	0
k__Bacteria|p__Firmicutes|c__Clostridia|o__Clostridiales|f__Lachnospiraceae|g__Roseburia|s__Roseburia_intestinalis|t__Roseburia_intestinalis_unclassified	0	3.08551	0	0	4.11615	0	0.65102	2.60441	0	0	0	0	3.20824	0.0301	0	0	0.29238	0.26078	0.45457	0	0	0	0	0	0	0	0	0	0	0	0	0	0	0	0.23273	0	0	0	0.15353	0	0.03542	0	0	0.27879	0.34161	0.20552	0.14158	0
k__Bacteria|p__Firmicutes|c__Clostridia|o__Clostridiales|f__Lachnospiraceae|g__Roseburia|s__Roseburia_inulinivorans	0	0.0853	0.39508	0.30243	0	0.01082	0.34216	0.441	0	0.02324	0	0	1.66766	1.33972	2.1552	0	0.00889	0.06553	0.12909	0	0	0.01104	0	0	0.91813	0	0.04458	0	0.08316	0	0	0	1.47256	0	0	0.576	0	0	0.13412	0	0	0	0	0	0.55948	0	0.1969	0.31943
k__Bacteria|p__Firmicutes|c__Clostridia|o__Clostridiales|f__Lachnospiraceae|g__Roseburia|s__Roseburia_inulinivorans|t__GCF_000174195	0	0.0853	0.39508	0.30243	0	0.01082	0.34216	0.441	0	0.02324	0	0	1.66766	1.33972	2.1552	0	0.00889	0.06553	0.12909	0	0	0.01104	0	0	0.91813	0	0.04458	0	0.08316	0	0	0	1.47256	0	0	0.576	0	0	0.13412	0	0	0	0	0	0.55948	0	0.1969	0.31943
k__Bacteria|p__Firmicutes|c__Clostridia|o__Clostridiales|f__Lachnospiraceae|g__Roseburia|s__Roseburia_unclassified	0.08504	0	0	0.92845	0	0.06324	0	0	0	0.11026	0	0.02045	0	0	0	0.00335	0	0	0	0.11306	0.3178	0.09729	0	0	0	0.07231	0	0	0	0.10062	1.43992	0	0	0	0	0	0	0	0.90156	0	0	0.39747	0	0	3.76041	1.48811	0	0
k__Bacteria|p__Firmicutes|c__Clostridia|o__Clostridiales|f__Oscillospiraceae	0.31122	0.27327	0	0.13643	0.2455	0	0.50093	0	0.21907	0.3824	0.80434	0.23894	0.05298	0	0.08607	0.41192	0.17658	0.5719	0.35376	0.27728	0.12077	0.19233	0	0	0.78733	1.02825	0.19329	0	1.5511	0.22928	0.73261	0.57308	0.47964	0.14631	0.15052	0.03757	1.11177	5.11651	0.63191	0	0.35489	0.39324	0.16846	1.51288	0.84584	0	0.11691	0.34271
k__Bacteria|p__Firmicutes|c__Clostridia|o__Clostridiales|f__Oscillospiraceae|g__Oscillibacter	0.31122	0.27327	0	0.13643	0.2455	0	0.50093	0	0.21907	0.3824	0.80434	0.23894	0.05298	0	0.08607	0.41192	0.17658	0.5719	0.35376	0.27728	0.12077	0.19233	0	0	0.78733	1.02825	0.19329	0	1.5511	0.22928	0.73261	0.57308	0.47964	0.14631	0.15052	0.03757	1.11177	5.11651	0.63191	0	0.35489	0.39324	0.16846	1.51288	0.84584	0	0.11691	0.34271
k__Bacteria|p__Firmicutes|c__Clostridia|o__Clostridiales|f__Oscillospiraceae|g__Oscillibacter|s__Oscillibacter_unclassified	0.31122	0.27327	0	0.13643	0.2455	0	0.50093	0	0.21907	0.3824	0.80434	0.23894	0.05298	0	0.08607	0.41192	0.17658	0.5719	0.35376	0.27728	0.12077	0.19233	0	0	0.78733	1.02825	0.19329	0	1.5511	0.22928	0.73261	0.57308	0.47964	0.14631	0.15052	0.03757	1.11177	5.11651	0.63191	0	0.35489	0.39324	0.16846	1.51288	0.84584	0	0.11691	0.34271
k__Bacteria|p__Firmicutes|c__Clostridia|o__Clostridiales|f__Peptostreptococcaceae	0.11021	0	0.35696	0.04102	0	0	0	0	0.28868	0	0.37578	0	0.44763	0.15773	0	0.1292	0	0.22572	0	0	2.19805	2.04495	0	0	0	0	0.02214	0.13374	0.05731	0.15592	0	0	0.07657	0	0.05226	0	0	0	0	0	0	0	0.00761	0	0.18273	0.11779	0	0
k__Bacteria|p__Firmicutes|c__Clostridia|o__Clostridiales|f__Peptostreptococcaceae|g__Peptostreptococcaceae_noname	0.11021	0	0.35696	0.04102	0	0	0	0	0.28868	0	0.37578	0	0.44763	0.15773	0	0.1292	0	0.22572	0	0	2.10185	1.88942	0	0	0	0	0.02214	0.13374	0.05731	0.15592	0	0	0.07657	0	0.05226	0	0	0	0	0	0	0	0.00761	0	0.18273	0.11779	0	0
k__Bacteria|p__Firmicutes|c__Clostridia|o__Clostridiales|f__Peptostreptococcaceae|g__Peptostreptococcaceae_noname|s__Clostridium_bartlettii	0	0	0.2266	0.04102	0	0	0	0	0.0063	0	0	0	0.44763	0	0	0	0	0	0	0	2.10185	1.88942	0	0	0	0	0.02214	0.00575	0.05731	0	0	0	0.03263	0	0.05226	0	0	0	0	0	0	0	0.00761	0	0	0	0	0
k__Bacteria|p__Firmicutes|c__Clostridia|o__Clostridiales|f__Peptostreptococcaceae|g__Peptostreptococcaceae_noname|s__Clostridium_bartlettii|t__GCF_000154445	0	0	0.2266	0.04102	0	0	0	0	0.0063	0	0	0	0.44763	0	0	0	0	0	0	0	2.10185	1.88942	0	0	0	0	0.02214	0.00575	0.05731	0	0	0	0.03263	0	0.05226	0	0	0	0	0	0	0	0.00761	0	0	0	0	0
k__Bacteria|p__Firmicutes|c__Clostridia|o__Clostridiales|f__Peptostreptococcaceae|g__Peptostreptococcaceae_noname|s__Clostridium_difficile	0	0	0	0	0	0	0	0	0	0	0	0	0	0	0	0	0	0	0	0	0	0	0	0	0	0	0	0	0	0	0	0	0	0	0	0	0	0	0	0	0	0	0	0	0	0	0	0
k__Bacteria|p__Firmicutes|c__Clostridia|o__Clostridiales|f__Peptostreptococcaceae|g__Peptostreptococcaceae_noname|s__Clostridium_difficile|t__Clostridium_difficile_unclassified	0	0	0	0	0	0	0	0	0	0	0	0	0	0	0	0	0	0	0	0	0	0	0	0	0	0	0	0	0	0	0	0	0	0	0	0	0	0	0	0	0	0	0	0	0	0	0	0
k__Bacteria|p__Firmicutes|c__Clostridia|o__Clostridiales|f__Peptostreptococcaceae|g__Peptostreptococcaceae_noname|s__Peptostreptococcaceae_noname_unclassified	0.11021	0	0.13035	0	0	0	0	0	0.28238	0	0.37578	0	0	0.15773	0	0.1292	0	0.22572	0	0	0	0	0	0	0	0	0	0.12799	0	0.15592	0	0	0.04395	0	0	0	0	0	0	0	0	0	0	0	0.18273	0.11779	0	0
k__Bacteria|p__Firmicutes|c__Clostridia|o__Clostridiales|f__Peptostreptococcaceae|g__Peptostreptococcus	0	0	0	0	0	0	0	0	0	0	0	0	0	0	0	0	0	0	0	0	0.0962	0.15552	0	0	0	0	0	0	0	0	0	0	0	0	0	0	0	0	0	0	0	0	0	0	0	0	0	0
k__Bacteria|p__Firmicutes|c__Clostridia|o__Clostridiales|f__Peptostreptococcaceae|g__Peptostreptococcus|s__Peptostreptococcus_anaerobius	0	0	0	0	0	0	0	0	0	0	0	0	0	0	0	0	0	0	0	0	0.01444	0.15552	0	0	0	0	0	0	0	0	0	0	0	0	0	0	0	0	0	0	0	0	0	0	0	0	0	0
k__Bacteria|p__Firmicutes|c__Clostridia|o__Clostridiales|f__Peptostreptococcaceae|g__Peptostreptococcus|s__Peptostreptococcus_anaerobius|t__Peptostreptococcus_anaerobius_unclassified	0	0	0	0	0	0	0	0	0	0	0	0	0	0	0	0	0	0	0	0	0.01444	0.15552	0	0	0	0	0	0	0	0	0	0	0	0	0	0	0	0	0	0	0	0	0	0	0	0	0	0
k__Bacteria|p__Firmicutes|c__Clostridia|o__Clostridiales|f__Peptostreptococcaceae|g__Peptostreptococcus|s__Peptostreptococcus_unclassified	0	0	0	0	0	0	0	0	0	0	0	0	0	0	0	0	0	0	0	0	0.08176	0	0	0	0	0	0	0	0	0	0	0	0	0	0	0	0	0	0	0	0	0	0	0	0	0	0	0
k__Bacteria|p__Firmicutes|c__Clostridia|o__Clostridiales|f__Ruminococcaceae	17.1465	33.4232	33.4314	36.143	22.9904	10.0478	31.8578	13.8983	22.2932	10.5717	11.4309	19.358	34.3136	18.3385	35.204	21.6209	19.791	36.3532	12.0834	18.5252	9.72956	9.9225	0	0	19.2491	7.89598	10.4879	3.42144	11.2408	9.42502	8.37148	10.3408	37.0148	18.3059	34.211	9.24649	9.02041	12.8865	20.5792	0.82684	7.6485	5.87695	9.46049	4.00155	16.9831	4.16074	6.41643	10.8025
k__Bacteria|p__Firmicutes|c__Clostridia|o__Clostridiales|f__Ruminococcaceae|g__Anaerotruncus	0	0	0	0	0	0	0	0	0	0	0	0	0	0	0	0	0	0	0.14494	0	0	0	0	0	0.04314	0.14363	0	0.33347	0.123	0.04795	0	0	0	0	0	0.09543	0	0.07994	0.07021	0.30599	0.09719	0.46646	0	0.82026	0.77897	0.00642	0.09624	0.04826
k__Bacteria|p__Firmicutes|c__Clostridia|o__Clostridiales|f__Ruminococcaceae|g__Anaerotruncus|s__Anaerotruncus_colihominis	0	0	0	0	0	0	0	0	0	0	0	0	0	0	0	0	0	0	0.13664	0	0	0	0	0	0.04314	0.14363	0	0.33347	0.123	0.04795	0	0	0	0	0	0.03688	0	0.07994	0	0.30599	0.09719	0.24673	0	0.82026	0.50285	0.00642	0	0.04826
k__Bacteria|p__Firmicutes|c__Clostridia|o__Clostridiales|f__Ruminococcaceae|g__Anaerotruncus|s__Anaerotruncus_colihominis|t__GCF_000154565	0	0	0	0	0	0	0	0	0	0	0	0	0	0	0	0	0	0	0.13664	0	0	0	0	0	0.04314	0.14363	0	0.33347	0.123	0.04795	0	0	0	0	0	0.03688	0	0.07994	0	0.30599	0.09719	0.24673	0	0.82026	0.50285	0.00642	0	0.04826
k__Bacteria|p__Firmicutes|c__Clostridia|o__Clostridiales|f__Ruminococcaceae|g__Anaerotruncus|s__Anaerotruncus_unclassified	0	0	0	0	0	0	0	0	0	0	0	0	0	0	0	0	0	0	0.0083	0	0	0	0	0	0	0	0	0	0	0	0	0	0	0	0	0.05855	0	0	0.07021	0	0	0.21973	0	0	0.27612	0	0.09624	0
k__Bacteria|p__Firmicutes|c__Clostridia|o__Clostridiales|f__Ruminococcaceae|g__Faecalibacterium	2.05384	9.32687	9.65686	15.9528	13.6844	9.13945	8.3847	12.3521	9.21135	4.47179	6.01554	4.95573	11.6834	5.72646	7.50061	15.0163	15.9739	1.20666	5.05603	9.82626	2.12299	2.08946	0	0	2.48242	0	3.7572	0	1.49615	1.67825	0	8.87096	15.1417	3.46187	5.41797	7.32196	2.63867	0	7.97392	0	1.46769	0.11944	0	2.0581	7.54438	2.74223	2.34611	2.08342
k__Bacteria|p__Firmicutes|c__Clostridia|o__Clostridiales|f__Ruminococcaceae|g__Faecalibacterium|s__Faecalibacterium_prausnitzii	2.05384	9.32687	9.65686	15.9528	13.6844	9.13945	8.3847	12.3521	9.21135	4.47179	6.01554	4.95573	11.6834	5.72646	7.50061	15.0163	15.9739	1.20666	5.05603	9.82626	2.12299	2.08946	0	0	2.48242	0	3.7572	0	1.49615	1.67825	0	8.87096	15.1417	3.46187	5.41797	7.32196	2.63867	0	7.97392	0	1.46769	0.11944	0	2.0581	7.54438	2.74223	2.34611	2.08342
k__Bacteria|p__Firmicutes|c__Clostridia|o__Clostridiales|f__Ruminococcaceae|g__Faecalibacterium|s__Faecalibacterium_prausnitzii|t__Faecalibacterium_prausnitzii_unclassified	2.05384	9.32687	9.65686	15.9528	13.6844	9.13945	8.3847	12.3521	9.21135	4.47179	6.01554	4.95573	11.6834	5.72646	7.50061	15.0163	15.9739	1.20666	5.05603	9.82626	2.12299	2.08946	0	0	2.48242	0	3.7572	0	1.49615	1.67825	0	8.87096	15.1417	3.46187	5.41797	7.32196	2.63867	0	7.97392	0	1.46769	0.11944	0	2.0581	7.54438	2.74223	2.34611	2.08342
k__Bacteria|p__Firmicutes|c__Clostridia|o__Clostridiales|f__Ruminococcaceae|g__Ruminococcaceae_noname	0	0	0	0	0	0	0	0	0	0	0	0	0	0	0	0	0	0	0	0	0	0	0	0	1.61811	0	0	0	0	0	0	0	0	0	0	0	0	0	0	0	0	0	0	0	0	0	0	0
k__Bacteria|p__Firmicutes|c__Clostridia|o__Clostridiales|f__Ruminococcaceae|g__Ruminococcaceae_noname|s__Ruminococcaceae_bacterium_D16	0	0	0	0	0	0	0	0	0	0	0	0	0	0	0	0	0	0	0	0	0	0	0	0	1.61811	0	0	0	0	0	0	0	0	0	0	0	0	0	0	0	0	0	0	0	0	0	0	0
k__Bacteria|p__Firmicutes|c__Clostridia|o__Clostridiales|f__Ruminococcaceae|g__Ruminococcaceae_noname|s__Ruminococcaceae_bacterium_D16|t__GCF_000177015	0	0	0	0	0	0	0	0	0	0	0	0	0	0	0	0	0	0	0	0	0	0	0	0	1.61811	0	0	0	0	0	0	0	0	0	0	0	0	0	0	0	0	0	0	0	0	0	0	0
k__Bacteria|p__Firmicutes|c__Clostridia|o__Clostridiales|f__Ruminococcaceae|g__Ruminococcus	1.00073	10.8448	6.89189	0	5.99517	0	5.46023	0	1.61459	0.25788	0.28416	8.17507	8.69001	7.5994	1.78851	4.00629	2.12183	17.6061	2.76266	4.89617	0	0	0	0	0	2.12841	4.96234	0	4.57424	4.81485	2.51877	0.01333	14.4398	9.46226	13.8165	0	0	0	1.83262	0	4.48773	0	6.05307	0	0.96998	0.13998	0.8	0.63363
k__Bacteria|p__Firmicutes|c__Clostridia|o__Clostridiales|f__Ruminococcaceae|g__Ruminococcus|s__Ruminococcus_bromii	0	9.25099	6.89189	0	5.99517	0	5.43393	0	1.61459	0	0	7.41793	7.1388	7.5994	0	4.00629	1.40988	17.6061	0	4.89617	0	0	0	0	0	0	4.12106	0	4.57424	4.81485	0	0	13.2949	9.29362	10.8658	0	0	0	0	0	4.48773	0	0	0	0.96998	0	0.28569	0
k__Bacteria|p__Firmicutes|c__Clostridia|o__Clostridiales|f__Ruminococcaceae|g__Ruminococcus|s__Ruminococcus_bromii|t__GCF_000209875	0	9.25099	6.89189	0	5.99517	0	5.43393	0	1.61459	0	0	7.41793	7.1388	7.5994	0	4.00629	1.40988	17.6061	0	4.89617	0	0	0	0	0	0	4.12106	0	4.57424	4.81485	0	0	13.2949	9.29362	10.8658	0	0	0	0	0	4.48773	0	0	0	0.96998	0	0.28569	0
k__Bacteria|p__Firmicutes|c__Clostridia|o__Clostridiales|f__Ruminococcaceae|g__Ruminococcus|s__Ruminococcus_callidus	0	0.51861	0	0	0	0	0	0	0	0.25788	0.28416	0	0.18441	0	0	0	0	0	2.6533	0	0	0	0	0	0	0.07671	0	0	0	0	0	0	0.841	0.16864	2.95066	0	0	0	1.83262	0	0	0	0	0	0	0.13998	0.51431	0.20549
k__Bacteria|p__Firmicutes|c__Clostridia|o__Clostridiales|f__Ruminococcaceae|g__Ruminococcus|s__Ruminococcus_callidus|t__GCF_000468015	0	0.51861	0	0	0	0	0	0	0	0.25788	0.28416	0	0.18441	0	0	0	0	0	2.6533	0	0	0	0	0	0	0.07671	0	0	0	0	0	0	0.841	0.16864	2.95066	0	0	0	1.83262	0	0	0	0	0	0	0.13998	0.51431	0.20549
k__Bacteria|p__Firmicutes|c__Clostridia|o__Clostridiales|f__Ruminococcaceae|g__Ruminococcus|s__Ruminococcus_champanellensis	1.00073	0	0	0	0	0	0	0	0	0	0	0.75714	0	0	0	0	0	0	0	0	0	0	0	0	0	0	0	0	0	0	0	0	0	0	0	0	0	0	0	0	0	0	0	0	0	0	0	0
k__Bacteria|p__Firmicutes|c__Clostridia|o__Clostridiales|f__Ruminococcaceae|g__Ruminococcus|s__Ruminococcus_champanellensis|t__GCF_000210095	1.00073	0	0	0	0	0	0	0	0	0	0	0.75714	0	0	0	0	0	0	0	0	0	0	0	0	0	0	0	0	0	0	0	0	0	0	0	0	0	0	0	0	0	0	0	0	0	0	0	0
k__Bacteria|p__Firmicutes|c__Clostridia|o__Clostridiales|f__Ruminococcaceae|g__Ruminococcus|s__Ruminococcus_lactaris	0	1.07523	0	0	0	0	0.0263	0	0	0	0	0	1.3668	0	1.78851	0	0.71195	0	0.10936	0	0	0	0	0	0	2.0517	0.84127	0	0	0	2.51877	0.01333	0.30391	0	0	0	0	0	0	0	0	0	6.05307	0	0	0	0	0.42814
k__Bacteria|p__Firmicutes|c__Clostridia|o__Clostridiales|f__Ruminococcaceae|g__Ruminococcus|s__Ruminococcus_lactaris|t__Ruminococcus_lactaris_unclassified	0	1.07523	0	0	0	0	0.0263	0	0	0	0	0	1.3668	0	1.78851	0	0.71195	0	0.10936	0	0	0	0	0	0	2.0517	0.84127	0	0	0	2.51877	0.01333	0.30391	0	0	0	0	0	0	0	0	0	6.05307	0	0	0	0	0.42814
k__Bacteria|p__Firmicutes|c__Clostridia|o__Clostridiales|f__Ruminococcaceae|g__Subdoligranulum	14.092	13.2515	16.8827	20.1901	3.31086	0.9083	18.0129	1.54622	11.4673	5.84201	5.13125	6.22722	13.9403	5.01263	25.9149	2.59825	1.69531	17.5404	4.11978	3.80273	7.60657	7.83304	0	0	15.1054	5.62395	1.76837	3.08797	5.04745	2.88396	5.85271	1.4565	7.43331	5.38174	14.9766	1.82909	6.38174	12.8066	10.7024	0.52085	1.5959	5.29105	3.40742	1.1232	7.68983	1.27212	3.17408	8.03721
k__Bacteria|p__Firmicutes|c__Clostridia|o__Clostridiales|f__Ruminococcaceae|g__Subdoligranulum|s__Subdoligranulum_unclassified	14.092	13.2515	16.8827	20.1901	3.31086	0.9083	18.0129	1.54622	11.4673	5.84201	5.13125	6.22722	13.9403	5.01263	25.9149	2.59825	1.69531	17.5404	4.11978	3.80273	7.60657	7.83304	0	0	15.1054	5.62395	1.76837	3.08797	5.04745	2.88396	5.85271	1.4565	7.43331	5.38174	14.9766	1.82909	6.38174	12.8066	10.7024	0.52085	1.5959	5.29105	3.40742	1.1232	7.68983	1.27212	3.17408	8.03721
k__Bacteria|p__Firmicutes|c__Erysipelotrichia	0.92234	0.3782	0.56447	0	2.76499	0	0	0	0.5268	0.01698	0	0	1.78397	0.13355	0	0.80949	0	0	0	0.63365	0.03518	0.17289	0	0	6.8998	0.42319	2.26656	2.85529	4.73488	0.01669	1.12588	0.41202	0.9381	0	0	0.01185	7.48058	2.01113	0.03133	0.04791	0	0.09861	3.14599	0.15516	4.78477	0	0	0.05631
k__Bacteria|p__Firmicutes|c__Erysipelotrichia|o__Erysipelotrichales	0.92234	0.3782	0.56447	0	2.76499	0	0	0	0.5268	0.01698	0	0	1.78397	0.13355	0	0.80949	0	0	0	0.63365	0.03518	0.17289	0	0	6.8998	0.42319	2.26656	2.85529	4.73488	0.01669	1.12588	0.41202	0.9381	0	0	0.01185	7.48058	2.01113	0.03133	0.04791	0	0.09861	3.14599	0.15516	4.78477	0	0	0.05631
k__Bacteria|p__Firmicutes|c__Erysipelotrichia|o__Erysipelotrichales|f__Erysipelotrichaceae	0.92234	0.3782	0.56447	0	2.76499	0	0	0	0.5268	0.01698	0	0	1.78397	0.13355	0	0.80949	0	0	0	0.63365	0.03518	0.17289	0	0	6.8998	0.42319	2.26656	2.85529	4.73488	0.01669	1.12588	0.41202	0.9381	0	0	0.01185	7.48058	2.01113	0.03133	0.04791	0	0.09861	3.14599	0.15516	4.78477	0	0	0.05631
k__Bacteria|p__Firmicutes|c__Erysipelotrichia|o__Erysipelotrichales|f__Erysipelotrichaceae|g__Catenibacterium	0	0	0	0	0	0	0	0	0.5268	0	0	0	0	0	0	0	0	0	0	0.63365	0	0	0	0	0.00572	0	0	0	0	0	0	0	0	0	0	0	0.41931	0	0	0	0	0	0	0	0	0	0	0
k__Bacteria|p__Firmicutes|c__Erysipelotrichia|o__Erysipelotrichales|f__Erysipelotrichaceae|g__Catenibacterium|s__Catenibacterium_mitsuokai	0	0	0	0	0	0	0	0	0.5268	0	0	0	0	0	0	0	0	0	0	0.63365	0	0	0	0	0.00572	0	0	0	0	0	0	0	0	0	0	0	0.41931	0	0	0	0	0	0	0	0	0	0	0
k__Bacteria|p__Firmicutes|c__Erysipelotrichia|o__Erysipelotrichales|f__Erysipelotrichaceae|g__Catenibacterium|s__Catenibacterium_mitsuokai|t__GCF_000173795	0	0	0	0	0	0	0	0	0.5268	0	0	0	0	0	0	0	0	0	0	0.63365	0	0	0	0	0.00572	0	0	0	0	0	0	0	0	0	0	0	0.41931	0	0	0	0	0	0	0	0	0	0	0
k__Bacteria|p__Firmicutes|c__Erysipelotrichia|o__Erysipelotrichales|f__Erysipelotrichaceae|g__Coprobacillus	0	0	0	0	0	0	0	0	0	0	0	0	0	0	0	0	0	0	0	0	0	0	0	0	0.37583	0	0	2.26648	3.7639	0	0.70689	0.06355	0	0	0	0	0	0	0	0.04791	0	0.08805	2.38815	0	0	0	0	0
k__Bacteria|p__Firmicutes|c__Erysipelotrichia|o__Erysipelotrichales|f__Erysipelotrichaceae|g__Coprobacillus|s__Coprobacillus_unclassified	0	0	0	0	0	0	0	0	0	0	0	0	0	0	0	0	0	0	0	0	0	0	0	0	0.37583	0	0	2.26648	3.7639	0	0.70689	0.06355	0	0	0	0	0	0	0	0.04791	0	0.08805	2.38815	0	0	0	0	0
k__Bacteria|p__Firmicutes|c__Erysipelotrichia|o__Erysipelotrichales|f__Erysipelotrichaceae|g__Erysipelotrichaceae_noname	0.92234	0.3782	0.56447	0	2.76499	0	0	0	0	0.01698	0	0	1.78397	0.13355	0	0.78879	0	0	0	0	0.03518	0.13102	0	0	6.51825	0.39956	2.26656	0.5888	0.97098	0.01669	0.25682	0.34847	0.93345	0	0	0.01185	7.06127	2.01113	0	0	0	0.01056	0.58427	0.11126	4.56281	0	0	0.01776
k__Bacteria|p__Firmicutes|c__Erysipelotrichia|o__Erysipelotrichales|f__Erysipelotrichaceae|g__Erysipelotrichaceae_noname|s__Clostridium_innocuum	0.24655	0	0	0	0	0	0	0	0	0	0	0	0	0	0	0	0	0	0	0	0	0	0	0	0	0.08768	1.27679	0	0.01918	0	0	0.13997	0	0	0	0	0	0	0	0	0	0	0	0	0.01786	0	0	0
k__Bacteria|p__Firmicutes|c__Erysipelotrichia|o__Erysipelotrichales|f__Erysipelotrichaceae|g__Erysipelotrichaceae_noname|s__Clostridium_innocuum|t__GCF_000371425	0.24655	0	0	0	0	0	0	0	0	0	0	0	0	0	0	0	0	0	0	0	0	0	0	0	0	0.08768	1.27679	0	0.01918	0	0	0.13997	0	0	0	0	0	0	0	0	0	0	0	0	0.01786	0	0	0
k__Bacteria|p__Firmicutes|c__Erysipelotrichia|o__Erysipelotrichales|f__Erysipelotrichaceae|g__Erysipelotrichaceae_noname|s__Clostridium_ramosum	0	0	0	0	0	0	0	0	0	0	0	0	0	0	0	0	0	0	0	0	0	0	0	0	0	0	0	0.5888	0.10923	0	0.10724	0	0	0	0	0	0	0	0	0	0	0	0.35292	0	0	0	0	0
k__Bacteria|p__Firmicutes|c__Erysipelotrichia|o__Erysipelotrichales|f__Erysipelotrichaceae|g__Erysipelotrichaceae_noname|s__Clostridium_ramosum|t__GCF_000154485	0	0	0	0	0	0	0	0	0	0	0	0	0	0	0	0	0	0	0	0	0	0	0	0	0	0	0	0.5888	0.10923	0	0.10724	0	0	0	0	0	0	0	0	0	0	0	0.35292	0	0	0	0	0
k__Bacteria|p__Firmicutes|c__Erysipelotrichia|o__Erysipelotrichales|f__Erysipelotrichaceae|g__Erysipelotrichaceae_noname|s__Erysipelotrichaceae_bacterium_21_3	0	0	0	0	0	0	0	0	0	0	0	0	0	0	0	0	0	0	0	0	0	0	0	0	0	0	0	0	0.0069	0	0.13827	0	0	0	0	0	0	0	0	0	0	0	0.18391	0	0	0	0	0
k__Bacteria|p__Firmicutes|c__Erysipelotrichia|o__Erysipelotrichales|f__Erysipelotrichaceae|g__Erysipelotrichaceae_noname|s__Erysipelotrichaceae_bacterium_21_3|t__GCF_000242195	0	0	0	0	0	0	0	0	0	0	0	0	0	0	0	0	0	0	0	0	0	0	0	0	0	0	0	0	0.0069	0	0.13827	0	0	0	0	0	0	0	0	0	0	0	0.18391	0	0	0	0	0
k__Bacteria|p__Firmicutes|c__Erysipelotrichia|o__Erysipelotrichales|f__Erysipelotrichaceae|g__Erysipelotrichaceae_noname|s__Erysipelotrichaceae_bacterium_2_2_44A	0.29338	0	0	0	0	0	0	0	0	0	0	0	0	0	0	0	0	0	0	0	0	0	0	0	0	0.1212	0.7146	0	0.74073	0	0.01132	0.03435	0	0	0	0.01185	0	0	0	0	0	0	0.04743	0.08102	0.20016	0	0	0
k__Bacteria|p__Firmicutes|c__Erysipelotrichia|o__Erysipelotrichales|f__Erysipelotrichaceae|g__Erysipelotrichaceae_noname|s__Erysipelotrichaceae_bacterium_2_2_44A|t__GCF_000225685	0.29338	0	0	0	0	0	0	0	0	0	0	0	0	0	0	0	0	0	0	0	0	0	0	0	0	0.1212	0.7146	0	0.74073	0	0.01132	0.03435	0	0	0	0.01185	0	0	0	0	0	0	0.04743	0.08102	0.20016	0	0	0
k__Bacteria|p__Firmicutes|c__Erysipelotrichia|o__Erysipelotrichales|f__Erysipelotrichaceae|g__Erysipelotrichaceae_noname|s__Erysipelotrichaceae_bacterium_3_1_53	0	0	0	0	0	0	0	0	0	0	0	0	0	0	0	0	0	0	0	0	0	0	0	0	0	0	0	0	0.00252	0	0	0	0	0	0	0	0	0	0	0	0	0	0	0	0	0	0	0
k__Bacteria|p__Firmicutes|c__Erysipelotrichia|o__Erysipelotrichales|f__Erysipelotrichaceae|g__Erysipelotrichaceae_noname|s__Erysipelotrichaceae_bacterium_3_1_53|t__GCF_000165065	0	0	0	0	0	0	0	0	0	0	0	0	0	0	0	0	0	0	0	0	0	0	0	0	0	0	0	0	0.00252	0	0	0	0	0	0	0	0	0	0	0	0	0	0	0	0	0	0	0
k__Bacteria|p__Firmicutes|c__Erysipelotrichia|o__Erysipelotrichales|f__Erysipelotrichaceae|g__Erysipelotrichaceae_noname|s__Erysipelotrichaceae_bacterium_5_2_54FAA	0	0	0	0	0	0	0	0	0	0	0	0	0	0	0	0	0	0	0	0	0	0	0	0	0	0.04312	0	0	0	0	0	0	0	0	0	0	0.35324	0.04033	0	0	0	0.00225	0	0	0	0	0	0.01776
k__Bacteria|p__Firmicutes|c__Erysipelotrichia|o__Erysipelotrichales|f__Erysipelotrichaceae|g__Erysipelotrichaceae_noname|s__Erysipelotrichaceae_bacterium_5_2_54FAA|t__GCF_000163515	0	0	0	0	0	0	0	0	0	0	0	0	0	0	0	0	0	0	0	0	0	0	0	0	0	0.04312	0	0	0	0	0	0	0	0	0	0	0.35324	0.04033	0	0	0	0.00225	0	0	0	0	0	0.01776
k__Bacteria|p__Firmicutes|c__Erysipelotrichia|o__Erysipelotrichales|f__Erysipelotrichaceae|g__Erysipelotrichaceae_noname|s__Erysipelotrichaceae_bacterium_6_1_45	0	0	0	0	0	0	0	0	0	0	0	0	0	0	0	0	0	0	0	0	0	0	0	0	0	0	0.27516	0	0.09242	0.01669	0	0.17415	0	0	0	0	0	0	0	0	0	0.0083	0	0.03025	0	0	0	0
k__Bacteria|p__Firmicutes|c__Erysipelotrichia|o__Erysipelotrichales|f__Erysipelotrichaceae|g__Erysipelotrichaceae_noname|s__Erysipelotrichaceae_bacterium_6_1_45|t__GCF_000242175	0	0	0	0	0	0	0	0	0	0	0	0	0	0	0	0	0	0	0	0	0	0	0	0	0	0	0.27516	0	0.09242	0.01669	0	0.17415	0	0	0	0	0	0	0	0	0	0.0083	0	0.03025	0	0	0	0
k__Bacteria|p__Firmicutes|c__Erysipelotrichia|o__Erysipelotrichales|f__Erysipelotrichaceae|g__Erysipelotrichaceae_noname|s__Eubacterium_biforme	0.3824	0.3782	0.56447	0	2.76499	0	0	0	0	0	0	0	1.78397	0.13355	0	0.78879	0	0	0	0	0	0	0	0	6.51825	0	0	0	0	0	0	0	0	0	0	0	6.70804	0	0	0	0	0	0	0	0	0	0	0
k__Bacteria|p__Firmicutes|c__Erysipelotrichia|o__Erysipelotrichales|f__Erysipelotrichaceae|g__Erysipelotrichaceae_noname|s__Eubacterium_biforme|t__GCF_000156655	0.3824	0.3782	0.56447	0	2.76499	0	0	0	0	0	0	0	1.78397	0.13355	0	0.78879	0	0	0	0	0	0	0	0	6.51825	0	0	0	0	0	0	0	0	0	0	0	6.70804	0	0	0	0	0	0	0	0	0	0	0
k__Bacteria|p__Firmicutes|c__Erysipelotrichia|o__Erysipelotrichales|f__Erysipelotrichaceae|g__Erysipelotrichaceae_noname|s__Eubacterium_cylindroides	0	0	0	0	0	0	0	0	0	0.01698	0	0	0	0	0	0	0	0	0	0	0.03518	0.13102	0	0	0	0	0	0	0	0	0	0	0.93345	0	0	0	0	0	0	0	0	0	0	0	4.34478	0	0	0
k__Bacteria|p__Firmicutes|c__Erysipelotrichia|o__Erysipelotrichales|f__Erysipelotrichaceae|g__Erysipelotrichaceae_noname|s__Eubacterium_cylindroides|t__GCF_000469305	0	0	0	0	0	0	0	0	0	0.01698	0	0	0	0	0	0	0	0	0	0	0.03518	0.13102	0	0	0	0	0	0	0	0	0	0	0.93345	0	0	0	0	0	0	0	0	0	0	0	4.34478	0	0	0
k__Bacteria|p__Firmicutes|c__Erysipelotrichia|o__Erysipelotrichales|f__Erysipelotrichaceae|g__Erysipelotrichaceae_noname|s__Eubacterium_dolichum	0	0	0	0	0	0	0	0	0	0	0	0	0	0	0	0	0	0	0	0	0	0	0	0	0	0.14754	0	0	0	0	0	0	0	0	0	0	0	1.9708	0	0	0	0	0	0	0	0	0	0
k__Bacteria|p__Firmicutes|c__Erysipelotrichia|o__Erysipelotrichales|f__Erysipelotrichaceae|g__Erysipelotrichaceae_noname|s__Eubacterium_dolichum|t__GCF_000154285	0	0	0	0	0	0	0	0	0	0	0	0	0	0	0	0	0	0	0	0	0	0	0	0	0	0.14754	0	0	0	0	0	0	0	0	0	0	0	1.9708	0	0	0	0	0	0	0	0	0	0
k__Bacteria|p__Firmicutes|c__Erysipelotrichia|o__Erysipelotrichales|f__Erysipelotrichaceae|g__Holdemania	0	0	0	0	0	0	0	0	0	0	0	0	0	0	0	0.0207	0	0	0	0	0	0	0	0	0	0.02363	0	0	0	0	0.16216	0	0.00466	0	0	0	0	0	0.03133	0	0	0	0.17357	0.04389	0.22196	0	0	0.03855
k__Bacteria|p__Firmicutes|c__Erysipelotrichia|o__Erysipelotrichales|f__Erysipelotrichaceae|g__Holdemania|s__Holdemania_filiformis	0	0	0	0	0	0	0	0	0	0	0	0	0	0	0	0	0	0	0	0	0	0	0	0	0	0	0	0	0	0	0.16216	0	0.00466	0	0	0	0	0	0	0	0	0	0.17357	0	0.22196	0	0	0
k__Bacteria|p__Firmicutes|c__Erysipelotrichia|o__Erysipelotrichales|f__Erysipelotrichaceae|g__Holdemania|s__Holdemania_filiformis|t__GCF_000157995	0	0	0	0	0	0	0	0	0	0	0	0	0	0	0	0	0	0	0	0	0	0	0	0	0	0	0	0	0	0	0.16216	0	0.00466	0	0	0	0	0	0	0	0	0	0.17357	0	0.22196	0	0	0
k__Bacteria|p__Firmicutes|c__Erysipelotrichia|o__Erysipelotrichales|f__Erysipelotrichaceae|g__Holdemania|s__Holdemania_unclassified	0	0	0	0	0	0	0	0	0	0	0	0	0	0	0	0.0207	0	0	0	0	0	0	0	0	0	0.02363	0	0	0	0	0	0	0	0	0	0	0	0	0.03133	0	0	0	0	0.04389	0	0	0	0.03855
k__Bacteria|p__Firmicutes|c__Erysipelotrichia|o__Erysipelotrichales|f__Erysipelotrichaceae|g__Solobacterium	0	0	0	0	0	0	0	0	0	0	0	0	0	0	0	0	0	0	0	0	0	0.04188	0	0	0	0	0	0	0	0	0	0	0	0	0	0	0	0	0	0	0	0	0	0	0	0	0	0
k__Bacteria|p__Firmicutes|c__Erysipelotrichia|o__Erysipelotrichales|f__Erysipelotrichaceae|g__Solobacterium|s__Solobacterium_moorei	0	0	0	0	0	0	0	0	0	0	0	0	0	0	0	0	0	0	0	0	0	0.04188	0	0	0	0	0	0	0	0	0	0	0	0	0	0	0	0	0	0	0	0	0	0	0	0	0	0
k__Bacteria|p__Firmicutes|c__Erysipelotrichia|o__Erysipelotrichales|f__Erysipelotrichaceae|g__Solobacterium|s__Solobacterium_moorei|t__GCF_000186945	0	0	0	0	0	0	0	0	0	0	0	0	0	0	0	0	0	0	0	0	0	0.04188	0	0	0	0	0	0	0	0	0	0	0	0	0	0	0	0	0	0	0	0	0	0	0	0	0	0
k__Bacteria|p__Firmicutes|c__Erysipelotrichia|o__Erysipelotrichales|f__Erysipelotrichaceae|g__Turicibacter	0	0	0	0	0	0	0	0	0	0	0	0	0	0	0	0	0	0	0	0	0	0	0	0	0	0	0	0	0	0	0	0	0	0	0	0	0	0	0	0	0	0	0	0	0	0	0	0
k__Bacteria|p__Firmicutes|c__Erysipelotrichia|o__Erysipelotrichales|f__Erysipelotrichaceae|g__Turicibacter|s__Turicibacter_unclassified	0	0	0	0	0	0	0	0	0	0	0	0	0	0	0	0	0	0	0	0	0	0	0	0	0	0	0	0	0	0	0	0	0	0	0	0	0	0	0	0	0	0	0	0	0	0	0	0
k__Bacteria|p__Firmicutes|c__Negativicutes	1.18146	0.25941	9.82489	0.12989	1.50308	0	10.3163	5.81064	0.80712	13.2851	11.7365	4.02682	0.03557	0.2179	0.01827	1.50916	0	0.4781	5.40793	0.6739	20.1443	16.4276	0	0	2.26232	0	1.96013	0	0.09871	6.22647	4.77489	0.00546	2.16547	9.21473	7.11282	2.73301	1.8809	0.00621	0	0.21859	2.95041	2.74544	0.36498	0	0	1.47099	0	0.44796
k__Bacteria|p__Firmicutes|c__Negativicutes|o__Selenomonadales	1.18146	0.25941	9.82489	0.12989	1.50308	0	10.3163	5.81064	0.80712	13.2851	11.7365	4.02682	0.03557	0.2179	0.01827	1.50916	0	0.4781	5.40793	0.6739	20.1443	16.4276	0	0	2.26232	0	1.96013	0	0.09871	6.22647	4.77489	0.00546	2.16547	9.21473	7.11282	2.73301	1.8809	0.00621	0	0.21859	2.95041	2.74544	0.36498	0	0	1.47099	0	0.44796
k__Bacteria|p__Firmicutes|c__Negativicutes|o__Selenomonadales|f__Acidaminococcaceae	0.23832	0.14124	0	0	1.50308	0	0	0	0	0	0	0.44393	0.01893	0	0	1.50916	0	0	0	0	0	0	0	0	0	0	0	0	0	5.90465	0	0	0	0	0	0	0	0	0	0	0	2.74544	0	0	0	0	0	0
k__Bacteria|p__Firmicutes|c__Negativicutes|o__Selenomonadales|f__Acidaminococcaceae|g__Acidaminococcaceae_unclassified	0	0.09746	0	0	0	0	0	0	0	0	0	0	0	0	0	0	0	0	0	0	0	0	0	0	0	0	0	0	0	0	0	0	0	0	0	0	0	0	0	0	0	0	0	0	0	0	0	0
k__Bacteria|p__Firmicutes|c__Negativicutes|o__Selenomonadales|f__Acidaminococcaceae|g__Acidaminococcus	0.23832	0.04378	0	0	0	0	0	0	0	0	0	0.44393	0.01893	0	0	0	0	0	0	0	0	0	0	0	0	0	0	0	0	5.35153	0	0	0	0	0	0	0	0	0	0	0	2.40427	0	0	0	0	0	0
k__Bacteria|p__Firmicutes|c__Negativicutes|o__Selenomonadales|f__Acidaminococcaceae|g__Acidaminococcus|s__Acidaminococcus_fermentans	0.23832	0	0	0	0	0	0	0	0	0	0	0.41977	0	0	0	0	0	0	0	0	0	0	0	0	0	0	0	0	0	0	0	0	0	0	0	0	0	0	0	0	0	0	0	0	0	0	0	0
k__Bacteria|p__Firmicutes|c__Negativicutes|o__Selenomonadales|f__Acidaminococcaceae|g__Acidaminococcus|s__Acidaminococcus_fermentans|t__GCF_000025305	0.23832	0	0	0	0	0	0	0	0	0	0	0.41977	0	0	0	0	0	0	0	0	0	0	0	0	0	0	0	0	0	0	0	0	0	0	0	0	0	0	0	0	0	0	0	0	0	0	0	0
k__Bacteria|p__Firmicutes|c__Negativicutes|o__Selenomonadales|f__Acidaminococcaceae|g__Acidaminococcus|s__Acidaminococcus_intestini	0	0	0	0	0	0	0	0	0	0	0	0.02416	0	0	0	0	0	0	0	0	0	0	0	0	0	0	0	0	0	0	0	0	0	0	0	0	0	0	0	0	0	0	0	0	0	0	0	0
k__Bacteria|p__Firmicutes|c__Negativicutes|o__Selenomonadales|f__Acidaminococcaceae|g__Acidaminococcus|s__Acidaminococcus_intestini|t__GCF_000230275	0	0	0	0	0	0	0	0	0	0	0	0.02416	0	0	0	0	0	0	0	0	0	0	0	0	0	0	0	0	0	0	0	0	0	0	0	0	0	0	0	0	0	0	0	0	0	0	0	0
k__Bacteria|p__Firmicutes|c__Negativicutes|o__Selenomonadales|f__Acidaminococcaceae|g__Acidaminococcus|s__Acidaminococcus_sp_D21	0	0	0	0	0	0	0	0	0	0	0	0	0	0	0	0	0	0	0	0	0	0	0	0	0	0	0	0	0	2.49529	0	0	0	0	0	0	0	0	0	0	0	0	0	0	0	0	0	0
k__Bacteria|p__Firmicutes|c__Negativicutes|o__Selenomonadales|f__Acidaminococcaceae|g__Acidaminococcus|s__Acidaminococcus_sp_D21|t__GCF_000174215	0	0	0	0	0	0	0	0	0	0	0	0	0	0	0	0	0	0	0	0	0	0	0	0	0	0	0	0	0	2.49529	0	0	0	0	0	0	0	0	0	0	0	0	0	0	0	0	0	0
k__Bacteria|p__Firmicutes|c__Negativicutes|o__Selenomonadales|f__Acidaminococcaceae|g__Acidaminococcus|s__Acidaminococcus_unclassified	0	0.04378	0	0	0	0	0	0	0	0	0	0	0.01893	0	0	0	0	0	0	0	0	0	0	0	0	0	0	0	0	2.85624	0	0	0	0	0	0	0	0	0	0	0	2.40427	0	0	0	0	0	0
k__Bacteria|p__Firmicutes|c__Negativicutes|o__Selenomonadales|f__Acidaminococcaceae|g__Phascolarctobacterium	0	0	0	0	1.50308	0	0	0	0	0	0	0	0	0	0	1.50916	0	0	0	0	0	0	0	0	0	0	0	0	0	0.55312	0	0	0	0	0	0	0	0	0	0	0	0.34117	0	0	0	0	0	0
k__Bacteria|p__Firmicutes|c__Negativicutes|o__Selenomonadales|f__Acidaminococcaceae|g__Phascolarctobacterium|s__Phascolarctobacterium_succinatutens	0	0	0	0	1.50308	0	0	0	0	0	0	0	0	0	0	1.50916	0	0	0	0	0	0	0	0	0	0	0	0	0	0.55312	0	0	0	0	0	0	0	0	0	0	0	0.34117	0	0	0	0	0	0
k__Bacteria|p__Firmicutes|c__Negativicutes|o__Selenomonadales|f__Acidaminococcaceae|g__Phascolarctobacterium|s__Phascolarctobacterium_succinatutens|t__GCF_000188175	0	0	0	0	1.50308	0	0	0	0	0	0	0	0	0	0	1.50916	0	0	0	0	0	0	0	0	0	0	0	0	0	0.55312	0	0	0	0	0	0	0	0	0	0	0	0.34117	0	0	0	0	0	0
k__Bacteria|p__Firmicutes|c__Negativicutes|o__Selenomonadales|f__Veillonellaceae	0.94314	0.11817	9.82489	0.12989	0	0	10.3163	5.81064	0.80712	13.2851	11.7365	3.58289	0.01663	0.2179	0.01827	0	0	0.4781	5.40793	0.6739	20.1443	16.4276	0	0	2.26232	0	1.96013	0	0.09871	0.32183	4.77489	0.00546	2.16547	9.21473	7.11282	2.73301	1.8809	0.00621	0	0.21859	2.95041	0	0.36498	0	0	1.47099	0	0.44796
k__Bacteria|p__Firmicutes|c__Negativicutes|o__Selenomonadales|f__Veillonellaceae|g__Dialister	0.44007	0	9.66662	0.12989	0	0	1.6185	5.72649	0.80712	13.2851	11.7365	0.74989	0	0.2179	0	0	0	0.35585	5.40793	0.6739	20.1443	16.4276	0	0	2.26232	0	1.96013	0	0.09871	0	2.83075	0	1.98039	8.6082	7.11282	1.63014	0	0	0	0	2.95041	0	0.26316	0	0	1.08276	0	0
k__Bacteria|p__Firmicutes|c__Negativicutes|o__Selenomonadales|f__Veillonellaceae|g__Dialister|s__Dialister_invisus	0	0	9.66662	0.12989	0	0	1.6185	5.72649	0.80712	13.2851	11.7365	0	0	0.2179	0	0	0	0.35585	5.40793	0.6739	20.1443	16.4276	0	0	2.26232	0	1.96013	0	0.09871	0	2.83075	0	1.98039	8.6082	0	1.63014	0	0	0	0	2.95041	0	0.26316	0	0	1.08276	0	0
k__Bacteria|p__Firmicutes|c__Negativicutes|o__Selenomonadales|f__Veillonellaceae|g__Dialister|s__Dialister_invisus|t__GCF_000160055	0	0	9.66662	0.12989	0	0	1.6185	5.72649	0.80712	13.2851	11.7365	0	0	0.2179	0	0	0	0.35585	5.40793	0.6739	20.1443	16.4276	0	0	2.26232	0	1.96013	0	0.09871	0	2.83075	0	1.98039	8.6082	0	1.63014	0	0	0	0	2.95041	0	0.26316	0	0	1.08276	0	0
k__Bacteria|p__Firmicutes|c__Negativicutes|o__Selenomonadales|f__Veillonellaceae|g__Dialister|s__Dialister_succinatiphilus	0.44007	0	0	0	0	0	0	0	0	0	0	0.74989	0	0	0	0	0	0	0	0	0	0	0	0	0	0	0	0	0	0	0	0	0	0	7.11282	0	0	0	0	0	0	0	0	0	0	0	0	0
k__Bacteria|p__Firmicutes|c__Negativicutes|o__Selenomonadales|f__Veillonellaceae|g__Dialister|s__Dialister_succinatiphilus|t__GCF_000242435	0.44007	0	0	0	0	0	0	0	0	0	0	0.74989	0	0	0	0	0	0	0	0	0	0	0	0	0	0	0	0	0	0	0	0	0	0	7.11282	0	0	0	0	0	0	0	0	0	0	0	0	0
k__Bacteria|p__Firmicutes|c__Negativicutes|o__Selenomonadales|f__Veillonellaceae|g__Megamonas	0	0	0	0	0	0	8.69779	0	0	0	0	0	0	0	0	0	0	0.12225	0	0	0	0	0	0	0	0	0	0	0	0	0	0	0	0.60652	0	0	0	0.00621	0	0	0	0	0	0	0	0	0	0
k__Bacteria|p__Firmicutes|c__Negativicutes|o__Selenomonadales|f__Veillonellaceae|g__Megamonas|s__Megamonas_funiformis	0	0	0	0	0	0	0	0	0	0	0	0	0	0	0	0	0	0	0	0	0	0	0	0	0	0	0	0	0	0	0	0	0	0	0	0	0	0	0	0	0	0	0	0	0	0	0	0
k__Bacteria|p__Firmicutes|c__Negativicutes|o__Selenomonadales|f__Veillonellaceae|g__Megamonas|s__Megamonas_funiformis|t__GCF_000245775	0	0	0	0	0	0	0	0	0	0	0	0	0	0	0	0	0	0	0	0	0	0	0	0	0	0	0	0	0	0	0	0	0	0	0	0	0	0	0	0	0	0	0	0	0	0	0	0
k__Bacteria|p__Firmicutes|c__Negativicutes|o__Selenomonadales|f__Veillonellaceae|g__Megamonas|s__Megamonas_hypermegale	0	0	0	0	0	0	1.7101	0	0	0	0	0	0	0	0	0	0	0	0	0	0	0	0	0	0	0	0	0	0	0	0	0	0	0.15664	0	0	0	0	0	0	0	0	0	0	0	0	0	0
k__Bacteria|p__Firmicutes|c__Negativicutes|o__Selenomonadales|f__Veillonellaceae|g__Megamonas|s__Megamonas_hypermegale|t__GCF_000209975	0	0	0	0	0	0	1.7101	0	0	0	0	0	0	0	0	0	0	0	0	0	0	0	0	0	0	0	0	0	0	0	0	0	0	0.15664	0	0	0	0	0	0	0	0	0	0	0	0	0	0
k__Bacteria|p__Firmicutes|c__Negativicutes|o__Selenomonadales|f__Veillonellaceae|g__Megamonas|s__Megamonas_rupellensis	0	0	0	0	0	0	0	0	0	0	0	0	0	0	0	0	0	0	0	0	0	0	0	0	0	0	0	0	0	0	0	0	0	0	0	0	0	0	0	0	0	0	0	0	0	0	0	0
k__Bacteria|p__Firmicutes|c__Negativicutes|o__Selenomonadales|f__Veillonellaceae|g__Megamonas|s__Megamonas_rupellensis|t__GCF_000378365	0	0	0	0	0	0	0	0	0	0	0	0	0	0	0	0	0	0	0	0	0	0	0	0	0	0	0	0	0	0	0	0	0	0	0	0	0	0	0	0	0	0	0	0	0	0	0	0
k__Bacteria|p__Firmicutes|c__Negativicutes|o__Selenomonadales|f__Veillonellaceae|g__Megamonas|s__Megamonas_unclassified	0	0	0	0	0	0	6.98768	0	0	0	0	0	0	0	0	0	0	0.12225	0	0	0	0	0	0	0	0	0	0	0	0	0	0	0	0.44989	0	0	0	0.00621	0	0	0	0	0	0	0	0	0	0
k__Bacteria|p__Firmicutes|c__Negativicutes|o__Selenomonadales|f__Veillonellaceae|g__Megasphaera	0.27788	0	0	0	0	0	0	0	0	0	0	2.07037	0	0	0	0	0	0	0	0	0	0	0	0	0	0	0	0	0	0.32183	0	0	0	0	0	0	1.8809	0	0	0	0	0	0	0	0	0.38823	0	0
k__Bacteria|p__Firmicutes|c__Negativicutes|o__Selenomonadales|f__Veillonellaceae|g__Megasphaera|s__Megasphaera_elsdenii	0.09181	0	0	0	0	0	0	0	0	0	0	0.73258	0	0	0	0	0	0	0	0	0	0	0	0	0	0	0	0	0	0	0	0	0	0	0	0	0	0	0	0	0	0	0	0	0	0	0	0
k__Bacteria|p__Firmicutes|c__Negativicutes|o__Selenomonadales|f__Veillonellaceae|g__Megasphaera|s__Megasphaera_elsdenii|t__GCF_000283495	0.09181	0	0	0	0	0	0	0	0	0	0	0.73258	0	0	0	0	0	0	0	0	0	0	0	0	0	0	0	0	0	0	0	0	0	0	0	0	0	0	0	0	0	0	0	0	0	0	0	0
k__Bacteria|p__Firmicutes|c__Negativicutes|o__Selenomonadales|f__Veillonellaceae|g__Megasphaera|s__Megasphaera_micronuciformis	0	0	0	0	0	0	0	0	0	0	0	0	0	0	0	0	0	0	0	0	0	0	0	0	0	0	0	0	0	0	0	0	0	0	0	0	0	0	0	0	0	0	0	0	0	0.38823	0	0
k__Bacteria|p__Firmicutes|c__Negativicutes|o__Selenomonadales|f__Veillonellaceae|g__Megasphaera|s__Megasphaera_micronuciformis|t__GCF_000165735	0	0	0	0	0	0	0	0	0	0	0	0	0	0	0	0	0	0	0	0	0	0	0	0	0	0	0	0	0	0	0	0	0	0	0	0	0	0	0	0	0	0	0	0	0	0.38823	0	0
k__Bacteria|p__Firmicutes|c__Negativicutes|o__Selenomonadales|f__Veillonellaceae|g__Megasphaera|s__Megasphaera_unclassified	0.18608	0	0	0	0	0	0	0	0	0	0	1.33779	0	0	0	0	0	0	0	0	0	0	0	0	0	0	0	0	0	0.32183	0	0	0	0	0	0	1.8809	0	0	0	0	0	0	0	0	0	0	0
k__Bacteria|p__Firmicutes|c__Negativicutes|o__Selenomonadales|f__Veillonellaceae|g__Mitsuokella	0.22519	0	0	0	0	0	0	0	0	0	0	0.76263	0	0	0	0	0	0	0	0	0	0	0	0	0	0	0	0	0	0	0	0	0	0	0	0	0	0	0	0	0	0	0	0	0	0	0	0
k__Bacteria|p__Firmicutes|c__Negativicutes|o__Selenomonadales|f__Veillonellaceae|g__Mitsuokella|s__Mitsuokella_multacida	0	0	0	0	0	0	0	0	0	0	0	0.00402	0	0	0	0	0	0	0	0	0	0	0	0	0	0	0	0	0	0	0	0	0	0	0	0	0	0	0	0	0	0	0	0	0	0	0	0
k__Bacteria|p__Firmicutes|c__Negativicutes|o__Selenomonadales|f__Veillonellaceae|g__Mitsuokella|s__Mitsuokella_multacida|t__GCF_000155955	0	0	0	0	0	0	0	0	0	0	0	0.00402	0	0	0	0	0	0	0	0	0	0	0	0	0	0	0	0	0	0	0	0	0	0	0	0	0	0	0	0	0	0	0	0	0	0	0	0
k__Bacteria|p__Firmicutes|c__Negativicutes|o__Selenomonadales|f__Veillonellaceae|g__Mitsuokella|s__Mitsuokella_unclassified	0.22519	0	0	0	0	0	0	0	0	0	0	0.75861	0	0	0	0	0	0	0	0	0	0	0	0	0	0	0	0	0	0	0	0	0	0	0	0	0	0	0	0	0	0	0	0	0	0	0	0
k__Bacteria|p__Firmicutes|c__Negativicutes|o__Selenomonadales|f__Veillonellaceae|g__Selenomonas	0	0	0	0	0	0	0	0	0	0	0	0	0	0	0	0	0	0	0	0	0	0	0	0	0	0	0	0	0	0	0	0	0	0	0	0	0	0	0	0.21859	0	0	0	0	0	0	0	0
k__Bacteria|p__Firmicutes|c__Negativicutes|o__Selenomonadales|f__Veillonellaceae|g__Selenomonas|s__Selenomonas_artemidis	0	0	0	0	0	0	0	0	0	0	0	0	0	0	0	0	0	0	0	0	0	0	0	0	0	0	0	0	0	0	0	0	0	0	0	0	0	0	0	0.21859	0	0	0	0	0	0	0	0
k__Bacteria|p__Firmicutes|c__Negativicutes|o__Selenomonadales|f__Veillonellaceae|g__Selenomonas|s__Selenomonas_artemidis|t__GCF_000187125	0	0	0	0	0	0	0	0	0	0	0	0	0	0	0	0	0	0	0	0	0	0	0	0	0	0	0	0	0	0	0	0	0	0	0	0	0	0	0	0.21859	0	0	0	0	0	0	0	0
k__Bacteria|p__Firmicutes|c__Negativicutes|o__Selenomonadales|f__Veillonellaceae|g__Selenomonas|s__Selenomonas_noxia	0	0	0	0	0	0	0	0	0	0	0	0	0	0	0	0	0	0	0	0	0	0	0	0	0	0	0	0	0	0	0	0	0	0	0	0	0	0	0	0	0	0	0	0	0	0	0	0
k__Bacteria|p__Firmicutes|c__Negativicutes|o__Selenomonadales|f__Veillonellaceae|g__Selenomonas|s__Selenomonas_noxia|t__Selenomonas_noxia_unclassified	0	0	0	0	0	0	0	0	0	0	0	0	0	0	0	0	0	0	0	0	0	0	0	0	0	0	0	0	0	0	0	0	0	0	0	0	0	0	0	0	0	0	0	0	0	0	0	0
k__Bacteria|p__Firmicutes|c__Negativicutes|o__Selenomonadales|f__Veillonellaceae|g__Veillonella	0	0.11817	0.15827	0	0	0	0	0.08415	0	0	0	0	0.01663	0	0.01827	0	0	0	0	0	0	0	0	0	0	0	0	0	0	0	1.94414	0.00546	0.18508	0	0	1.10287	0	0	0	0	0	0	0.10183	0	0	0	0	0.44796
k__Bacteria|p__Firmicutes|c__Negativicutes|o__Selenomonadales|f__Veillonellaceae|g__Veillonella|s__Veillonella_atypica	0	0.00819	0	0	0	0	0	0	0	0	0	0	0	0	0	0	0	0	0	0	0	0	0	0	0	0	0	0	0	0	1.1297	0	0	0	0	0	0	0	0	0	0	0	0	0	0	0	0	0
k__Bacteria|p__Firmicutes|c__Negativicutes|o__Selenomonadales|f__Veillonellaceae|g__Veillonella|s__Veillonella_atypica|t__Veillonella_atypica_unclassified	0	0.00819	0	0	0	0	0	0	0	0	0	0	0	0	0	0	0	0	0	0	0	0	0	0	0	0	0	0	0	0	1.1297	0	0	0	0	0	0	0	0	0	0	0	0	0	0	0	0	0
k__Bacteria|p__Firmicutes|c__Negativicutes|o__Selenomonadales|f__Veillonellaceae|g__Veillonella|s__Veillonella_dispar	0	0	0	0	0	0	0	0	0	0	0	0	0	0	0	0	0	0	0	0	0	0	0	0	0	0	0	0	0	0	0	0	0	0	0	0.03846	0	0	0	0	0	0	0	0	0	0	0	0.01804
k__Bacteria|p__Firmicutes|c__Negativicutes|o__Selenomonadales|f__Veillonellaceae|g__Veillonella|s__Veillonella_dispar|t__GCF_000160015	0	0	0	0	0	0	0	0	0	0	0	0	0	0	0	0	0	0	0	0	0	0	0	0	0	0	0	0	0	0	0	0	0	0	0	0.03846	0	0	0	0	0	0	0	0	0	0	0	0.01804
k__Bacteria|p__Firmicutes|c__Negativicutes|o__Selenomonadales|f__Veillonellaceae|g__Veillonella|s__Veillonella_parvula	0	0	0.03045	0	0	0	0	0	0	0	0	0	0	0	0	0	0	0	0	0	0	0	0	0	0	0	0	0	0	0	0.68193	0	0.01988	0	0	0.53738	0	0	0	0	0	0	0.00733	0	0	0	0	0.07571
k__Bacteria|p__Firmicutes|c__Negativicutes|o__Selenomonadales|f__Veillonellaceae|g__Veillonella|s__Veillonella_parvula|t__Veillonella_parvula_unclassified	0	0	0.03045	0	0	0	0	0	0	0	0	0	0	0	0	0	0	0	0	0	0	0	0	0	0	0	0	0	0	0	0.68193	0	0.01988	0	0	0.53738	0	0	0	0	0	0	0.00733	0	0	0	0	0.07571
k__Bacteria|p__Firmicutes|c__Negativicutes|o__Selenomonadales|f__Veillonellaceae|g__Veillonella|s__Veillonella_unclassified	0	0.10997	0.12783	0	0	0	0	0.08415	0	0	0	0	0.01663	0	0.01827	0	0	0	0	0	0	0	0	0	0	0	0	0	0	0	0.13252	0.00546	0.1652	0	0	0.52702	0	0	0	0	0	0	0.0945	0	0	0	0	0.35421
k__Bacteria|p__Fusobacteria	0	0	0	0	0	0	0	0	0	0	0	0	0	0	0	0	0	0	0	0	0	0	0	0	0	0	0	0	0	0	0	0	0	0	0	0	0	0	0	0	0	0	0	0	0	0	0	0
k__Bacteria|p__Fusobacteria|c__Fusobacteriia	0	0	0	0	0	0	0	0	0	0	0	0	0	0	0	0	0	0	0	0	0	0	0	0	0	0	0	0	0	0	0	0	0	0	0	0	0	0	0	0	0	0	0	0	0	0	0	0
k__Bacteria|p__Fusobacteria|c__Fusobacteriia|o__Fusobacteriales	0	0	0	0	0	0	0	0	0	0	0	0	0	0	0	0	0	0	0	0	0	0	0	0	0	0	0	0	0	0	0	0	0	0	0	0	0	0	0	0	0	0	0	0	0	0	0	0
k__Bacteria|p__Fusobacteria|c__Fusobacteriia|o__Fusobacteriales|f__Fusobacteriaceae	0	0	0	0	0	0	0	0	0	0	0	0	0	0	0	0	0	0	0	0	0	0	0	0	0	0	0	0	0	0	0	0	0	0	0	0	0	0	0	0	0	0	0	0	0	0	0	0
k__Bacteria|p__Fusobacteria|c__Fusobacteriia|o__Fusobacteriales|f__Fusobacteriaceae|g__Fusobacterium	0	0	0	0	0	0	0	0	0	0	0	0	0	0	0	0	0	0	0	0	0	0	0	0	0	0	0	0	0	0	0	0	0	0	0	0	0	0	0	0	0	0	0	0	0	0	0	0
k__Bacteria|p__Fusobacteria|c__Fusobacteriia|o__Fusobacteriales|f__Fusobacteriaceae|g__Fusobacterium|s__Fusobacterium_nucleatum	0	0	0	0	0	0	0	0	0	0	0	0	0	0	0	0	0	0	0	0	0	0	0	0	0	0	0	0	0	0	0	0	0	0	0	0	0	0	0	0	0	0	0	0	0	0	0	0
k__Bacteria|p__Fusobacteria|c__Fusobacteriia|o__Fusobacteriales|f__Fusobacteriaceae|g__Fusobacterium|s__Fusobacterium_nucleatum|t__Fusobacterium_nucleatum_unclassified	0	0	0	0	0	0	0	0	0	0	0	0	0	0	0	0	0	0	0	0	0	0	0	0	0	0	0	0	0	0	0	0	0	0	0	0	0	0	0	0	0	0	0	0	0	0	0	0
k__Bacteria|p__Proteobacteria	1.68674	0.64881	1.09785	2.41664	0.935	0.24187	1.44987	0.13038	0.94388	1.01928	1.39987	1.45937	1.33406	30.5623	2.16815	1.59808	0.39789	0.0892	1.24183	0.8555	2.052	1.48301	49.3327	0	1.50835	22.3406	4.34372	2.12851	1.20837	0.53495	1.20518	0.91307	0.46647	3.60091	10.9451	1.99049	3.44259	8.12809	2.21199	11.7138	2.52539	2.86171	20.6689	10.6132	10.2	6.92927	40.5517	7.07142
k__Bacteria|p__Proteobacteria|c__Betaproteobacteria	0	0.64881	0.36027	1.45386	0.46905	0.24187	0.66241	0	0.80647	0.62206	0.80845	0	1.25081	0.07009	1.58586	1.25894	0.06201	0	0.09481	0.67291	1.1901	0.70222	0	0	0.59361	1.50455	1.33727	2.12851	0.45599	0	0	0.47269	0.23466	0.44654	0.06155	0.98415	1.01705	5.44917	0.35522	4.82163	0.38223	0.08775	0	2.10362	0.72425	0.13801	0	3.11485
k__Bacteria|p__Proteobacteria|c__Betaproteobacteria|o__Burkholderiales	0	0.64881	0.36027	1.45386	0.46905	0.24187	0.66241	0	0.80647	0.62206	0.80845	0	1.25081	0.07009	1.58586	1.25894	0.06201	0	0.09481	0.67291	1.1901	0.70222	0	0	0.59361	1.50455	1.33727	2.12851	0.45599	0	0	0.47269	0.23466	0.44654	0.06155	0.98415	1.01705	5.44917	0.35522	4.82163	0.38223	0.08775	0	2.10362	0.72425	0.13801	0	3.11485
k__Bacteria|p__Proteobacteria|c__Betaproteobacteria|o__Burkholderiales|f__Burkholderiales_noname	0	0	0	0	0	0	0	0	0	0	0	0	0	0	0	0	0	0	0	0	0	0	0	0	0	0	0	0	0	0	0	0	0	0	0	0	0	0.00351	0	0	0.03344	0	0	0	0	0	0	0
k__Bacteria|p__Proteobacteria|c__Betaproteobacteria|o__Burkholderiales|f__Burkholderiales_noname|g__Burkholderiales_noname	0	0	0	0	0	0	0	0	0	0	0	0	0	0	0	0	0	0	0	0	0	0	0	0	0	0	0	0	0	0	0	0	0	0	0	0	0	0.00351	0	0	0.03344	0	0	0	0	0	0	0
k__Bacteria|p__Proteobacteria|c__Betaproteobacteria|o__Burkholderiales|f__Burkholderiales_noname|g__Burkholderiales_noname|s__Burkholderiales_bacterium_1_1_47	0	0	0	0	0	0	0	0	0	0	0	0	0	0	0	0	0	0	0	0	0	0	0	0	0	0	0	0	0	0	0	0	0	0	0	0	0	0.00351	0	0	0.03344	0	0	0	0	0	0	0
k__Bacteria|p__Proteobacteria|c__Betaproteobacteria|o__Burkholderiales|f__Burkholderiales_noname|g__Burkholderiales_noname|s__Burkholderiales_bacterium_1_1_47|t__GCF_000144975	0	0	0	0	0	0	0	0	0	0	0	0	0	0	0	0	0	0	0	0	0	0	0	0	0	0	0	0	0	0	0	0	0	0	0	0	0	0.00351	0	0	0.03344	0	0	0	0	0	0	0
k__Bacteria|p__Proteobacteria|c__Betaproteobacteria|o__Burkholderiales|f__Sutterellaceae	0	0.64881	0.36027	1.45386	0.46905	0.24187	0.66241	0	0.80647	0.62206	0.80845	0	1.25081	0.07009	1.58586	1.25894	0.06201	0	0.09481	0.67291	1.1901	0.70222	0	0	0.59361	1.50455	1.33727	2.12851	0.45599	0	0	0.47269	0.23466	0.44654	0.06155	0.98415	1.01705	5.44566	0.35522	4.82163	0.34879	0.08775	0	2.10362	0.72425	0.13801	0	3.11485
k__Bacteria|p__Proteobacteria|c__Betaproteobacteria|o__Burkholderiales|f__Sutterellaceae|g__Parasutterella	0	0	0	0	0	0	0	0	0	0	0	0	0	0	0	0	0	0	0.09481	0	0	0	0	0	0	0	0	0	0	0	0	0	0	0	0	0	0	0.05634	0	0	0.34879	0	0	0	0	0	0	0
k__Bacteria|p__Proteobacteria|c__Betaproteobacteria|o__Burkholderiales|f__Sutterellaceae|g__Parasutterella|s__Parasutterella_excrementihominis	0	0	0	0	0	0	0	0	0	0	0	0	0	0	0	0	0	0	0.09481	0	0	0	0	0	0	0	0	0	0	0	0	0	0	0	0	0	0	0.05634	0	0	0.34879	0	0	0	0	0	0	0
k__Bacteria|p__Proteobacteria|c__Betaproteobacteria|o__Burkholderiales|f__Sutterellaceae|g__Parasutterella|s__Parasutterella_excrementihominis|t__GCF_000205025	0	0	0	0	0	0	0	0	0	0	0	0	0	0	0	0	0	0	0.09481	0	0	0	0	0	0	0	0	0	0	0	0	0	0	0	0	0	0	0.05634	0	0	0.34879	0	0	0	0	0	0	0
k__Bacteria|p__Proteobacteria|c__Betaproteobacteria|o__Burkholderiales|f__Sutterellaceae|g__Sutterella	0	0.64881	0	1.45386	0.09635	0.07144	0.66241	0	0.80647	0.01873	0.14668	0	1.25081	0	1.58586	0.81545	0	0	0	0.67291	0.14125	0.14285	0	0	0.59361	1.50455	1.33727	2.12851	0.45599	0	0	0.47269	0.20426	0.04091	0	0.98415	1.01705	5.38932	0.35522	4.82163	0	0	0	2.10362	0.72425	0	0	3.11485
k__Bacteria|p__Proteobacteria|c__Betaproteobacteria|o__Burkholderiales|f__Sutterellaceae|g__Sutterellaceae_unclassified	0	0	0.36027	0	0.3727	0.17044	0	0	0	0.60333	0.66177	0	0	0.07009	0	0.44349	0.06201	0	0	0	1.04884	0.55936	0	0	0	0	0	0	0	0	0	0	0.03039	0.40562	0.06155	0	0	0	0	0	0	0.08775	0	0	0	0.13801	0	0
k__Bacteria|p__Proteobacteria|c__Betaproteobacteria|o__Burkholderiales|f__Sutterellaceae|g__Sutterella|s__Sutterella_wadsworthensis	0	0.64881	0	1.45386	0.09635	0.07144	0.66241	0	0.80647	0.01873	0.14668	0	1.25081	0	1.58586	0.81545	0	0	0	0.67291	0.14125	0.14285	0	0	0.59361	1.50455	1.33727	2.12851	0.45599	0	0	0.47269	0.20426	0.04091	0	0.98415	1.01705	5.38932	0.35522	4.82163	0	0	0	2.10362	0.72425	0	0	3.11485
k__Bacteria|p__Proteobacteria|c__Betaproteobacteria|o__Burkholderiales|f__Sutterellaceae|g__Sutterella|s__Sutterella_wadsworthensis|t__Sutterella_wadsworthensis_unclassified	0	0.64881	0	1.45386	0.09635	0.07144	0.66241	0	0.80647	0.01873	0.14668	0	1.25081	0	1.58586	0.81545	0	0	0	0.67291	0.14125	0.14285	0	0	0.59361	1.50455	1.33727	2.12851	0.45599	0	0	0.47269	0.20426	0.04091	0	0.98415	1.01705	5.38932	0.35522	4.82163	0	0	0	2.10362	0.72425	0	0	3.11485
k__Bacteria|p__Proteobacteria|c__Deltaproteobacteria	0.46083	0	0.73758	0.96278	0.46595	0	0.78747	0.13038	0.1374	0.39722	0.59142	0.47867	0	0	0.58229	0.33914	0.29436	0.0892	1.05255	0.18259	0.11433	0.17157	0	0	0.74322	0.60099	0.23949	0	0.66995	0.53495	0	0.39098	0.23181	0.60958	0.10057	0.05651	1.32	0.65674	0.37762	0	0	1.30447	0	0.55408	1.51496	0	0.10506	0.0903
k__Bacteria|p__Proteobacteria|c__Deltaproteobacteria|o__Desulfovibrionales	0.46083	0	0.73758	0.96278	0.46595	0	0.78747	0.13038	0.1374	0.39722	0.59142	0.47867	0	0	0.58229	0.33914	0.29436	0.0892	1.05255	0.18259	0.11433	0.17157	0	0	0.74322	0.60099	0.23949	0	0.66995	0.53495	0	0.39098	0.23181	0.60958	0.10057	0.05651	1.32	0.65674	0.37762	0	0	1.30447	0	0.55408	1.51496	0	0.10506	0.0903
k__Bacteria|p__Proteobacteria|c__Deltaproteobacteria|o__Desulfovibrionales|f__Desulfovibrionaceae	0.46083	0	0.73758	0.96278	0.46595	0	0.78747	0.13038	0.1374	0.39722	0.59142	0.47867	0	0	0.58229	0.33914	0.29436	0.0892	1.05255	0.18259	0.11433	0.17157	0	0	0.74322	0.60099	0.23949	0	0.66995	0.53495	0	0.39098	0.23181	0.60958	0.10057	0.05651	1.32	0.65674	0.37762	0	0	1.30447	0	0.55408	1.51496	0	0.10506	0.0903
k__Bacteria|p__Proteobacteria|c__Deltaproteobacteria|o__Desulfovibrionales|f__Desulfovibrionaceae|g__Bilophila	0.46083	0	0.73758	0.96278	0.24519	0	0.78747	0.13038	0.11624	0.39722	0.59142	0.47867	0	0	0.58229	0.31456	0.29436	0.0892	1.05255	0.18259	0.11433	0.17157	0	0	0.64262	0.39083	0.23949	0	0.66995	0.43635	0	0.39098	0.133	0.53485	0.10057	0	1.25637	0.5172	0.37762	0	0	1.20097	0	0.55408	1.30112	0	0.10506	0
k__Bacteria|p__Proteobacteria|c__Deltaproteobacteria|o__Desulfovibrionales|f__Desulfovibrionaceae|g__Bilophila|s__Bilophila_unclassified	0.44881	0	0.73758	0.90226	0.24519	0	0.34434	0.13038	0.1096	0.31249	0.57859	0.47867	0	0	0.58229	0.31456	0.29436	0.07359	1.05255	0.1616	0.11433	0.17157	0	0	0.64262	0.38701	0.23949	0	0.64325	0.39722	0	0.38108	0.133	0.44425	0.10057	0	1.24949	0.48946	0.37762	0	0	1.00618	0	0.5415	1.25445	0	0.10506	0
k__Bacteria|p__Proteobacteria|c__Deltaproteobacteria|o__Desulfovibrionales|f__Desulfovibrionaceae|g__Bilophila|s__Bilophila_wadsworthia	0.01202	0	0	0.06052	0	0	0.44312	0	0.00664	0.08473	0.01283	0	0	0	0	0	0	0.01561	0	0.021	0	0	0	0	0	0.00382	0	0	0.0267	0.03913	0	0.0099	0	0.09061	0	0	0.00687	0.02774	0	0	0	0.19479	0	0.01258	0.04666	0	0	0
k__Bacteria|p__Proteobacteria|c__Deltaproteobacteria|o__Desulfovibrionales|f__Desulfovibrionaceae|g__Bilophila|s__Bilophila_wadsworthia|t__GCF_000185705	0.01202	0	0	0.06052	0	0	0.44312	0	0.00664	0.08473	0.01283	0	0	0	0	0	0	0.01561	0	0.021	0	0	0	0	0	0.00382	0	0	0.0267	0.03913	0	0.0099	0	0.09061	0	0	0.00687	0.02774	0	0	0	0.19479	0	0.01258	0.04666	0	0	0
k__Bacteria|p__Proteobacteria|c__Deltaproteobacteria|o__Desulfovibrionales|f__Desulfovibrionaceae|g__Desulfovibrio	0	0	0	0	0.22076	0	0	0	0.02116	0	0	0	0	0	0	0.02458	0	0	0	0	0	0	0	0	0.1006	0.21016	0	0	0	0.0986	0	0	0.09881	0.07473	0	0.05651	0.06364	0.13955	0	0	0	0.1035	0	0	0.21384	0	0	0.0903
k__Bacteria|p__Proteobacteria|c__Deltaproteobacteria|o__Desulfovibrionales|f__Desulfovibrionaceae|g__Desulfovibrio|s__Desulfovibrio_desulfuricans	0	0	0	0	0	0	0	0	0.02116	0	0	0	0	0	0	0	0	0	0	0	0	0	0	0	0.1006	0.21016	0	0	0	0	0	0	0	0	0	0.05651	0.06364	0.13955	0	0	0	0	0	0	0	0	0	0.0903
k__Bacteria|p__Proteobacteria|c__Deltaproteobacteria|o__Desulfovibrionales|f__Desulfovibrionaceae|g__Desulfovibrio|s__Desulfovibrio_desulfuricans|t__Desulfovibrio_desulfuricans_unclassified	0	0	0	0	0	0	0	0	0.02116	0	0	0	0	0	0	0	0	0	0	0	0	0	0	0	0.1006	0.21016	0	0	0	0	0	0	0	0	0	0.05651	0.06364	0.13955	0	0	0	0	0	0	0	0	0	0.0903
k__Bacteria|p__Proteobacteria|c__Deltaproteobacteria|o__Desulfovibrionales|f__Desulfovibrionaceae|g__Desulfovibrio|s__Desulfovibrio_piger	0	0	0	0	0.22076	0	0	0	0	0	0	0	0	0	0	0.02458	0	0	0	0	0	0	0	0	0	0	0	0	0	0.0986	0	0	0.09881	0.07473	0	0	0	0	0	0	0	0.1035	0	0	0.21384	0	0	0
k__Bacteria|p__Proteobacteria|c__Deltaproteobacteria|o__Desulfovibrionales|f__Desulfovibrionaceae|g__Desulfovibrio|s__Desulfovibrio_piger|t__GCF_000156375	0	0	0	0	0.22076	0	0	0	0	0	0	0	0	0	0	0.02458	0	0	0	0	0	0	0	0	0	0	0	0	0	0.0986	0	0	0.09881	0.07473	0	0	0	0	0	0	0	0.1035	0	0	0.21384	0	0	0
k__Bacteria|p__Proteobacteria|c__Epsilonproteobacteria	0	0	0	0	0	0	0	0	0	0	0	0	0	0	0	0	0	0	0	0	0.58528	0.50911	0	0	0	0	0	0	0	0	0	0	0	0	0	0	0	0	0.26126	0	0	0	0	0	0	0	0	0
k__Bacteria|p__Proteobacteria|c__Epsilonproteobacteria|o__Campylobacterales	0	0	0	0	0	0	0	0	0	0	0	0	0	0	0	0	0	0	0	0	0.58528	0.50911	0	0	0	0	0	0	0	0	0	0	0	0	0	0	0	0	0.26126	0	0	0	0	0	0	0	0	0
k__Bacteria|p__Proteobacteria|c__Epsilonproteobacteria|o__Campylobacterales|f__Campylobacteraceae	0	0	0	0	0	0	0	0	0	0	0	0	0	0	0	0	0	0	0	0	0.58528	0.50911	0	0	0	0	0	0	0	0	0	0	0	0	0	0	0	0	0.26126	0	0	0	0	0	0	0	0	0
k__Bacteria|p__Proteobacteria|c__Epsilonproteobacteria|o__Campylobacterales|f__Campylobacteraceae|g__Campylobacter	0	0	0	0	0	0	0	0	0	0	0	0	0	0	0	0	0	0	0	0	0.58528	0.50911	0	0	0	0	0	0	0	0	0	0	0	0	0	0	0	0	0.26126	0	0	0	0	0	0	0	0	0
k__Bacteria|p__Proteobacteria|c__Epsilonproteobacteria|o__Campylobacterales|f__Campylobacteraceae|g__Campylobacter|s__Campylobacter_hominis	0	0	0	0	0	0	0	0	0	0	0	0	0	0	0	0	0	0	0	0	0.58528	0.50911	0	0	0	0	0	0	0	0	0	0	0	0	0	0	0	0	0.21445	0	0	0	0	0	0	0	0	0
k__Bacteria|p__Proteobacteria|c__Epsilonproteobacteria|o__Campylobacterales|f__Campylobacteraceae|g__Campylobacter|s__Campylobacter_hominis|t__GCF_000017585	0	0	0	0	0	0	0	0	0	0	0	0	0	0	0	0	0	0	0	0	0.58528	0.50911	0	0	0	0	0	0	0	0	0	0	0	0	0	0	0	0	0.21445	0	0	0	0	0	0	0	0	0
k__Bacteria|p__Proteobacteria|c__Epsilonproteobacteria|o__Campylobacterales|f__Campylobacteraceae|g__Campylobacter|s__Campylobacter_ureolyticus	0	0	0	0	0	0	0	0	0	0	0	0	0	0	0	0	0	0	0	0	0	0	0	0	0	0	0	0	0	0	0	0	0	0	0	0	0	0	0.0468	0	0	0	0	0	0	0	0	0
k__Bacteria|p__Proteobacteria|c__Epsilonproteobacteria|o__Campylobacterales|f__Campylobacteraceae|g__Campylobacter|s__Campylobacter_ureolyticus|t__Campylobacter_ureolyticus_unclassified	0	0	0	0	0	0	0	0	0	0	0	0	0	0	0	0	0	0	0	0	0	0	0	0	0	0	0	0	0	0	0	0	0	0	0	0	0	0	0.0468	0	0	0	0	0	0	0	0	0
k__Bacteria|p__Proteobacteria|c__Gammaproteobacteria	1.22591	0	0	0	0	0	0	0	0	0	0	0.98069	0.08326	30.4922	0	0	0.04153	0	0.09446	0	0.1623	0.10012	49.3327	0	0.17152	20.2351	2.76696	0	0.08244	0	1.20518	0.0494	0	2.5448	10.783	0.94982	1.10553	2.02218	1.21789	6.8922	2.14316	1.46949	20.6689	7.95548	7.96076	6.79126	40.4466	3.86627
k__Bacteria|p__Proteobacteria|c__Gammaproteobacteria|o__Enterobacteriales	1.22591	0	0	0	0	0	0	0	0	0	0	0.98069	0.08326	30.4922	0	0	0.04153	0	0.09446	0	0.1623	0.10012	31.3184	0	0.17152	20.2351	2.76696	0	0.08244	0	1.20518	0.0494	0	2.5448	10.783	0.94982	1.10553	2.02218	1.21789	6.8922	2.14316	1.46949	20.6689	7.95548	7.96076	6.79126	40.4466	3.86627
k__Bacteria|p__Proteobacteria|c__Gammaproteobacteria|o__Enterobacteriales|f__Enterobacteriaceae	1.22591	0	0	0	0	0	0	0	0	0	0	0.98069	0.08326	30.4922	0	0	0.04153	0	0.09446	0	0.1623	0.10012	31.3184	0	0.17152	20.2351	2.76696	0	0.08244	0	1.20518	0.0494	0	2.5448	10.783	0.94982	1.10553	2.02218	1.21789	6.8922	2.14316	1.46949	20.6689	7.95548	7.96076	6.79126	40.4466	3.86627
k__Bacteria|p__Proteobacteria|c__Gammaproteobacteria|o__Enterobacteriales|f__Enterobacteriaceae|g__Citrobacter	0	0	0	0	0	0	0	0	0	0	0	0	0	0	0	0	0	0	0	0	0	0	0	0	0	0	0	0	0	0	0	0	0	0	0	0	0	0	0	0	0	0	0	0	0	0	0	0
k__Bacteria|p__Proteobacteria|c__Gammaproteobacteria|o__Enterobacteriales|f__Enterobacteriaceae|g__Citrobacter|s__Citrobacter_freundii	0	0	0	0	0	0	0	0	0	0	0	0	0	0	0	0	0	0	0	0	0	0	0	0	0	0	0	0	0	0	0	0	0	0	0	0	0	0	0	0	0	0	0	0	0	0	0	0
k__Bacteria|p__Proteobacteria|c__Gammaproteobacteria|o__Enterobacteriales|f__Enterobacteriaceae|g__Citrobacter|s__Citrobacter_freundii|t__Citrobacter_freundii_unclassified	0	0	0	0	0	0	0	0	0	0	0	0	0	0	0	0	0	0	0	0	0	0	0	0	0	0	0	0	0	0	0	0	0	0	0	0	0	0	0	0	0	0	0	0	0	0	0	0
k__Bacteria|p__Proteobacteria|c__Gammaproteobacteria|o__Enterobacteriales|f__Enterobacteriaceae|g__Citrobacter|s__Citrobacter_unclassified	0	0	0	0	0	0	0	0	0	0	0	0	0	0	0	0	0	0	0	0	0	0	0	0	0	0	0	0	0	0	0	0	0	0	0	0	0	0	0	0	0	0	0	0	0	0	0	0
k__Bacteria|p__Proteobacteria|c__Gammaproteobacteria|o__Enterobacteriales|f__Enterobacteriaceae|g__Enterobacter	0	0	0	0	0	0	0	0	0	0	0	0	0	0	0	0	0	0	0	0	0	0	0	0	0	0	0	0	0	0	0	0	0	0	0	0	0	0	0	0	0	0	0	0	0	0	0	0
k__Bacteria|p__Proteobacteria|c__Gammaproteobacteria|o__Enterobacteriales|f__Enterobacteriaceae|g__Enterobacter|s__Enterobacter_cloacae	0	0	0	0	0	0	0	0	0	0	0	0	0	0	0	0	0	0	0	0	0	0	0	0	0	0	0	0	0	0	0	0	0	0	0	0	0	0	0	0	0	0	0	0	0	0	0	0
k__Bacteria|p__Proteobacteria|c__Gammaproteobacteria|o__Enterobacteriales|f__Enterobacteriaceae|g__Enterobacter|s__Enterobacter_cloacae|t__Enterobacter_cloacae_unclassified	0	0	0	0	0	0	0	0	0	0	0	0	0	0	0	0	0	0	0	0	0	0	0	0	0	0	0	0	0	0	0	0	0	0	0	0	0	0	0	0	0	0	0	0	0	0	0	0
k__Bacteria|p__Proteobacteria|c__Gammaproteobacteria|o__Enterobacteriales|f__Enterobacteriaceae|g__Escherichia	1.22591	0	0	0	0	0	0	0	0	0	0	0.98069	0.08326	0	0	0	0.04153	0	0.09446	0	0.1623	0.10012	16.3355	0	0.17152	20.2351	2.76696	0	0.08244	0	1.20518	0.0494	0	2.5448	10.783	0.94982	1.10553	1.9651	1.21789	6.69879	2.14316	1.46949	20.6689	7.95548	7.96076	6.77011	40.4466	3.86627
k__Bacteria|p__Proteobacteria|c__Gammaproteobacteria|o__Enterobacteriales|f__Enterobacteriaceae|g__Escherichia|s__Escherichia_coli	1.22591	0	0	0	0	0	0	0	0	0	0	0.61962	0	0	0	0	0	0	0.09446	0	0	0	12.3701	0	0	12.4249	2.41834	0	0.08244	0	0.48216	0	0	2.04065	8.22683	0.94982	0.62299	0.99054	0.7454	4.39239	1.41326	0.95372	16.2758	5.83695	7.96076	4.7628	30.1195	3.52922
k__Bacteria|p__Proteobacteria|c__Gammaproteobacteria|o__Enterobacteriales|f__Enterobacteriaceae|g__Escherichia|s__Escherichia_coli|t__Escherichia_coli_unclassified	1.22591	0	0	0	0	0	0	0	0	0	0	0.61962	0	0	0	0	0	0	0.09446	0	0	0	12.3701	0	0	12.4249	2.41834	0	0.08244	0	0.48216	0	0	2.04065	8.22683	0.94982	0.62299	0.99054	0.7454	4.39239	1.41326	0.95372	16.2758	5.83695	7.96076	4.7628	30.1195	3.52922
k__Bacteria|p__Proteobacteria|c__Gammaproteobacteria|o__Enterobacteriales|f__Enterobacteriaceae|g__Escherichia|s__Escherichia_hermannii	0	0	0	0	0	0	0	0	0	0	0	0	0	0	0	0	0	0	0	0	0	0	0	0	0	0	0	0	0	0	0	0	0	0	0	0	0	0	0	0	0	0	0	0	0	0	0	0
k__Bacteria|p__Proteobacteria|c__Gammaproteobacteria|o__Enterobacteriales|f__Enterobacteriaceae|g__Escherichia|s__Escherichia_hermannii|t__GCF_000248015	0	0	0	0	0	0	0	0	0	0	0	0	0	0	0	0	0	0	0	0	0	0	0	0	0	0	0	0	0	0	0	0	0	0	0	0	0	0	0	0	0	0	0	0	0	0	0	0
k__Bacteria|p__Proteobacteria|c__Gammaproteobacteria|o__Enterobacteriales|f__Enterobacteriaceae|g__Escherichia|s__Escherichia_unclassified	0	0	0	0	0	0	0	0	0	0	0	0.36108	0.08326	0	0	0	0.04153	0	0	0	0.1623	0.10012	3.96536	0	0.17152	7.81019	0.34862	0	0	0	0.72302	0.0494	0	0.50414	2.55616	0	0.48254	0.97456	0.47249	2.3064	0.7299	0.51577	4.39317	2.11853	0	2.00731	10.3271	0.33705
k__Bacteria|p__Proteobacteria|c__Gammaproteobacteria|o__Enterobacteriales|f__Enterobacteriaceae|g__Klebsiella	0	0	0	0	0	0	0	0	0	0	0	0	0	30.4922	0	0	0	0	0	0	0	0	0	0	0	0	0	0	0	0	0	0	0	0	0	0	0	0.05708	0	0.19341	0	0	0	0	0	0.02115	0	0
k__Bacteria|p__Proteobacteria|c__Gammaproteobacteria|o__Enterobacteriales|f__Enterobacteriaceae|g__Klebsiella|s__Klebsiella_oxytoca	0	0	0	0	0	0	0	0	0	0	0	0	0	0	0	0	0	0	0	0	0	0	0	0	0	0	0	0	0	0	0	0	0	0	0	0	0	0	0	0.19341	0	0	0	0	0	0	0	0
k__Bacteria|p__Proteobacteria|c__Gammaproteobacteria|o__Enterobacteriales|f__Enterobacteriaceae|g__Klebsiella|s__Klebsiella_oxytoca|t__Klebsiella_oxytoca_unclassified	0	0	0	0	0	0	0	0	0	0	0	0	0	0	0	0	0	0	0	0	0	0	0	0	0	0	0	0	0	0	0	0	0	0	0	0	0	0	0	0.19341	0	0	0	0	0	0	0	0
k__Bacteria|p__Proteobacteria|c__Gammaproteobacteria|o__Enterobacteriales|f__Enterobacteriaceae|g__Klebsiella|s__Klebsiella_pneumoniae	0	0	0	0	0	0	0	0	0	0	0	0	0	30.4922	0	0	0	0	0	0	0	0	0	0	0	0	0	0	0	0	0	0	0	0	0	0	0	0	0	0	0	0	0	0	0	0	0	0
k__Bacteria|p__Proteobacteria|c__Gammaproteobacteria|o__Enterobacteriales|f__Enterobacteriaceae|g__Klebsiella|s__Klebsiella_pneumoniae|t__Klebsiella_pneumoniae_unclassified	0	0	0	0	0	0	0	0	0	0	0	0	0	30.4922	0	0	0	0	0	0	0	0	0	0	0	0	0	0	0	0	0	0	0	0	0	0	0	0	0	0	0	0	0	0	0	0	0	0
k__Bacteria|p__Proteobacteria|c__Gammaproteobacteria|o__Enterobacteriales|f__Enterobacteriaceae|g__Klebsiella|s__Klebsiella_unclassified	0	0	0	0	0	0	0	0	0	0	0	0	0	0	0	0	0	0	0	0	0	0	0	0	0	0	0	0	0	0	0	0	0	0	0	0	0	0.05708	0	0	0	0	0	0	0	0.02115	0	0
k__Bacteria|p__Proteobacteria|c__Gammaproteobacteria|o__Enterobacteriales|f__Enterobacteriaceae|g__Morganella	0	0	0	0	0	0	0	0	0	0	0	0	0	0	0	0	0	0	0	0	0	0	0	0	0	0	0	0	0	0	0	0	0	0	0	0	0	0	0	0	0	0	0	0	0	0	0	0
k__Bacteria|p__Proteobacteria|c__Gammaproteobacteria|o__Enterobacteriales|f__Enterobacteriaceae|g__Morganella|s__Morganella_morganii	0	0	0	0	0	0	0	0	0	0	0	0	0	0	0	0	0	0	0	0	0	0	0	0	0	0	0	0	0	0	0	0	0	0	0	0	0	0	0	0	0	0	0	0	0	0	0	0
k__Bacteria|p__Proteobacteria|c__Gammaproteobacteria|o__Enterobacteriales|f__Enterobacteriaceae|g__Morganella|s__Morganella_morganii|t__GCF_000286435	0	0	0	0	0	0	0	0	0	0	0	0	0	0	0	0	0	0	0	0	0	0	0	0	0	0	0	0	0	0	0	0	0	0	0	0	0	0	0	0	0	0	0	0	0	0	0	0
k__Bacteria|p__Proteobacteria|c__Gammaproteobacteria|o__Enterobacteriales|f__Enterobacteriaceae|g__Pantoea	0	0	0	0	0	0	0	0	0	0	0	0	0	0	0	0	0	0	0	0	0	0	0	0	0	0	0	0	0	0	0	0	0	0	0	0	0	0	0	0	0	0	0	0	0	0	0	0
k__Bacteria|p__Proteobacteria|c__Gammaproteobacteria|o__Enterobacteriales|f__Enterobacteriaceae|g__Pantoea|s__Pantoea_unclassified	0	0	0	0	0	0	0	0	0	0	0	0	0	0	0	0	0	0	0	0	0	0	0	0	0	0	0	0	0	0	0	0	0	0	0	0	0	0	0	0	0	0	0	0	0	0	0	0
k__Bacteria|p__Proteobacteria|c__Gammaproteobacteria|o__Enterobacteriales|f__Enterobacteriaceae|g__Salmonella	0	0	0	0	0	0	0	0	0	0	0	0	0	0	0	0	0	0	0	0	0	0	14.9829	0	0	0	0	0	0	0	0	0	0	0	0	0	0	0	0	0	0	0	0	0	0	0	0	0
k__Bacteria|p__Proteobacteria|c__Gammaproteobacteria|o__Enterobacteriales|f__Enterobacteriaceae|g__Salmonella|s__Salmonella_enterica	0	0	0	0	0	0	0	0	0	0	0	0	0	0	0	0	0	0	0	0	0	0	12.2852	0	0	0	0	0	0	0	0	0	0	0	0	0	0	0	0	0	0	0	0	0	0	0	0	0
k__Bacteria|p__Proteobacteria|c__Gammaproteobacteria|o__Enterobacteriales|f__Enterobacteriaceae|g__Salmonella|s__Salmonella_enterica|t__Salmonella_enterica_unclassified	0	0	0	0	0	0	0	0	0	0	0	0	0	0	0	0	0	0	0	0	0	0	12.2852	0	0	0	0	0	0	0	0	0	0	0	0	0	0	0	0	0	0	0	0	0	0	0	0	0
k__Bacteria|p__Proteobacteria|c__Gammaproteobacteria|o__Enterobacteriales|f__Enterobacteriaceae|g__Salmonella|s__Salmonella_unclassified	0	0	0	0	0	0	0	0	0	0	0	0	0	0	0	0	0	0	0	0	0	0	2.69773	0	0	0	0	0	0	0	0	0	0	0	0	0	0	0	0	0	0	0	0	0	0	0	0	0
k__Bacteria|p__Proteobacteria|c__Gammaproteobacteria|o__Pasteurellales	0	0	0	0	0	0	0	0	0	0	0	0	0	0	0	0	0	0	0	0	0	0	0	0	0	0	0	0	0	0	0	0	0	0	0	0	0	0	0	0	0	0	0	0	0	0	0	0
k__Bacteria|p__Proteobacteria|c__Gammaproteobacteria|o__Pasteurellales|f__Pasteurellaceae	0	0	0	0	0	0	0	0	0	0	0	0	0	0	0	0	0	0	0	0	0	0	0	0	0	0	0	0	0	0	0	0	0	0	0	0	0	0	0	0	0	0	0	0	0	0	0	0
k__Bacteria|p__Proteobacteria|c__Gammaproteobacteria|o__Pasteurellales|f__Pasteurellaceae|g__Haemophilus	0	0	0	0	0	0	0	0	0	0	0	0	0	0	0	0	0	0	0	0	0	0	0	0	0	0	0	0	0	0	0	0	0	0	0	0	0	0	0	0	0	0	0	0	0	0	0	0
k__Bacteria|p__Proteobacteria|c__Gammaproteobacteria|o__Pasteurellales|f__Pasteurellaceae|g__Haemophilus|s__Haemophilus_parainfluenzae	0	0	0	0	0	0	0	0	0	0	0	0	0	0	0	0	0	0	0	0	0	0	0	0	0	0	0	0	0	0	0	0	0	0	0	0	0	0	0	0	0	0	0	0	0	0	0	0
k__Bacteria|p__Proteobacteria|c__Gammaproteobacteria|o__Pasteurellales|f__Pasteurellaceae|g__Haemophilus|s__Haemophilus_parainfluenzae|t__Haemophilus_parainfluenzae_unclassified	0	0	0	0	0	0	0	0	0	0	0	0	0	0	0	0	0	0	0	0	0	0	0	0	0	0	0	0	0	0	0	0	0	0	0	0	0	0	0	0	0	0	0	0	0	0	0	0
k__Bacteria|p__Proteobacteria|c__Gammaproteobacteria|o__Pseudomonadales	0	0	0	0	0	0	0	0	0	0	0	0	0	0	0	0	0	0	0	0	0	0	18.0143	0	0	0	0	0	0	0	0	0	0	0	0	0	0	0	0	0	0	0	0	0	0	0	0	0
k__Bacteria|p__Proteobacteria|c__Gammaproteobacteria|o__Pseudomonadales|f__Pseudomonadaceae	0	0	0	0	0	0	0	0	0	0	0	0	0	0	0	0	0	0	0	0	0	0	18.0143	0	0	0	0	0	0	0	0	0	0	0	0	0	0	0	0	0	0	0	0	0	0	0	0	0
k__Bacteria|p__Proteobacteria|c__Gammaproteobacteria|o__Pseudomonadales|f__Pseudomonadaceae|g__Pseudomonas	0	0	0	0	0	0	0	0	0	0	0	0	0	0	0	0	0	0	0	0	0	0	18.0143	0	0	0	0	0	0	0	0	0	0	0	0	0	0	0	0	0	0	0	0	0	0	0	0	0
k__Bacteria|p__Proteobacteria|c__Gammaproteobacteria|o__Pseudomonadales|f__Pseudomonadaceae|g__Pseudomonas|s__Pseudomonas_aeruginosa	0	0	0	0	0	0	0	0	0	0	0	0	0	0	0	0	0	0	0	0	0	0	18.0143	0	0	0	0	0	0	0	0	0	0	0	0	0	0	0	0	0	0	0	0	0	0	0	0	0
k__Bacteria|p__Proteobacteria|c__Gammaproteobacteria|o__Pseudomonadales|f__Pseudomonadaceae|g__Pseudomonas|s__Pseudomonas_aeruginosa|t__Pseudomonas_aeruginosa_unclassified	0	0	0	0	0	0	0	0	0	0	0	0	0	0	0	0	0	0	0	0	0	0	18.0143	0	0	0	0	0	0	0	0	0	0	0	0	0	0	0	0	0	0	0	0	0	0	0	0	0
k__Bacteria|p__Verrucomicrobia	32.2501	0	1.82897	0.03713	5.42466	0	0.10383	0	1.88878	17.4775	19.2194	33.3363	0	0	0.02843	0.23059	3.53776	0.08432	4.66539	1.552	9.51006	11.7768	0	0	0	0.94031	0	0	17.8983	11.8558	2.38518	0	1.03172	9.18247	6.14634	0.47473	0	0	1.39098	0.43904	2.3927	5.74518	0.97109	15.038	0.27068	66.0913	0.05666	3.18904
k__Bacteria|p__Verrucomicrobia|c__Verrucomicrobiae	32.2501	0	1.82897	0.03713	5.42466	0	0.10383	0	1.88878	17.4775	19.2194	33.3363	0	0	0.02843	0.23059	3.53776	0.08432	4.66539	1.552	9.51006	11.7768	0	0	0	0.94031	0	0	17.8983	11.8558	2.38518	0	1.03172	9.18247	6.14634	0.47473	0	0	1.39098	0.43904	2.3927	5.74518	0.97109	15.038	0.27068	66.0913	0.05666	3.18904
k__Bacteria|p__Verrucomicrobia|c__Verrucomicrobiae|o__Verrucomicrobiales	32.2501	0	1.82897	0.03713	5.42466	0	0.10383	0	1.88878	17.4775	19.2194	33.3363	0	0	0.02843	0.23059	3.53776	0.08432	4.66539	1.552	9.51006	11.7768	0	0	0	0.94031	0	0	17.8983	11.8558	2.38518	0	1.03172	9.18247	6.14634	0.47473	0	0	1.39098	0.43904	2.3927	5.74518	0.97109	15.038	0.27068	66.0913	0.05666	3.18904
k__Bacteria|p__Verrucomicrobia|c__Verrucomicrobiae|o__Verrucomicrobiales|f__Verrucomicrobiaceae	32.2501	0	1.82897	0.03713	5.42466	0	0.10383	0	1.88878	17.4775	19.2194	33.3363	0	0	0.02843	0.23059	3.53776	0.08432	4.66539	1.552	9.51006	11.7768	0	0	0	0.94031	0	0	17.8983	11.8558	2.38518	0	1.03172	9.18247	6.14634	0.47473	0	0	1.39098	0.43904	2.3927	5.74518	0.97109	15.038	0.27068	66.0913	0.05666	3.18904
k__Bacteria|p__Verrucomicrobia|c__Verrucomicrobiae|o__Verrucomicrobiales|f__Verrucomicrobiaceae|g__Akkermansia	32.2501	0	1.82897	0.03713	5.42466	0	0.10383	0	1.88878	17.4775	19.2194	33.3363	0	0	0.02843	0.23059	3.53776	0.08432	4.66539	1.552	9.51006	11.7768	0	0	0	0.94031	0	0	17.8983	11.8558	2.38518	0	1.03172	9.18247	6.14634	0.47473	0	0	1.39098	0.43904	2.3927	5.74518	0.97109	15.038	0.27068	66.0913	0.05666	3.18904
k__Bacteria|p__Verrucomicrobia|c__Verrucomicrobiae|o__Verrucomicrobiales|f__Verrucomicrobiaceae|g__Akkermansia|s__Akkermansia_muciniphila	32.2501	0	1.82897	0.03713	5.42466	0	0.10383	0	1.88878	17.4775	19.2194	33.3363	0	0	0.02843	0.23059	3.53776	0.08432	4.66539	1.552	9.51006	11.7768	0	0	0	0.94031	0	0	17.8983	11.8558	2.38518	0	1.03172	9.18247	6.14634	0.47473	0	0	1.39098	0.43904	2.3927	5.74518	0.97109	15.038	0.27068	66.0913	0.05666	3.18904
k__Bacteria|p__Verrucomicrobia|c__Verrucomicrobiae|o__Verrucomicrobiales|f__Verrucomicrobiaceae|g__Akkermansia|s__Akkermansia_muciniphila|t__GCF_000020225	32.2501	0	1.82897	0.03713	5.42466	0	0.10383	0	1.88878	17.4775	19.2194	33.3363	0	0	0.02843	0.23059	3.53776	0.08432	4.66539	1.552	9.51006	11.7768	0	0	0	0.94031	0	0	17.8983	11.8558	2.38518	0	1.03172	9.18247	6.14634	0.47473	0	0	1.39098	0.43904	2.3927	5.74518	0.97109	15.038	0.27068	66.0913	0.05666	3.18904
k__Viruses	0	0	0.25128	0	0	0	0	0.0174	0	0	0	0	0.73909	0	0	0	0.20771	0	0	0	0	0.03576	0	0	0	0	0	0	0.05075	0	0	0	0	0.05411	0	0.01859	0	0	0.34975	0.06615	0	0	0	0	0	0	0	0
k__Viruses|p__Viruses_noname	0	0	0.25128	0	0	0	0	0.0174	0	0	0	0	0.73909	0	0	0	0.20771	0	0	0	0	0.03576	0	0	0	0	0	0	0.05075	0	0	0	0	0.05411	0	0.01859	0	0	0.34975	0.06615	0	0	0	0	0	0	0	0
k__Viruses|p__Viruses_noname|c__Viruses_noname	0	0	0.25128	0	0	0	0	0.0174	0	0	0	0	0.73909	0	0	0	0.20771	0	0	0	0	0.03576	0	0	0	0	0	0	0.05075	0	0	0	0	0.05411	0	0.01859	0	0	0.34975	0.06615	0	0	0	0	0	0	0	0
k__Viruses|p__Viruses_noname|c__Viruses_noname|o__Caudovirales	0	0	0.25128	0	0	0	0	0.0174	0	0	0	0	0.73909	0	0	0	0.20771	0	0	0	0	0.03576	0	0	0	0	0	0	0.05075	0	0	0	0	0.05411	0	0.01859	0	0	0.34975	0.06615	0	0	0	0	0	0	0	0
k__Viruses|p__Viruses_noname|c__Viruses_noname|o__Caudovirales|f__Myoviridae	0	0	0	0	0	0	0	0	0	0	0	0	0	0	0	0	0	0	0	0	0	0	0	0	0	0	0	0	0	0	0	0	0	0	0	0	0	0	0	0.06615	0	0	0	0	0	0	0	0
k__Viruses|p__Viruses_noname|c__Viruses_noname|o__Caudovirales|f__Myoviridae|g__PhiCD119likevirus	0	0	0	0	0	0	0	0	0	0	0	0	0	0	0	0	0	0	0	0	0	0	0	0	0	0	0	0	0	0	0	0	0	0	0	0	0	0	0	0.06615	0	0	0	0	0	0	0	0
k__Viruses|p__Viruses_noname|c__Viruses_noname|o__Caudovirales|f__Myoviridae|g__PhiCD119likevirus|s__PhiCD119likevirus_unclassified	0	0	0	0	0	0	0	0	0	0	0	0	0	0	0	0	0	0	0	0	0	0	0	0	0	0	0	0	0	0	0	0	0	0	0	0	0	0	0	0.06615	0	0	0	0	0	0	0	0
k__Viruses|p__Viruses_noname|c__Viruses_noname|o__Caudovirales|f__Siphoviridae	0	0	0.25128	0	0	0	0	0.0174	0	0	0	0	0.73909	0	0	0	0.20771	0	0	0	0	0.03576	0	0	0	0	0	0	0.05075	0	0	0	0	0.05411	0	0.01859	0	0	0.34975	0	0	0	0	0	0	0	0	0
k__Viruses|p__Viruses_noname|c__Viruses_noname|o__Caudovirales|f__Siphoviridae|g__C2likevirus	0	0	0.25128	0	0	0	0	0.0174	0	0	0	0	0.73909	0	0	0	0.20771	0	0	0	0	0.03576	0	0	0	0	0	0	0.05075	0	0	0	0	0.05411	0	0.01859	0	0	0	0	0	0	0	0	0	0	0	0
k__Viruses|p__Viruses_noname|c__Viruses_noname|o__Caudovirales|f__Siphoviridae|g__C2likevirus|s__C2likevirus_unclassified	0	0	0.25128	0	0	0	0	0.0174	0	0	0	0	0.73909	0	0	0	0.20771	0	0	0	0	0.03576	0	0	0	0	0	0	0.05075	0	0	0	0	0.05411	0	0.01859	0	0	0	0	0	0	0	0	0	0	0	0
k__Viruses|p__Viruses_noname|c__Viruses_noname|o__Caudovirales|f__Siphoviridae|g__Siphoviridae_noname	0	0	0	0	0	0	0	0	0	0	0	0	0	0	0	0	0	0	0	0	0	0	0	0	0	0	0	0	0	0	0	0	0	0	0	0	0	0	0.34975	0	0	0	0	0	0	0	0	0
k__Viruses|p__Viruses_noname|c__Viruses_noname|o__Caudovirales|f__Siphoviridae|g__Siphoviridae_noname|s__Lactobacillus_phage_PL_1	0	0	0	0	0	0	0	0	0	0	0	0	0	0	0	0	0	0	0	0	0	0	0	0	0	0	0	0	0	0	0	0	0	0	0	0	0	0	0	0	0	0	0	0	0	0	0	0
k__Viruses|p__Viruses_noname|c__Viruses_noname|o__Caudovirales|f__Siphoviridae|g__Siphoviridae_noname|s__Lactobacillus_phage_PL_1|t__PRJNA227007	0	0	0	0	0	0	0	0	0	0	0	0	0	0	0	0	0	0	0	0	0	0	0	0	0	0	0	0	0	0	0	0	0	0	0	0	0	0	0	0	0	0	0	0	0	0	0	0
k__Viruses|p__Viruses_noname|c__Viruses_noname|o__Caudovirales|f__Siphoviridae|g__Siphoviridae_noname|s__Staphylococcus_phage_PVL	0	0	0	0	0	0	0	0	0	0	0	0	0	0	0	0	0	0	0	0	0	0	0	0	0	0	0	0	0	0	0	0	0	0	0	0	0	0	0.34975	0	0	0	0	0	0	0	0	0
k__Viruses|p__Viruses_noname|c__Viruses_noname|o__Caudovirales|f__Siphoviridae|g__Siphoviridae_noname|s__Staphylococcus_phage_PVL|t__PRJNA14392	0	0	0	0	0	0	0	0	0	0	0	0	0	0	0	0	0	0	0	0	0	0	0	0	0	0	0	0	0	0	0	0	0	0	0	0	0	0	0.34975	0	0	0	0	0	0	0	0	0
unclassified	0	0	0	0	0	0	0	0	0	0	0	0	0	0	0	0	0	0	0	0	0	0	0	100	0	0	0	0	0	0	0	0	0	0	0	0	0	0	0	0	0	0	0	0	0	0	0	0
Abbreviations: CA, control before; CB, control after; MO, mock community; NC, negative control; PA, patient before; PB, patient after.
