# Supplementary material for: The ketogenic diet influences taxonomic and functional composition of the gut microbiota in children with severe epilepsy
Source: NPJ Biofilms Microbiomes. 2019 Jan 23;5:5. doi: 10.1038/s41522-018-0073-2 (PMC6344533; doi:10.1038/s41522-018-0073-2)
Supplement: Supplementary file 3 — Supplementary Table 2 [file 41522_2018_73_MOESM3_ESM.xlsx]

## Sheet: ep_SF_all_levels_and_function_r
Supplementary Table S2. Superfocus output table (Relative abundance, %)
Subsystem Level 1	Subsystem Level 2	Subsystem Level 3	SEED Function	CA.01	CA.04	CA.05	CA.07	CA.10	CA.14	CA.15	CA.18	CA.21	CA.22	CA.23	CB.01	CB.04	CB.05	CB.07	CB.10	CB.14	CB.15	CB.18	CB.21	CB.22	CB.23	MO.01	NC.01	PA.03	PA.04	PA.05	PA.06	PA.08	PA.10	PA.11	PA.18	PA.19	PA.22	PA.23	PA.28	PB.03	PB.04	PB.05	PB.06	PB.08	PB.10	PB.11	PB.18	PB.19	PB.22
Amino Acids and Derivatives	-	Amino acid racemase	2-methylaconitate_cis-trans_isomerase	0	0	0	0	0	0	0	0	0	0	0	0	0	0	0	0	0	0	0	0	0	0	0.00222193	0	0	0	0	4.08e-05	0	0.000181086	0	0	0	0	0	0	2.87e-05	0	0	0	0	0	0	0	2e-05	0
Amino Acids and Derivatives	-	Amino acid racemase	2-methylcitrate_dehydratase_(2-methyl-trans-aconitate_forming)_(EC_4.2.1.117)	0	0	0	0	0	0	0	0	0	0	0	0	0	0	0	0	0	0	0	0	0	0	0.000407404	0	0	0	0	0	0	0	0	0	0	0	0	0	0	0	0	0	0	0	0	0	0	0
Amino Acids and Derivatives	-	Amino acid racemase	2-methylcitrate_dehydratase_FeS_dependent_(EC_4.2.1.79)	0	0	0	0	0	0	0	0	0	0	0	0	0	0	0	0	0	0	0	0	0	0	0.000688318	0	0	0	0	0	0	0	0	0	0	0	0	0	0	0	0	0	0	0	0	0	0	0
Amino Acids and Derivatives	-	Amino acid racemase	4-hydroxyproline_epimerase_(EC_5.1.1.8)	0.000325418	0	0	0	0	0	0.00031329	0	1.55e-05	0	0.000230008	0.000385129	0	0	0	0	0.000155255	0	0.000144917	0.000189914	0	0	0.00291893	0	0.000724881	0.000387258	2.55e-05	0	0	0.000203722	0	0	0	0.000268274	0.00015975	0	9.57e-05	0.000268556	3.32e-05	0	0	0.000454106	0	0.000318264	0.000360829	0
Amino Acids and Derivatives	-	Amino acid racemase	4-oxalomesaconate_tautomerase_(EC_5.3.2.8)	0	0	0	0	0	0	0	0	0	6.65e-05	0	0	0	0	0	0	0	0	0	0	0	6.68e-05	0	0	0	0	0	0	0	0	0	0	0	0	0	2.1e-05	0	0	2.21e-05	0	0	0	0	0	0	0
Amino Acids and Derivatives	-	Amino acid racemase	Alanine_racemase_(EC_5.1.1.1)	0.0116249	0.0031584	0.0025966	0.00236009	0.00159657	0.0019876	0.0049321	0.00287651	0.00636788	0.00724058	0.0064666	0.0107097	0.00306204	0.00246176	0.0024347	0.00174912	0.00357087	0.00835503	0.001883	0.00600499	0.00443061	0.00411129	0.00723858	0	0.00232143	0.00340792	0.00228642	0.00224762	0.0155311	0.00601868	0.00166512	0.00401011	0.00343587	0.00468239	0.0028962	0.00228263	0.00440695	0.00126867	0.001471	0.00455669	0.00353258	0.00223017	0.00189051	0.0103294	0.00178326	0.0248154
Amino Acids and Derivatives	-	Amino acid racemase	Alanine_racemase_(EC_5.1.1.1)_##_biosynthetic	0.000177176	0	0	0	0	0	0	0	0	0	0	7.12e-05	0	0.000819337	0	0	0	0	0	0	0	0	0.00316822	0	0	0.000958474	7.64e-05	0	0	0	3.65e-05	0	0	0.000134137	0.000562321	7.56e-06	1.91e-05	5.83e-05	7.97e-06	0.000563722	0	3.33e-05	0.000725074	0.000182471	0.000319935	0.000337303
Amino Acids and Derivatives	-	Amino acid racemase	Alanine_racemase_(EC_5.1.1.1)_##_catabolic	8.14e-05	0	0	0	0	0	0	1.8e-05	0	0	0	0	0	0.0013028	4e-05	0	0	0	0	0	0	0	0.00198387	0	7.25e-06	0.000931793	0.000233113	0	0	2.26e-05	5.37e-05	0	0	4.56e-05	0.000359301	8.34e-05	3.83e-06	3.99e-05	0	0.000194247	5.74e-05	8.78e-05	0.000628287	0.000259477	0.000229777	0.000264304
Amino Acids and Derivatives	-	Amino acid racemase	Alanine_racemase_(EC_5.1.1.1)_#_present_in_exosporium,_involved_in_spore_germination	0	0	0	0	0	0	0	0	0	0	0	0	0	0	0	0	0	0	0	0	0	0	0	0	0	0	0	0	0	0	0	0	0	0	0	0	0	0	0	0	0	0	0	0	0	0
Amino Acids and Derivatives	-	Amino acid racemase	Amino_acid_racemase_RacX	0	0	0	0	0	0	0	0	0	0	0	0	0	0	0	0	0	0	0	0	0	0	0	0	0	0	0	0	0	0	0	0	0	0	0	0	0	0	0	0	0	0	0	0	0	0
Amino Acids and Derivatives	-	Amino acid racemase	Aspartate_racemase_(EC_5.1.1.13)	0.001722	0.00141296	0.000522059	0.000259118	6.16e-05	0.0018397	0.00107041	0.000928141	0.000873568	0.001597	0.00143755	0.00138004	0.000289584	5.8e-05	0.000239893	7.96e-05	0.000232883	0.00331732	7.25e-05	0.00087044	0.000290396	0.000701658	0.00184617	0	0.000241627	7.55e-05	0.000382152	0	0.00174312	0.0012676	0	0	0.00064366	0.000111781	7.99e-05	0.000682682	0.000159455	7.67e-05	0.000199233	0	0.000144299	0.000138755	6.73e-05	3.98e-05	6.01e-05	0
Amino Acids and Derivatives	-	Amino acid racemase	Aspartate_racemase_(EC_5.1.1.13)_#_duplicated_catalytic_domain	0	0	0	0	0	0	3.92e-05	0	0	0	0	0	0	0	0	9.95e-05	0	0	0	0	0	0.000100237	0	0	0	0	0	4.34e-05	0	0	0	0	0	0	7.99e-05	3.15e-05	9.57e-05	0	0	8.87e-05	3.33e-05	0	0	3.98e-05	0	3.15e-05
Amino Acids and Derivatives	-	Amino acid racemase	Cryptic_alanine_racemase	0	0	0	0	0	0	0	0	0	0	0	0	2.41e-05	0	0	0	0	0	0	0	0	0	0	0	0	0	0	0	0	0	0	0	0	0	0	0	0	0	2.99e-05	0	0	0	0	0	0	0
Amino Acids and Derivatives	-	Amino acid racemase	D-amino_acid_dehydrogenase_small_subunit_(EC_1.4.99.1)_/_Alanine_racemase_(EC_5.1.1.1)_##_catabolic	0	0	0	0	0	0	0	0	0	0	0	0	0	5.36e-05	0	0	0	0	0	0	0	0	0.000313603	0	0	4.07e-05	0	0	0	0	0	0	0	1.03e-05	3.2e-06	9.69e-06	0	0	0	0	5.12e-06	0	2.76e-05	8.16e-06	0	1.94e-05
Amino Acids and Derivatives	-	Amino acid racemase	Diaminopimelate_epimerase_(EC_5.1.1.7)	0.00502595	0.00138803	0.00150072	0.00200035	0.0011765	0.00144024	0.000963615	0.00143733	0.00333114	0.00298665	0.00307821	0.00466497	0.00163783	0.00181146	0.00197312	0.00103271	0.00186845	0.00160826	0.00101225	0.00380866	0.00378967	0.00254939	0.00355523	0	0.00251142	0.00246212	0.00142934	0.000324993	0.00610991	0.00487262	0.00223431	0.00185035	0.00164272	0.00260815	0.00193349	0.00112652	0.00223985	0.00118693	0.000834523	0.00101255	0.00114119	0.00140371	0.00331162	0.00422964	0.000879786	0.0125617
Amino Acids and Derivatives	-	Amino acid racemase	Glutamate_racemase_(EC_5.1.1.3)	0.00211012	0.00298794	0.00247525	0.00195451	0.0022174	0.00185347	0.00413319	0.00329355	0.00283471	0.00260067	0.00238001	0.00264317	0.00313968	0.00463956	0.00229395	0.00267489	0.00275166	0.00553948	0.00163845	0.0037985	0.00134626	0.00168598	0.00421122	0	0.00243439	0.00452535	0.00278891	0.00142685	0.00220793	0.0021372	0.00232133	0.00462396	0.0028471	0.00267033	0.00208579	0.00213108	0.00382919	0.00131241	0.00145178	0.00214744	0.00239952	0.00134544	0.00617538	0.00142123	0.0026341	0.00318747
Amino Acids and Derivatives	-	Amino acid racemase	Glutamate_racemase_(EC_5.1.1.3)_/_Nucleoside_5-triphosphatase_RdgB_(dHAPTP,_dITP,_XTP-specific)_(EC_3.6.1.15)	1.3e-05	0	0	0	0	0	0	0	0	0	0	3.08e-05	0	0	0	0	0	0	0	0	0	0	0	0	0	0	0	0	0	0	0	0	0	0	0	0	0	0	0	0	0	0	0	0	0	0
Amino Acids and Derivatives	-	Amino acid racemase	Not_a_Proline_racemase,_nor_4-hydroxyproline_epimerase_[missing_catalytic_residues]	0	0	0	0	0	0	0	0	0	0	0	0	0	0	0	0	0	0	0	0	0	0	0	0	0	0	0	0	0	0	0	0	0	0	0	0	0	0	0	0	0	0	0	0	0	0
Amino Acids and Derivatives	-	Amino acid racemase	Proline_racemase_(EC_5.1.1.4)	4.07e-05	0	0	0	1.03e-05	0	0	0	0	0	0	0.000192564	0	0	0.0001	1.99e-05	0	0	0	0	0.000174238	0.000100237	0	0	0	0.000295747	5.1e-05	0	0	3.4e-05	0	6.33e-05	2.97e-05	0	0	0	2.39e-05	0.000115095	0	4.43e-05	0	0	1.49e-05	0	9.02e-05	0
Amino Acids and Derivatives	-	Amino acid racemase	UDP-N-acetylmuramoyl-tripeptide--D-alanyl-D-alanine_ligase_(EC_6.3.2.10)_/_Alanine_racemase_(EC_5.1.1.1)	0.000149779	0.000314314	0.000139151	0.000480465	0.000734681	0.000137866	0.00024803	0.000352497	0.000125622	0	3.83e-05	0.000216966	0.000674363	0.000105451	0.000388259	0.00058973	0.000262943	0	0.000573294	0.000198984	6.22e-05	8.11e-05	0	0	0.000842602	0.000388495	0.000205724	0.000423491	0.000285916	0.000333817	0.00194553	0.000781445	0.000394693	0.000233856	0.000290191	0.000576466	0.000862395	0.00018541	0.00040752	0.000671135	0.000657772	0.000255676	0.00303055	0.00039084	0.000402298	0.00107778
Amino Acids and Derivatives	-	Amino acid racemase	UDP-N-acetylmuramoylalanyl-D-glutamyl-2,6-diaminopimelate--D-alanyl-D-alanine_ligase_(EC_6.3.2.10)_/_Alanine_racemase_(EC_5.1.1.1)	5.14e-05	6.82e-05	3.24e-05	0.000124844	8.19e-05	9.24e-05	0.000125165	0.000112137	7.47e-06	1.54e-05	0	8.79e-05	0.000295488	2.49e-05	0.000260409	0.000175268	0.000147343	0	0.000429007	5.11e-05	3.51e-05	4.63e-05	0	0	0.0010577	0.000331168	4.7e-05	0.000114402	0.000671704	0.000132496	0.000977018	0.00147541	2.9e-05	0.000336571	0.000285734	2.81e-05	0.000664073	0.000711341	0.000204486	0.000206661	0.00128314	0.000158903	0.00410988	0.000754678	9.62e-05	0.000249419
Amino Acids and Derivatives	-	Amino acid racemase	hypothetical_protein	0.000108473	0.000125596	0	0	0.000109555	0	2.61e-05	0	0	0	0	0	3.22e-05	0.000116052	4e-05	6.63e-05	7.76e-05	0	0	0.000189914	0	0	0	0	0	5.03e-05	5.1e-05	0	0	0.000101861	0	0	9.9e-05	0	0.0001065	0.00018905	9.57e-05	0	2.21e-05	0	0	0	0	0	0.000200461	0.000272695
Amino Acids and Derivatives	-	Creatine and Creatinine Degradation	Acetone_carboxylase,_beta_subunit_(EC_6.4.1.6)	0	0	0	0	0	0	0	0	0	0	0	0	0	0	0	1.14e-05	0	0	0	0	0	0	0	0	0	0	0	0	0	0	0	0	0	0	0	0	0	0	0	0	0	0	0	0	0	0
Amino Acids and Derivatives	-	Creatine and Creatinine Degradation	Acetone_carboxylase,_beta_subunit_(EC_6.4.1.6)_/_N-methylhydantoinase_A_(EC_3.5.2.14)	0	0	0	0	0	0	0	0	0	0	0	0	0	0	0	1.14e-05	0	0	0	0	0	0	0	0	0	0	0	0	0	0	0	0	0	0	0	0	0	0	0	0	0	0	0	0	0	0
Amino Acids and Derivatives	-	Creatine and Creatinine Degradation	Creatinase_(EC_3.5.3.3)	0	0	0	0	0	0	0	0	0	0	0	0	0	0	0	0	0	0	0	0	0	0	0	0	0	0	0	0	0	0.000135815	0	0	0	0	0	0	0	0	0	0	0	0	0	0	0	0
Amino Acids and Derivatives	-	Creatine and Creatinine Degradation	Creatinine_amidohydrolase_(EC_3.5.2.10)	0.00878628	0.00762997	0.0139837	0.00999457	0.0144201	0.00422892	0.0126882	0.0137425	0.0102887	0.0055895	0.00391014	0.00529552	0.0107146	0.0174078	0.00827631	0.0133724	0.00566681	0.00798229	0.0184045	0.0145284	0.00331051	0.00250592	0.00296823	0.643087	0.0202967	0.0132142	0.00863663	0.0268837	0.0107202	0.0104577	0.015938	0.0274135	0.0135466	0.00529841	0.00583088	0.015061	0.0183693	0.0177247	0.0130166	0.0238596	0.0111887	0.0159694	0.0172159	0.0139506	0.0170792	0.00792913
Amino Acids and Derivatives	-	Creatine and Creatinine Degradation	Cytosine/purine/uracil/thiamine/allantoin_permease_family_protein	0	0	0	0	0	0	0	0	0	0	0	0	0	0	0	0	0	0	0	0	0	0	0	0	0	3.02e-06	0	0	0	0	0	0	0	2.68e-06	6.39e-06	0	0	0	0	0	0	0	0	2.12e-06	0	0
Amino Acids and Derivatives	-	Creatine and Creatinine Degradation	Cytosine_deaminase_(EC_3.5.4.1)	0.0129445	0.000535578	0.00286773	0.00140376	0.000580541	0.000691338	0.00175367	0.00717434	0.00311855	0.00139298	0.000880693	0.0136918	0.00139383	0.015848	0.00113326	0.00218378	0.000181131	0.000664944	0.00233248	0.00367792	0.00315584	0.00192121	0.0206679	0	0.00494694	0.0129612	0.00750227	0.00302804	0.00203577	0.00262276	0.00295688	0.00777076	0.00399242	0.00290191	0.00505349	0.00532708	0.00443201	0.0127085	0.00228379	0.00520243	0.00131671	0.00178489	0.00873757	0.00462458	0.00354762	0.00297975
Amino Acids and Derivatives	-	Creatine and Creatinine Degradation	Cytosine_permease	0.00139465	0.00244913	0.0022374	0.00272074	0.00209523	0.00136186	0.0038378	0.0032934	0.00252364	0.00179662	0.00207007	0.00198983	0.00196273	0.00136361	0.00203909	0.0031839	0.00344149	0.0064273	0.00149748	0.00196245	0.000929267	0.00230545	0.0217598	0.643087	0.00036244	0.0113235	0.00303928	0.000404702	0.000984864	0.000679073	0.000992853	0	0.00176264	0.00552734	0.0066977	0.00385778	0.000482386	0.00104865	0.00116634	0.00399281	0.00197779	0.00129271	0.0112305	0.00399503	0.00210484	0.00548174
Amino Acids and Derivatives	-	Creatine and Creatinine Degradation	Hydantoinase/oxoprolinase_family_protein	0.00198641	0.000443512	0.00243317	0.00138813	0.000523808	0.0013081	0.000574365	0.00288921	0.00197362	0.000548968	0.000920032	0.000714093	0.000989411	0.000652794	0.000749666	0.00165165	0.0015849	0.00137358	0.00106273	0.00384576	0.000435594	0.000751776	0.000506662	0	0.00146426	0.00623259	0.00310726	0.00271728	0.00125278	0.00142605	0.000636095	0.00847393	0.00436699	0.00172701	0.000993113	0.00383352	0.00209285	0.00166377	0.00138356	0.000886975	0.000233098	0.00159568	0.00258538	0.00326433	0.00103738	4.2e-05
Amino Acids and Derivatives	-	Creatine and Creatinine Degradation	N-carbamoylsarcosine_amidase_(EC_3.5.1.59)	0	0	0.00011187	0.000222102	0	0	0	0	0	0	0	0	0	0	0.000479786	0	0	0	7.25e-05	0	0	0	0	0	0	0	7.64e-05	0.000520331	0.000104587	0.000271629	0.00024426	0.000506486	0.000356489	0	0.000239625	0	9.57e-05	0.000153461	0.000132822	0	6.66e-05	0	0	0.000106088	0.000721658	0
Amino Acids and Derivatives	-	Creatine and Creatinine Degradation	N-methylhydantoinase_(ATP-hydrolyzing)_(EC_3.5.2.14)	0.00174926	0.00111074	0.00338406	0.00122156	0.0010168	0.000268787	0.00085502	0.00178143	0.00181185	0.00134747	0.00201257	0.00132388	0.00156858	0.00125859	0.000929585	0.00119396	0.00225767	0.000958912	0.00190663	0.00251636	0.00113254	0.00150355	0.00658449	0	0.00333083	0.00172465	0.0193205	0.00841606	0.00274664	0.0032256	0.00286762	0.00633191	0.0016042	0.00075452	0.00439845	0.00145989	0.00381306	0.00782035	0.00133929	0.00496706	0.000599395	0.00249128	0.00186685	0.000764895	0.00238929	0.000146836
Amino Acids and Derivatives	-	Creatine and Creatinine Degradation	N-methylhydantoinase_A_(EC_3.5.2.14)	0.00293215	0.000518084	0.000279675	0.00072183	0.000472454	0.000322545	0.00103777	0.0004491	0.000727974	0.000499062	0.00057502	0.00306498	0.000193056	0.000435196	0.000779652	0.000497484	0.000388138	0.000621997	0.000507211	0.00142436	0.000871188	0.00100237	0	0	0.00154037	0.00120816	0.000114646	0.00238485	0.00156881	0.00129024	0.000707337	0.00186766	0.000564441	0.000335342	0.00015975	0.00100827	0.001172	0.000760909	0.000630905	0.00035479	0.000665995	0.00245974	0.000179333	0.00039783	0.00168387	0
Amino Acids and Derivatives	-	Creatine and Creatinine Degradation	N-methylhydantoinase_B_(EC_3.5.2.14)	0.00366095	0.00032969	0.00022374	0.000333152	0.000657327	0.00021503	0.000587418	0.00026946	0.00116476	9.98e-05	0.00028751	0.00423642	0.000289584	0.000435196	0.000719679	0.000258692	0.000388138	0.000621997	0.000253605	0.00142436	0.000871188	0.00130308	0	0	0.000996711	0.000717345	0.000458582	0.000173444	0.00188257	0.00122233	0.000671716	0.00164608	0.000297074	0.000201205	0.000279563	0.000252067	0.00028702	0.000115095	0.000929754	0	0.000199798	0.00393559	0.000149444	0.00026522	0.00099228	0
Amino Acids and Derivatives	-	Creatine and Creatinine Degradation	Sarcosine_dehydrogenase_(EC_1.5.99.1)	0	0	0	0.000222102	0	0	0	0	0	0	0	0	0	0	0	0.000278591	0	0	0	0	0	0	0	0	0	0	0	0	0	0	0	0	0	0	0	0	0	0	0	0	0	0	0	0	0	0
Amino Acids and Derivatives	-	Creatine and Creatinine Degradation	hypothetical_protein	0	0	0	0	0	0	0	0	0	0	0	0	0	0	0	0	0	0	0	0	0	0	0	0	0	0	0	0	0	0	0	0	0	0	0	0	0	0	0	0	0	0	0	0	0	0
Amino Acids and Derivatives	-	L-2-amino-thiazoline-4-carboxylic acid-Lcysteine conversion	Allantoate_amidohydrolase_(EC_3.5.3.9)	0	0	0	0	0	0	0	0	0	0	0	0	0	0	0	0	0	0	0	0	0	0	0	0	0	0	0	0	0	0	0	0	0	0	0	0	0	2.56e-05	0	0	0	0	0	0	0	0
Amino Acids and Derivatives	-	L-2-amino-thiazoline-4-carboxylic acid-Lcysteine conversion	Beta-ureidopropionase_(EC_3.5.1.6)	0.000759308	0.000518084	0.0017806	0.00122156	0.0013215	0.000185165	0.000391612	0.000561375	0.000485316	0.000565604	0.00130338	0.00156459	0.000305672	0.00963232	0.00129942	0.00240782	0.000381669	0.000518331	0.000320026	0.000617221	0.000667911	0.000902132	0.00300792	0	0.000483254	0.00110748	0.000840734	0.000607052	0.000662387	0.00205986	6.11e-05	0.000174104	0.000227757	0.000603616	0.000399375	0.000645922	0.000542148	0.00303724	0.000177096	0.00118263	0.000321898	0.00113527	0	0.000495077	0.000671543	6.29e-05
Amino Acids and Derivatives	-	L-2-amino-thiazoline-4-carboxylic acid-Lcysteine conversion	L-2-amino-thiazoline-4-carboxylic_acid_hydrolase_(EC_3.5.2.-)	0	0	0	0	0	0	0	0	0	0	0	0	0	0	0	0	0	0	0	0	0	0	0	0	0	0	0	0	0	0	0	0	0	0	0	0	0	0	0	0	0	0	0	0	0	0
Amino Acids and Derivatives	Alanine, serine, and glycine	Alanine biosynthesis	Alanine_racemase,_biosynthetic_(EC_5.1.1.1)	0.000234388	0	0	0	0	0	0	0	0	0	0	0.000168173	0	0.00308672	0	0	0	0	0	0	0	0	0.000180422	0	0	0.000199346	5.04e-05	0	0	0	2.14e-05	0	0	2.15e-05	6.07e-05	2.52e-06	0	2.46e-05	2.66e-06	6.62e-05	0	0.000128664	0.000147565	1.91e-05	0.000101433	7.55e-05
Amino Acids and Derivatives	Alanine, serine, and glycine	Alanine biosynthesis	Alanine_racemase,_catabolic_(EC_5.1.1.1)	3.58e-05	0	0	0	0	0	0	3.59e-06	0	0	0	0	0	0.000542031	0	0	0	0	0	0	0	0	0.000181586	0	1.45e-05	0.000208408	1.53e-05	0	0	0	9.77e-06	0	0	7.74e-05	8.95e-05	2.52e-06	7.65e-06	3.38e-05	3.32e-05	1.06e-05	5.99e-05	1.51e-05	0.000101622	6.79e-05	4.81e-05	0.000203396
Amino Acids and Derivatives	Alanine, serine, and glycine	Alanine biosynthesis	Alanine_racemase_(EC_5.1.1.1)	0.0356273	0.0422878	0.0374038	0.0361677	0.0345267	0.019623	0.0420114	0.0267414	0.0405373	0.042987	0.0443607	0.040646	0.0348595	0.0152582	0.0370768	0.0327853	0.0339439	0.052881	0.0220404	0.0372173	0.0384173	0.0389727	0.0296914	0	0.0286546	0.0296576	0.0321958	0.0233602	0.0440201	0.0275845	0.0353664	0.0228216	0.0297633	0.0388598	0.0271628	0.0222261	0.0316743	0.0414523	0.0238017	0.0136841	0.0180054	0.0168852	0.0214062	0.024312	0.0249007	0.0400541
Amino Acids and Derivatives	Alanine, serine, and glycine	Alanine biosynthesis	Alanine_racemase_(EC_5.1.1.1)_##_biosynthetic	0.000686842	0	0	0	0	0	0.000156645	0	0	0	0	0.000121316	0	0.00344378	0	0	0	0	0	0	0	0	0.0052098	0	0	0.00437857	0.000381133	0	0	0	0.000233926	0	0	0.000673367	0.00243459	2.27e-05	8.04e-05	0.000241445	9.3e-05	0.000952414	0	0.000151369	0.00388964	0.000855069	0.0015684	0.00149185
Amino Acids and Derivatives	Alanine, serine, and glycine	Alanine biosynthesis	Alanine_racemase_(EC_5.1.1.1)_##_catabolic	0.00017898	0	0	1.85e-05	0	0	0	7.19e-05	0	0	5.75e-05	0	0	0.00585637	4e-05	0	0	0	0	0	0	0	0.00382538	0	7.25e-05	0.00295093	0.0006252	0	0	2.26e-05	6.84e-05	0	0	0.000175719	0.00117355	0.000196192	8.8e-05	0.000205637	0	0.000569438	0.000424461	0.000417778	0.0022343	0.000865377	0.00113952	0.00109173
Amino Acids and Derivatives	Alanine, serine, and glycine	Alanine biosynthesis	Alanine_racemase_(EC_5.1.1.1)_#_present_in_exosporium,_involved_in_spore_germination	0	0	0	0	0	0	0	0	0	0	0	0	0	0	0	0	0	0	0	0	0	0	0	0	0	0	0	0	0	0	0	0	0	0	0	0	0	0	0	0	0	0	0	0	0	0
Amino Acids and Derivatives	Alanine, serine, and glycine	Alanine biosynthesis	Alanine_racemase_(EC_5.1.1.1)_/_ATPase_YjeE,_predicted_to_have_essential_role_in_cell_wall_biosynthesis	0	0	0	0	0	0	0	0	0	0	0	0	0	0	0	0	0	0	0	0	0.000348475	0.000267298	0	0	0	0	0	0	0	0	0	0	0	0	0	0	0	0	0.000354192	0	0	0	0	0	0	0
Amino Acids and Derivatives	Alanine, serine, and glycine	Alanine biosynthesis	Alanine_racemase_(EC_5.1.1.1)_/_TsaE_protein,_required_for_threonylcarbamoyladenosine_t(6)A37_formation_in_tRNA	0	0	0	0	0	0	0	0	0	0	0	0	0	0	0	0	0	0	0	0	0.00013939	0.000307393	0	0	0	0	0	0	0	0	0	0	0	0	0	0	0	0	2.21e-05	0	0	0	0	0	0	0
Amino Acids and Derivatives	Alanine, serine, and glycine	Alanine biosynthesis	Alanine_transaminase_(EC_2.6.1.2)	0	0	0	0	0	0	0	0	0	0	0	0	0	0	4e-05	0	0	0	0	0	0	0	0	0	0	0	0	0	0	0	0	0	0	0	0	0	0	0	0	0	0	0	0	0	0	0
Amino Acids and Derivatives	Alanine, serine, and glycine	Alanine biosynthesis	Alanine_transaminase_(EC_2.6.1.2)_##_AlaA	0	0	0	0	0	0	0	0.00017964	0	0	0	9.63e-05	0	0	0	0	0	0	0	0	0	0	0	0	0	0	0	0	0	0	0	0	0.00011883	2.68e-05	0	0	0	0	0	0	0	0	0	0	0	0
Amino Acids and Derivatives	Alanine, serine, and glycine	Alanine biosynthesis	Alpha-aminoadipate_aminotransferase_(EC_2.6.1.39)_@_Leucine_transaminase_(EC_2.6.1.6)_@_Valine_transaminase	0	0	0.00011187	0	0	0	0	0	0	0	0	0	0	0	0	0	0	0	0	0	0	0	0	0	0	0	7.64e-05	0	0.000104587	0	0	0	0	0	0	0	9.57e-05	7.67e-05	0	0	0	0	0	0	0	0
Amino Acids and Derivatives	Alanine, serine, and glycine	Alanine biosynthesis	Branched-chain_amino_acid_aminotransferase_(EC_2.6.1.42)	0.0210838	0.0194089	0.0202379	0.0197815	0.0230218	0.0205636	0.0254356	0.0204458	0.0215626	0.0243925	0.0245844	0.022051	0.020013	0.0148849	0.0205862	0.0207627	0.0189788	0.0253379	0.0200956	0.0217784	0.0194664	0.0194948	0.00830097	0	0.0208592	0.026346	0.0180263	0.0133449	0.0193564	0.0243559	0.0196224	0.0158797	0.0183576	0.0200924	0.0201787	0.0173651	0.0197602	0.0300475	0.0185713	0.011404	0.0171945	0.0179769	0.0139597	0.0176723	0.0174921	0.0209842
Amino Acids and Derivatives	Alanine, serine, and glycine	Alanine biosynthesis	Cysteine_desulfurase_(EC_2.8.1.7)	0.0254712	0.0217313	0.023265	0.0229938	0.0210236	0.00977567	0.0258148	0.0178784	0.0264602	0.0235027	0.0249988	0.0233739	0.0209518	0.0109497	0.0238006	0.0209481	0.0222211	0.0289852	0.0165874	0.0235537	0.0244887	0.0266641	0.0204046	0	0.0167763	0.0175979	0.0250928	0.0106899	0.0236985	0.0172524	0.0207992	0.0105777	0.0173216	0.0205839	0.0175101	0.0114483	0.0157573	0.0323845	0.0198685	0.00652464	0.01444	0.0111478	0.0154	0.0114858	0.0188156	0.0165486
Amino Acids and Derivatives	Alanine, serine, and glycine	Alanine biosynthesis	Cysteine_desulfurase_(EC_2.8.1.7),_IscS_subfamily	0.000785683	3.14e-05	0	5.1e-05	0	0	3.48e-05	0.000129191	0.000102456	8.47e-05	0.000271083	0.000350812	4.9e-05	0.00411987	0.000188151	7.52e-05	0	5.18e-05	9.66e-05	6.18e-05	0.000435594	0.000409301	0.00724218	0	0.00022874	0.00435968	0.00114246	0.000115629	0.000106455	7.55e-06	0.000251995	0	1.8e-05	0.000709733	0.00244285	0.000145079	4.25e-05	0.000381264	0.000585133	0.000839275	0.000524249	0.000475803	0.00561571	0.0013772	0.00202344	0.00187964
Amino Acids and Derivatives	Alanine, serine, and glycine	Alanine biosynthesis	Cysteine_desulfurase_(EC_2.8.1.7),_IscS_subfamily_#_fragment	0	0	0	0	0	0	0	0	0	0	0	0	0	0	0	0	0	0	0	0	0	0	0	0	0	3.02e-06	0	0	0	0	0	0	0	0	0	0	0	0	0	0	0	0	0	0	0	0
Amino Acids and Derivatives	Alanine, serine, and glycine	Alanine biosynthesis	Cysteine_desulfurase_(EC_2.8.1.7),_NifS_subfamily	0.000169747	7.72e-05	0.000202875	0.000265729	0	0	7.44e-05	0	3.88e-05	8.23e-05	0.000110691	0.000194648	0.000177887	0	0.000349449	0	0	0	1.81e-05	0	0.000130678	2.23e-05	0	0	0.000195371	5e-05	3.82e-05	0	8.11e-05	0.000114265	0	6.33e-05	8.49e-06	8.83e-05	3.99e-05	0	0.000283335	0.000115095	9.42e-05	0	4.67e-05	0.000111245	0	3.89e-05	3.01e-05	0
Amino Acids and Derivatives	Alanine, serine, and glycine	Alanine biosynthesis	Cysteine_desulfurase_(EC_2.8.1.7),_SufS_subfamily	0.0143146	0.0102231	0.0138446	0.0121609	0.0100655	0.0187218	0.0104912	0.0159731	0.010158	0.0181076	0.0172862	0.0140044	0.0104901	0.0107885	0.0130525	0.00855411	0.00863809	0.00867494	0.0139528	0.0107949	0.0220653	0.0173282	0.0105042	0	0.0119038	0.0127065	0.00752088	0.0123914	0.00985971	0.0130804	0.0113471	0.0132143	0.0116566	0.0115321	0.0126195	0.0184926	0.0128781	0.0143618	0.0153417	0.0130139	0.0152571	0.0127881	0.00749729	0.0157422	0.0126384	0.013449
Amino Acids and Derivatives	Alanine, serine, and glycine	Alanine biosynthesis	Cysteine_desulfurase_(EC_2.8.1.7),_SufS_subfamily;_Selenocysteine_lyase(_EC:4.4.1.16_)_subunit	7.16e-05	0	0	0	0	0	0	0	0	0	0	8.09e-05	0	0.000104447	0	0	0	0	0	0	0	0	0.00291832	0	0	0.00221697	0.000541127	0	2.93e-05	0	8.14e-06	0	0	0.000211936	0.000626221	0	6.12e-05	0.00019643	0.000164699	0.00018183	5.59e-05	0	0.00105823	0.000258855	0.000604789	0.000513506
Amino Acids and Derivatives	Alanine, serine, and glycine	Alanine biosynthesis	Cysteine_desulfurase_CsdA-CsdE_(EC_2.8.1.7),_main_protein_CsdA	0.000364468	0	0	0	0	0	0	0	0	0	0	2.48e-05	0	0.00484915	0	0	0	0	0	0	0	9.11e-06	0.0081321	0	0.000376938	0.00477486	0.000721502	0	5.44e-05	0	2.44e-05	0	0	0.000845062	0.00245163	0.000161743	9.95e-05	0.000518697	0.000138135	0.00103539	0.000253078	0.000220998	0.00347308	0.00163234	0.00276335	0.00131145
Amino Acids and Derivatives	Alanine, serine, and glycine	Alanine biosynthesis	D-amino_acid_dehydrogenase_small_subunit_(EC_1.4.99.1)_/_Alanine_racemase_(EC_5.1.1.1)	0	0	0	0	0	0	0	0	0	0	0	0	0	5.7e-05	0	0	0	0	0	0	0	0	0.000262386	0	0	4.07e-05	0	0	0	0	0	0	0	1.03e-05	3.2e-06	9.69e-06	0	0	0	0	5.12e-06	0	2.76e-05	8.16e-06	0	1.94e-05
Amino Acids and Derivatives	Alanine, serine, and glycine	Alanine biosynthesis	D-amino_acid_dehydrogenase_small_subunit_(EC_1.4.99.1)_/_Alanine_racemase_(EC_5.1.1.1)_##_catabolic	0	0	0	0	0	0	0	0	0	0	0	0	0	5.7e-05	0	0	0	0	0	0	0	0	0.000292651	0	0	4.07e-05	0	0	0	0	0	0	0	1.03e-05	3.2e-06	9.69e-06	0	0	0	0	5.12e-06	0	2.76e-05	8.16e-06	0	1.94e-05
Amino Acids and Derivatives	Alanine, serine, and glycine	Alanine biosynthesis	HTH-type_transcriptional_regulator_IlvY	0.000715919	0	0	0	0	0	0	0.000143712	0	0	0	0	0.000193056	0.00683112	0	0	0	0	0	0	0	0	0.0112827	0	0	0.00877211	0.00186642	0	0	0	0.000425013	0	0	0.00130113	0.00431127	0.000553108	0.000179866	0.000423296	0.00052	0.00298733	0.0010987	0.000516346	0.00734529	0.00204139	0.00230931	0.00297765
Amino Acids and Derivatives	Alanine, serine, and glycine	Alanine biosynthesis	Iron-sulfur_cluster_assembly_protein_SufD_/_Cysteine_desulfurase_(EC_2.8.1.7),_SufS_subfamily;_Selenocysteine_lyase(_EC:4.4.1.16_)_subunit	2.58e-05	0	0	0	0	0	0	0	0	0	0	9.63e-05	0	0	0	0	0	0	0	0	0	0	0.000587582	0	0	0.00101528	7.42e-05	0	0	0	2.84e-05	2.21e-05	0	9.2e-05	0.00055882	4.88e-05	1.74e-05	0.000181084	1.92e-05	0.000329531	0.000132399	1.29e-05	0.000665449	0.000151159	0.000216873	0.000243662
Amino Acids and Derivatives	Alanine, serine, and glycine	Alanine biosynthesis	Iron-sulfur_cluster_regulator_IscR_/_Cysteine_desulfurase_(EC_2.8.1.7)	3.05e-05	0	0	7.4e-05	0	0	0	0	0	0	0	0	0	0	0	0	0	0	0	0	0	0	0	0	0	0	0	0	0	0	0	0	0	0	0	0	0	0	0	0	0	0	0	0	0	0
Amino Acids and Derivatives	Alanine, serine, and glycine	Alanine biosynthesis	L-alanine:glyoxylate_aminotransferase_(EC_2.6.1.44)	9.04e-06	0	0	0	0	0	0	8.98e-05	0	4.99e-05	0	0	6.44e-05	0	0	3.98e-05	0	0	0	0	0.000174238	0	0	0	0	0	0	0	0	0	0	0	0	0	0	0	0	0	0	0	0	0	2.99e-05	0	0	0
Amino Acids and Derivatives	Alanine, serine, and glycine	Alanine biosynthesis	Putative_cysteine_desulfurase,_associated_with_tRNA_4-thiouridine_synthase	0.000606419	0.00237756	0.0021724	0.00224796	0.00289768	0.00202333	0.00290281	0.00202949	0.00365965	0.00171241	0.00104451	0.00119984	0.00283487	0.00131048	0.00164792	0.003315	0.00238068	0.00156254	0.00111074	0.00282531	0.000835016	0.0015478	0	0	0.000511947	0.000493332	0.00075744	0.000549182	0.000247345	0.000776488	0.00110302	0.000660647	0.00111424	0.00135072	0.00186088	0.00114394	0.000602548	0.000880159	0.000601038	0.000386365	0.000618265	0.000289962	0.000666608	0.000729797	0.00205672	0.00176212
Amino Acids and Derivatives	Alanine, serine, and glycine	Alanine biosynthesis	Putative_cysteine_desulfurase,_associated_with_tRNA_4-thiouridine_synthase_@_Cysteine_desulfurase_(EC_2.8.1.7)	0	0	0	0	0	0	0	0	0	0	0	0	0	0	0	0	0	0	0	0	0	0	0.000613864	0	0	0	0	0	0	0	0	0	0	0	0	0	0	0	0	0	0	0	0	0	0	0
Amino Acids and Derivatives	Alanine, serine, and glycine	Alanine biosynthesis	Serine--glyoxylate_aminotransferase_(EC_2.6.1.45)	0	0	1.86e-05	0	0	0	0	0	0	0	0	0	0	0	0	0	0	0	0	0	0	0	0	0	0	7.55e-06	0	0	0	0	0	0	0	0	0	0	4.78e-05	0	0	0	0	0	0	0	0	0
Amino Acids and Derivatives	Alanine, serine, and glycine	Alanine biosynthesis	Serine_racemase_(EC_5.1.1.18)_@_Alanine_racemase_(EC_5.1.1.1)_#_VanT_protein,_implicated_in_resistance_to_vancomycin	0	0	0	0	0	0	0	0	0	0	0	0	0	0	0	0	0	0	0	0	0	0	0	0	0	0	0	0	0	3.4e-05	3.05e-05	0	0	0	0	0	0	0	0	0	0	3.78e-05	0	0	0	0
Amino Acids and Derivatives	Alanine, serine, and glycine	Alanine biosynthesis	Transcriptional_regulator_IlvY,_LysR_family	0.00017898	0	0	0	0	0	0	3.59e-05	0	0	0	0	0	0.00448397	0	0	0	0	0	0	0	0	0.00105586	0	0	0.000742151	0.000273632	0	0	0	2.44e-06	0	0	4.02e-05	0.000561106	1.4e-05	1.15e-05	3.71e-05	5.36e-05	0.000117081	3.35e-05	8.91e-05	0.000246465	0.000292551	0.000156359	0.000231761
Amino Acids and Derivatives	Alanine, serine, and glycine	Alanine biosynthesis	UDP-N-acetylmuramoyl-tripeptide--D-alanyl-D-alanine_ligase_(EC_6.3.2.10)_/_Alanine_racemase_(EC_5.1.1.1)	0.00366935	0.00350414	0.00204833	0.00454068	0.00254433	0.00034071	0.00286255	0.000969176	0.00170394	0.00175506	0.0034022	0.00288268	0.0029307	0.000725834	0.00372792	0.00239478	0.00259368	0.000380109	0.00511052	0.0025772	0.00184816	0.00133535	0	0	0.00326702	0.00666958	0.00236297	0.00633869	0.00120868	0.00728194	0.00196463	0.00431158	0.00409594	0.00519011	0.0041936	0.00673124	0.00180695	0.0092038	0.00293978	0.00803373	0.00387669	0.00438636	0.00222311	0.00347408	0.0022735	0.00173628
Amino Acids and Derivatives	Alanine, serine, and glycine	Alanine biosynthesis	UDP-N-acetylmuramoylalanyl-D-glutamyl-2,6-diaminopimelate--D-alanyl-D-alanine_ligase_(EC_6.3.2.10)_/_Alanine_racemase_(EC_5.1.1.1)	0.00411093	0.00395953	0.0101808	0.00644882	0.0120363	0.0320662	0.00661315	0.0172188	0.00639125	0.00696227	0.00639762	0.00378257	0.00864588	0.0092284	0.00916157	0.0112008	0.0148652	0.000833466	0.0164174	0.00664794	0.00826471	0.00702598	0	0	0.012576	0.00430602	0.00555059	0.0113252	0.00506871	0.0106447	0.0120119	0.0156974	0.00820212	0.00878324	0.00937702	0.0126908	0.0111735	0.00570253	0.0132461	0.0173032	0.0195333	0.0172351	0.00945933	0.0160172	0.00981287	0.00407231
Amino Acids and Derivatives	Alanine, serine, and glycine	Alanine biosynthesis	Valine--pyruvate_aminotransferase_(EC_2.6.1.66)	0.00806341	0	0.000447479	0.000666305	0.000780576	0	7.83e-05	8.98e-05	0.00141518	0.004791	0.00356972	0.00789899	0	0.00567386	0.000839626	0.000139296	0.000698648	0.000207332	0.00159409	0.00105387	0.00418867	0.00315746	0.0054405	0	0.00281616	0.00762251	0.00153846	0	0.0127277	0.00370095	0.000817167	0.000159824	0.000415904	0.00272059	0.00470009	0.000799333	0.00197278	0.000469273	0.000794504	0.00429143	0.00165241	0.00130177	0.00668468	0.0090771	0.00206578	0.023878
Amino Acids and Derivatives	Alanine, serine, and glycine	Alanine biosynthesis	Valine--pyruvate_aminotransferase_(EC_2.6.1.66)_##_AvtA	0.00407315	0.00565183	0.00208886	0.000666753	0.000262703	0.00542103	0.00408756	0.00529447	0.00499929	0.00618615	0.0060179	0.00766567	0.00178737	0.000174078	0.000466762	0.00116145	0.000362262	0.0110612	0.000294665	0.00656839	0.00119425	0.00193791	0.00151108	0	0.000261762	0.00270284	0.0017149	0.00324702	0.00573662	0.00540995	0.00323674	0.00509717	0.0032887	0.00179559	0.000882055	0.0025269	0.00170936	1.53e-05	0.000128294	0.000974687	0.0001769	0.000393559	0.00253948	2.36e-05	0.000285656	6.29e-05
Amino Acids and Derivatives	Alanine, serine, and glycine	Alanine biosynthesis	aminotransferase,_class_IV	0	0	0	0.000333152	0.000104175	0	0.000293709	0	0	0	0	2.75e-05	0	0	3e-05	6.25e-05	0	0.000207332	0	0	0	0	0	0	0	5.93e-05	0	0	0	1.94e-05	0	6.33e-05	8.28e-05	0.000148509	0	0	0.000191346	0.000186345	0	0	0.000275912	0.000302738	0	0.000106088	0.000249144	0
Amino Acids and Derivatives	Alanine, serine, and glycine	Glycine Biosynthesis	2-amino-3-ketobutyrate_coenzyme_A_ligase_(EC_2.3.1.29)	0.0349485	0.0117679	0.0187418	0.0174666	0.0170311	0.00281882	0.00700217	0.00655256	0.0124873	0.0267655	0.0318919	0.0308294	0.0157073	0.010243	0.0178875	0.0125483	0.0180686	0.0043993	0.0233637	0.0156989	0.0266845	0.02928	0.00494209	0	0.0164494	0.0183448	0.00767074	0.0109292	0.0248387	0.0365784	0.018199	0.0175808	0.020027	0.028595	0.0192866	0.0157928	0.0199076	0.0260619	0.021715	0.0173014	0.0252772	0.0275696	0.0112828	0.0315028	0.0212384	0.0188191
Amino Acids and Derivatives	Alanine, serine, and glycine	Glycine Biosynthesis	8-amino-7-oxononanoate_synthase_(EC_2.3.1.47)	2.49e-05	0	0	0	0	0	0	0	2.43e-05	0	0	1.6e-05	4.83e-05	0	0	0	0	5.18e-05	0	0	0	3.34e-05	0	0	0	0.000188775	0.000114646	0.00059838	5.23e-05	0.000135815	6.11e-05	6.33e-05	0	7.35e-05	7.99e-05	0	9.57e-05	0	6.64e-05	0.000266092	3.33e-05	0	0	5.3e-05	1.5e-05	0
Amino Acids and Derivatives	Alanine, serine, and glycine	Glycine Biosynthesis	8-amino-7-oxononanoate_synthase_homolog	8.34e-05	3.01e-05	0.00033561	0.000111051	0	5.73e-06	1.31e-05	3.72e-05	6.07e-05	4.99e-05	4.6e-06	0.000109762	0	0.000366213	0	0	0	0	7.09e-05	5.26e-05	0	2.19e-05	0.0021527	0	0.000355623	0.00180718	0.000749519	0	0.000113228	7.06e-05	0.000353247	0.000258217	0	0.00021315	0.00150773	6.81e-05	0.000199274	0.000211776	0.000336651	0.000446068	0.00033138	0.000117311	0.00289606	0.000793878	0.00098535	0.000568884
Amino Acids and Derivatives	Alanine, serine, and glycine	Glycine Biosynthesis	Galactitol-1-phosphate_5-dehydrogenase_(EC_1.1.1.251)	0	0	0	0	0	0	0	0	0	0	0	0	0	0	0	0	0	0	0	0	0	0	0	0	0	7.55e-05	0	0	0	0	0	0	0	0	0	0	0.000191346	0	0	0	0	0	0	0	0	0
Amino Acids and Derivatives	Alanine, serine, and glycine	Glycine Biosynthesis	L-threonine_3-dehydrogenase_(EC_1.1.1.103)	0.0303783	0.00937262	0.0114387	0.0146032	0.014487	0.00373515	0.00951618	0.00831195	0.0114063	0.0236845	0.0238717	0.0289748	0.0118807	0.0104456	0.0166259	0.0141169	0.0107902	0.0099986	0.0193407	0.0127717	0.0196087	0.0215583	0.0110337	0	0.0225541	0.0209441	0.00741808	0.0198009	0.028416	0.0239373	0.0197022	0.0193568	0.0128138	0.0192366	0.0169913	0.0170524	0.0170238	0.023215	0.0161031	0.0225228	0.0220524	0.0208632	0.0158339	0.0305208	0.0174413	0.0418912
Amino Acids and Derivatives	Alanine, serine, and glycine	Glycine Biosynthesis	Low-specificity_L-threonine_aldolase_(EC_4.1.2.48)	0.0203838	0.0175589	0.0161059	0.0146011	0.0194588	0.0384048	0.0231087	0.0181037	0.02288	0.0213805	0.0238973	0.0208072	0.0179698	0.0103461	0.0133743	0.0212369	0.0232692	0.025655	0.0176103	0.0197126	0.017113	0.0144706	0.0141806	0	0.014909	0.0194536	0.0105941	0.00850168	0.0232092	0.0177683	0.020035	0.0181661	0.016354	0.0166746	0.0170341	0.0231148	0.0182348	0.0144681	0.014259	0.00661382	0.0135606	0.0179779	0.0179158	0.0173364	0.0166583	0.0303022
Amino Acids and Derivatives	Alanine, serine, and glycine	Glycine Biosynthesis	Propanol_dehydrogenase	0.00161353	0.00117746	0.000799869	0.00114752	0.00209081	0.000852155	0.00301542	0.00130239	0.00160019	0.000773547	0.000345012	0.000739768	0.000965279	0.000587514	0.00124611	0.00148361	0.00151374	0.00420366	0.00063039	0.00232645	0.000609832	0.000898791	0	0	0.00144839	0.00201045	0.0147688	0.00562824	0.00385541	0.00138078	0.0012528	0.00129259	0.00195079	0.00177731	0.00195627	0.00100827	0.00420119	0.00196941	0.00252915	0.00350988	0.00126539	0.00245218	0.00106404	0.0023746	0.00154854	0.00233154
Amino Acids and Derivatives	Alanine, serine, and glycine	Glycine Biosynthesis	Serine_hydroxymethyltransferase_(EC_2.1.2.1)	0.00399755	0.00211489	0.0039365	0.00242175	0.00188958	0.00135587	0.00190733	0.00237324	0.00186969	0.00302159	0.00483344	0.00534412	0.00275172	0.00205478	0.00392031	0.00198384	0.00291561	0.00143307	0.00266196	0.0027701	0.00363497	0.00392938	0.00367428	0	0.0026422	0.00373415	0.00129813	0.00285004	0.00207507	0.00485573	0.00251506	0.00225587	0.00216131	0.00313529	0.00230562	0.00229669	0.00272561	0.00362081	0.00307895	0.00126986	0.0017476	0.00277703	0.00254062	0.00295174	0.00248999	0.000547738
Amino Acids and Derivatives	Alanine, serine, and glycine	Glycine Biosynthesis	Serine_palmitoyltransferase_(EC_2.3.1.50)	0.000257622	0	0	0	0	0	0	0	4.85e-05	0	0	0.000657928	9.65e-05	0	0.000239893	0	0	0	0	0	0	0.000120284	0	0	0.00036244	0	3.82e-05	0	0	3.4e-05	6.11e-05	0	0	0	3.99e-05	0	0	7.67e-05	3.32e-05	0	0	7.57e-05	0	0	0	0
Amino Acids and Derivatives	Alanine, serine, and glycine	Glycine and Serine Utilization	2-amino-3-ketobutyrate_coenzyme_A_ligase_(EC_2.3.1.29)	0.0290161	0.0113044	0.0167326	0.016034	0.0166457	0.00281882	0.00699904	0.00652022	0.0118078	0.0248112	0.02989	0.0259101	0.0157266	0.0103266	0.0172126	0.0125324	0.0178	0.00419197	0.0231096	0.014115	0.0256391	0.0270376	0.00507246	0	0.0160181	0.0184221	0.00714694	0.0108321	0.0228129	0.0332939	0.0181331	0.0175099	0.0197299	0.0256651	0.0181487	0.0158243	0.0195823	0.0257028	0.0205581	0.0172269	0.025152	0.0272479	0.0113426	0.0312938	0.0214886	0.0188787
Amino Acids and Derivatives	Alanine, serine, and glycine	Glycine and Serine Utilization	2-amino-4-ketopentanoate_thiolase,_beta_subunit	0	0	0	0	0	0	0	0	0	0	0	0	0	0	0	0	3.11e-05	0	0	0	0	0	0	0	0	7.55e-05	0	0	0	0	0	0	0	0	0	0	1.91e-05	0	0	0	0	0	0	0	0	0
Amino Acids and Derivatives	Alanine, serine, and glycine	Glycine and Serine Utilization	8-amino-7-oxononanoate_synthase_(EC_2.3.1.47)	2.49e-05	0	0	0	0	0	0	0	2.43e-05	0	0	1.6e-05	4.83e-05	0	0	0	0	5.18e-05	0	0	0	3.34e-05	0	0	0	0.000188775	0.000114646	0.00059838	5.23e-05	0.000135815	6.11e-05	6.33e-05	0	7.35e-05	7.99e-05	0	9.57e-05	0	6.64e-05	0.000266092	3.33e-05	0	0	5.3e-05	1.5e-05	0
Amino Acids and Derivatives	Alanine, serine, and glycine	Glycine and Serine Utilization	8-amino-7-oxononanoate_synthase_homolog	7.04e-05	1.13e-05	0.00033561	0.000111051	0	3.44e-05	1.31e-05	3.72e-05	6.07e-05	4.99e-05	4.6e-06	4.81e-05	0	0.000327916	0	0	0	0	7.09e-05	5.26e-05	0	1.39e-05	0.00198276	0	0.000355623	0.00191893	0.000700604	0	0.000119504	7.88e-05	0.000319051	0.000258217	0	0.000307046	0.00136076	8.32e-05	0.000168658	0.000199499	0.000333995	0.000371562	0.00033138	0.000117311	0.00285063	0.000702643	0.000958889	0.000480782
Amino Acids and Derivatives	Alanine, serine, and glycine	Glycine and Serine Utilization	Amino_acid_permease	0	0	0	0	8.22e-06	0	0	2.25e-05	0	0	0	4.81e-05	0	0	0	0	0	0	0	4.75e-05	0	0	0.000158548	0	7.25e-06	3.02e-06	0	0	0	0	0	3.17e-05	2.97e-05	0	0	0	0	0	0	0	1.66e-05	0	0	0	3.01e-05	0
Amino Acids and Derivatives	Alanine, serine, and glycine	Glycine and Serine Utilization	Amino_acid_permease_family_protein	0	0	0	0	0	0	0	0	0	0	0	0	0	0	0	0	0	0	0	0	0	0	0.000186675	0	0	6.04e-06	0	0	0	0	1.53e-05	0	0	0	0	0	0.000191346	0.000219208	3.32e-05	0	0	0	0	0	0	0
Amino Acids and Derivatives	Alanine, serine, and glycine	Glycine and Serine Utilization	Amino_acid_transport_protein_/_Serine_transport_protein	0.000110642	0	0	0	6.46e-05	4.78e-05	0	0	0	0	0	6.16e-05	0	0.00967215	0	3.21e-05	0	0	0	0	0.000348475	0.000150355	0.00343615	0	9.06e-05	0.00166726	0.000357694	0	0	0.000102228	7.33e-05	0	0	0.000440193	0.000738046	0.000133596	4.98e-05	0.000179037	3.98e-05	0.00076888	0.000135863	0.000167049	0.00174072	0.000488005	0.000856769	0.000498403
Amino Acids and Derivatives	Alanine, serine, and glycine	Glycine and Serine Utilization	Aminomethyltransferase_(glycine_cleavage_system_T_protein)_(EC_2.1.2.10)	0.0469831	0.0142158	0.0221218	0.0261489	0.0197316	0.00284665	0.0208116	0.00601536	0.018133	0.0288294	0.0331008	0.0418509	0.0209617	0.0170981	0.0275279	0.0154578	0.0182719	0.0133119	0.0254852	0.0196242	0.0360058	0.0337158	0.0209369	0	0.0256866	0.0229547	0.0115641	0.0222782	0.0313817	0.0408726	0.0204252	0.0227233	0.016848	0.031755	0.0315953	0.0216808	0.0264325	0.0338081	0.0323318	0.0179182	0.0322973	0.0362586	0.0156433	0.0362244	0.0348772	0.0226102
Amino Acids and Derivatives	Alanine, serine, and glycine	Glycine and Serine Utilization	Aminomethyltransferase_(glycine_cleavage_system_T_protein)_(EC_2.1.2.10)_/_Glycine_dehydrogenase_[decarboxylating]_(glycine_cleavage_system_P1_protein)_(EC_1.4.4.2)	0	2.35e-05	0.000139837	0	0	0	0	0	0	0	0	0	4.83e-05	0	0	0	0	0	0	0	0	0	0	0	0	0	0	0	0	0	0	0	0	0	0	0	0	0	0	0	0	0	0	0	0	0
Amino Acids and Derivatives	Alanine, serine, and glycine	Glycine and Serine Utilization	Aromatic_amino_acid_transport_protein_AroP	0	0	1.86e-05	1.01e-05	0	0	0	6.42e-06	0	1.25e-05	1.15e-05	1.77e-05	0	0	0	0	0	0	5.18e-06	6.33e-06	3.48e-05	0	0	0	0	1.26e-05	0	1.08e-05	0	2.55e-05	0	5.28e-06	0	1.12e-05	0	5.73e-06	7.97e-06	0	0	1.77e-05	0	0	4.98e-06	0	0	0
Amino Acids and Derivatives	Alanine, serine, and glycine	Glycine and Serine Utilization	C-terminal_binding_protein_2_@_D-3-phosphoglycerate_dehydrogenase_(EC_1.1.1.95)	0	0	0	0	0	0	0	0	0	0	0	0	0	0	0	0	0	0	0	0	0	0	0	0	0	1.78e-05	2.18e-05	0	0	0	0	0	0	0	0	0	0	0	0	0	0	0	0	0	0	0
Amino Acids and Derivatives	Alanine, serine, and glycine	Glycine and Serine Utilization	Cystathionine_beta-synthase_(EC_4.2.1.22)	0.00259976	0.00164264	0.00228666	0.00118146	0.000209943	0.00213383	0.00134262	0.0050439	0.00321996	0.00290465	0.0030664	0.00302235	0.000937159	0.00597151	0.000668273	0.00109827	9.04e-05	0.00220688	0.000589331	0.00382802	0.000310947	0.00107736	0.00624494	0	0.00216583	0.00445392	0.000624909	0.00151247	0.00263103	0.00192142	0.00263738	0.0074153	0.00347678	0.00135954	0.000864427	0.00338892	0.0045267	0.00114123	0.00023111	0.00144388	0.000752374	0.000238766	0.00269213	2.12e-05	0.000593886	0.000283183
Amino Acids and Derivatives	Alanine, serine, and glycine	Glycine and Serine Utilization	Cystathionine_gamma-lyase_(EC_4.4.1.1)	0.00596113	0.00317016	0.00284017	0.0013561	0.000273002	0.00525111	0.00349342	0.00928448	0.00610003	0.00630514	0.00498318	0.00687191	0.00160332	0.00450378	0.000404486	0.00212159	0.000843368	0.00821382	0.00106915	0.00838112	0.00177771	0.00318916	0.00928312	0	0.00196322	0.00398234	0.00185709	0.00250676	0.00544303	0.00523587	0.00264428	0.00839671	0.00644387	0.00290712	0.00112331	0.00612161	0.00445683	0.00212183	0.000720006	0.00116222	0.00132016	0.000438429	0.0028951	0.000195673	0.00109462	0.000283183
Amino Acids and Derivatives	Alanine, serine, and glycine	Glycine and Serine Utilization	Cystathionine_gamma-lyase_(EC_4.4.1.1)_#_frameshift	0	0	0	0	0	0	0	0	0	0	0	0	0	0	0	0	0	0	0	0	0	0	6.98e-06	0	0	0	0	0	0	0	0	0	0	0	0	0	0	0	0	0	0	0	0	0	0	0
Amino Acids and Derivatives	Alanine, serine, and glycine	Glycine and Serine Utilization	Cystathionine_gamma-lyase_(EC_4.4.1.1)_@_Homocysteine_desulfhydrase_(EC_4.4.1.2)	0	0	0	0	4.83e-06	0	0	0	0	0	0	0	3.86e-05	0	0	0	1.94e-05	0	0	0	0	0	1.86e-05	0	0	0	0	0	0	0	0	0	0	0	0	0	0	0	0	0	0	0	0	0	0	0
Amino Acids and Derivatives	Alanine, serine, and glycine	Glycine and Serine Utilization	Cystathionine_gamma-synthase_(EC_2.5.1.48)	2.03e-05	0	0	0	0	0	0	0	0	0	0	0	0	0	0	0	0	0	0	4.75e-05	0	0	0	0	0	0	0	4.34e-05	1.31e-05	0	0	0	0	0	0	0	0	0	0	0	0	0	0	0	0	0
Amino Acids and Derivatives	Alanine, serine, and glycine	Glycine and Serine Utilization	Cysteine_synthase_(EC_2.5.1.47)	0	0	0	0	0	0	0	0	0	0	0	0	0	0	0	0	0	0	0	0	0	0	0	0	3.62e-05	0	0	0	3.14e-05	0	0	0	0	0	0	0	0	0	0	0	0	0	0	0	0	0
Amino Acids and Derivatives	Alanine, serine, and glycine	Glycine and Serine Utilization	D-3-phosphoglycerate_dehydrogenase_(EC_1.1.1.95)	0.016246	0.0141518	0.0148749	0.0154897	0.0104845	0.00672769	0.0138197	0.0126743	0.0140596	0.0173383	0.0174898	0.0180836	0.0108598	0.0200171	0.0183135	0.0110253	0.0117722	0.0197622	0.0119132	0.0191579	0.0150469	0.0183151	0.027627	0	0.0154608	0.0263183	0.0201394	0.0176393	0.014437	0.0177327	0.0127791	0.0171465	0.014647	0.016576	0.0178735	0.0126523	0.0180936	0.0279475	0.0134403	0.0149464	0.0144361	0.0172118	0.0186136	0.0171088	0.0195015	0.010559
Amino Acids and Derivatives	Alanine, serine, and glycine	Glycine and Serine Utilization	D-serine/D-alanine/glycine_transporter	0.00252751	0.000682929	0.000410189	0.000373534	3.29e-05	0.000585359	0.0057802	0.00118557	0.00122947	0.00126845	0.00112557	0.00317506	0.000193056	0.0187967	0	0.00021226	0	0.00126127	0.000360016	0.0012872	0.000494835	0.00139348	0.0582138	0	0.00217827	0.0100323	0.00218387	0.000596212	0.000897708	0.000995408	0.000519053	0.00110266	0.00126752	0.00159198	0.00629372	0.00157649	0.0028717	0.00461941	0.000472847	0.00234501	0.0010425	0.000694783	0.00869296	0.00243154	0.00369197	0.00359622
Amino Acids and Derivatives	Alanine, serine, and glycine	Glycine and Serine Utilization	D-serine/D-alanine/glycine_transporter_/_truncated	0	0	0	0	0	0	0	0	0	0	0	0	0	0	0	0	0	0	0	0	0	0	0.000139681	0	0	0	0	0	0	0	0	0	0	0	0	0	0	0	0	0	0	0	0	0	0	0
Amino Acids and Derivatives	Alanine, serine, and glycine	Glycine and Serine Utilization	D-serine_dehydratase_transcriptional_activator	0.000162709	9.42e-05	0.00033561	0.000222102	0.00069841	0	0.000469935	0	9.71e-05	0.00039925	0.000230008	0	0.000193056	0.0167102	0.000239893	0.000358189	0.00031051	0	0.000434752	0.000189914	0.000174238	0.000133649	0.012033	0	0.000906101	0.00067959	0.00182821	8.67e-05	0.000488074	0.000814888	0.000183195	0	0.000653563	0.00200132	0.00303525	0.000252067	0	0.000920764	0.000464877	0.00184845	0	0.00121095	0.00502132	0.00184381	0.00402926	0.00526595
Amino Acids and Derivatives	Alanine, serine, and glycine	Glycine and Serine Utilization	D-serine_permease_DsdX	0.000406772	0	0	0	0	0	0	0.00017964	0	0	0	0.000385129	0	0.0174809	0	0	0	0	0	0	0	0	0.0101269	0	0.00018122	0.00332244	0.00191076	0	0	0	0.000183195	0	0	0.00234471	0.00390749	0.000819219	0.00181779	0.000306921	0.000132822	0.00212519	0.000133199	0.000529791	0.00704419	0.0026522	0.0049735	0.00728473
Amino Acids and Derivatives	Alanine, serine, and glycine	Glycine and Serine Utilization	Glucosamine-1-phosphate_N-acetyltransferase_(EC_2.3.1.157)_/_N-acetylglucosamine-1-phosphate_uridyltransferase_(EC_2.7.7.23)	0	7.85e-05	0	0	4.11e-05	0	0	0	0	0	0	0	4.83e-05	0	0.00017992	1.99e-05	1.94e-05	0	0	0	0	0	0	0	0	0.00015102	7.64e-05	0	2.61e-05	1.7e-05	0.00024426	0	0	1.68e-05	0	0	0	0	0	0	0	0	0.000717331	0.000238698	3.01e-05	0
Amino Acids and Derivatives	Alanine, serine, and glycine	Glycine and Serine Utilization	Glycerate_kinase_(EC_2.7.1.31)	0.00363798	0.00429308	0.00578262	0.00476382	0.00784611	0.00204919	0.00337275	0.00576689	0.00400751	0.0075494	0.00599624	0.0025716	0.00491381	0.00691432	0.00406154	0.00919861	0.00320874	0.00253757	0.00419664	0.00427126	0.00435916	0.00500138	0.0117067	0	0.00374569	0.00670005	0.00524001	0.00623924	0.00168926	0.00376585	0.00616548	0.00509138	0.00710027	0.0045715	0.00464008	0.00589604	0.00528902	0.0102309	0.00428033	0.00411582	0.0026817	0.0043597	0.00542118	0.00377915	0.00630464	0.00476992
Amino Acids and Derivatives	Alanine, serine, and glycine	Glycine and Serine Utilization	Glycine_cleavage_system_H_protein	0.0101449	0.00538729	0.00496982	0.00533731	0.00437547	0.00199799	0.00599885	0.00591695	0.00687207	0.00671156	0.00771485	0.00980858	0.00312383	0.00288191	0.0056502	0.004044	0.00375092	0.00435571	0.00591784	0.00569019	0.00619995	0.00742872	0.00699881	0	0.00639576	0.00707599	0.00304677	0.00740848	0.00862394	0.00966581	0.00555002	0.00796152	0.00555279	0.00670226	0.00618683	0.00787664	0.00907317	0.00719025	0.00544958	0.00618243	0.00647434	0.0077668	0.00598705	0.00608967	0.00733913	0.00662554
Amino Acids and Derivatives	Alanine, serine, and glycine	Glycine and Serine Utilization	Glycine_dehydrogenase_[decarboxylating]_(glycine_cleavage_system_P1_protein)_(EC_1.4.4.2)	0.00233216	0.000722178	0.0011187	0.00168427	0.000260192	0	0.00109651	0	0.001278	0.00238552	0.00109254	0.00366675	0.000225232	0.000217598	0.000699688	3.98e-05	0.0003752	0.00067383	0.000905733	0.00141644	0.00113254	0.00247585	0.00274589	0	0.00054366	0.000566325	0.000343937	0.00185006	0.00177101	0.00132419	0.000549586	0.00220532	0.000376294	0.00207912	0.00216233	0.000441118	0.00115573	0.00208834	0.00108471	0.000221744	0.000310401	0.00122987	0.00023911	0.000636528	0.00134309	0.000461484
Amino Acids and Derivatives	Alanine, serine, and glycine	Glycine and Serine Utilization	Glycine_dehydrogenase_[decarboxylating]_(glycine_cleavage_system_P2_protein)_(EC_1.4.4.2)	0.00891305	0.00190886	0.00189861	0.00441541	0.000909987	0.000541841	0.00336505	0.000419674	0.00356647	0.00527432	0.00841143	0.0126588	0.00191191	0.000934107	0.00306902	0.00108395	0.00149327	0.00360067	0.0015145	0.00391208	0.00579136	0.00545103	0.00298582	0	0.0029831	0.00242431	0.00260588	0.00394242	0.00569303	0.00334872	0.000826137	0.00200663	0.00165873	0.00513871	0.00498202	0.00171674	0.00276785	0.00492456	0.00447501	0.0017089	0.00192455	0.00252978	0.00122783	0.00223169	0.00635445	0.00132152
Amino Acids and Derivatives	Alanine, serine, and glycine	Glycine and Serine Utilization	Glycine_dehydrogenase_[decarboxylating]_(glycine_cleavage_system_P_protein)_(EC_1.4.4.2)	0.0156641	0.0116835	0.0162996	0.014528	0.0194862	0.00199127	0.0070641	0.00517386	0.0113052	0.011934	0.0119217	0.015243	0.0112448	0.0157487	0.015219	0.0135485	0.0200506	0.00113818	0.0274232	0.0134011	0.00979474	0.014448	0.0240026	0	0.0198368	0.0188722	0.00954897	0.0212816	0.0190255	0.0326783	0.0189689	0.0258708	0.0180936	0.0198432	0.019271	0.0257632	0.0173246	0.0197382	0.0209048	0.0299207	0.0293693	0.030827	0.0198232	0.042333	0.0206659	0.0291018
Amino Acids and Derivatives	Alanine, serine, and glycine	Glycine and Serine Utilization	HAD_superfamily_hydrolase	0	0	0	0	0	0	0	0	0	0	0	0	0	0	0	0	0	0	0	0	0	0	0	0	0	0	0	0	0	0	0	0	0	0	0	0	0	0	0	0	0	0	0	0	0	0
Amino Acids and Derivatives	Alanine, serine, and glycine	Glycine and Serine Utilization	Inner_membrane_transport_protein_YhaO	6.51e-06	0	0	0	0	0	0	0	0	0	0	0	0	0	0	0	0	0	0	0	0	0	6.05e-05	0	0	4.83e-05	1.22e-05	0	0	0	2.44e-06	0	0	8.05e-06	3.2e-06	0	0	6.14e-06	0	2.48e-05	5.33e-06	0	2.15e-05	4.24e-06	1.44e-05	3.52e-05
Amino Acids and Derivatives	Alanine, serine, and glycine	Glycine and Serine Utilization	Inner_membrane_transport_protein_YqeG	0	0	0	0	0	0	0	0	0	0	0	0	0	8.92e-05	0	0	0	0	0	0	0	0	0.000155977	0	0	0	0	0	0	0	0	0	0	0	3.2e-06	0	0	0	0	0	0	0	3.99e-05	0	0	0
Amino Acids and Derivatives	Alanine, serine, and glycine	Glycine and Serine Utilization	L-serine_dehydratase,_alpha_subunit_(EC_4.3.1.17)	0.00657263	0.0066379	0.00600182	0.0087136	0.00827657	0.00566508	0.00991823	0.00946425	0.00821154	0.00429376	0.00536046	0.00506444	0.00702047	0.00284328	0.00766458	0.00840189	0.00797623	0.00775423	0.00868115	0.00653621	0.00771428	0.00979994	0.0112121	0	0.00758225	0.00863631	0.0229001	0.00757948	0.00751931	0.00467809	0.0100612	0.00572642	0.00591492	0.00752843	0.0075844	0.00621766	0.00489113	0.0172606	0.00531109	0.0033705	0.00441523	0.00431994	0.00638624	0.0052606	0.00849124	0.00284232
Amino Acids and Derivatives	Alanine, serine, and glycine	Glycine and Serine Utilization	L-serine_dehydratase,_alpha_subunit_(EC_4.3.1.17)_/_L-serine_dehydratase,_beta_subunit_(EC_4.3.1.17)	0	0	0	0	0	0	0	0	0	0	2.88e-05	0	0	0	0	0	0	0	0	0	0	0	0	0	0	0	0	0	0	0	0	0	0	0	0	0	0	0	0	0	0	0	0	0	0	0
Amino Acids and Derivatives	Alanine, serine, and glycine	Glycine and Serine Utilization	L-serine_dehydratase,_beta_subunit_(EC_4.3.1.17)	0.00633209	0.00618561	0.00420577	0.00731825	0.0061063	0.0037678	0.00735448	0.00582333	0.00742533	0.00440838	0.00324763	0.00455736	0.00489718	0.00240139	0.006717	0.00729975	0.00538217	0.007733	0.00600337	0.00409898	0.00653391	0.00654547	0.0122792	0	0.00493825	0.00524795	0.0150873	0.0047697	0.00483717	0.0032256	0.00777223	0.00327105	0.00368867	0.00709472	0.00580958	0.00418432	0.0043611	0.0164213	0.00473732	0.00199569	0.00325782	0.00380314	0.00527039	0.00368214	0.00582138	0.00303111
Amino Acids and Derivatives	Alanine, serine, and glycine	Glycine and Serine Utilization	L-serine_dehydratase,_beta_subunit_(EC_4.3.1.17)_/_L-serine_dehydratase,_alpha_subunit_(EC_4.3.1.17)	0.0231507	0.0098366	0.0126267	0.0101393	0.0117437	0.0278445	0.0131561	0.0243647	0.0127293	0.0227397	0.0270938	0.0248834	0.00632373	0.017212	0.011157	0.0129092	0.013117	0.0145242	0.0158982	0.0170255	0.0207606	0.0179523	0.0182333	0	0.0147392	0.0228604	0.00737888	0.0152213	0.0244932	0.0222744	0.00997343	0.0209402	0.0132675	0.0159791	0.0162554	0.0236194	0.0199219	0.0144207	0.0116269	0.0193483	0.0129735	0.0151916	0.0150714	0.0220539	0.0113351	0.0308446
Amino Acids and Derivatives	Alanine, serine, and glycine	Glycine and Serine Utilization	L-serine_dehydratase,_beta_subunit_(EC_4.3.1.17)_/_L-serine_dehydratase,_alpha_subunit_(EC_4.3.1.17)_#_fragment	3.25e-06	0	0	0	0	0	0	0	0	0	0	0	0	0	0	0	0	0	0	0	0	0	6.98e-06	0	0	3.02e-06	3.06e-06	0	0	0	2.44e-06	0	0	0	3.2e-06	0	0	0	0	0	0	0	2.39e-06	2.12e-06	2.41e-06	0
Amino Acids and Derivatives	Alanine, serine, and glycine	Glycine and Serine Utilization	L-serine_dehydratase,_beta_subunit_(EC_4.3.1.17)_/_L-serine_dehydratase,_alpha_subunit_(EC_4.3.1.17)_#_frameshift	2.28e-05	0	0	0	0	0	0	0	0	0	0	0	0	2.09e-05	0	0	0	0	0	0	0	0	3.96e-05	0	0	5.44e-05	3.06e-06	0	0	0	7.33e-06	0	0	1.88e-05	3.83e-05	5.04e-06	3.83e-06	3.07e-06	2.66e-06	1.06e-05	0	0	5.26e-05	3.18e-05	2.16e-05	4.03e-05
Amino Acids and Derivatives	Alanine, serine, and glycine	Glycine and Serine Utilization	L-serine_dehydratase,_beta_subunit_(EC_4.3.1.17)_/_Regulatory_ACT_domain_/_L-serine_dehydratase,_alpha_subunit_(EC_4.3.1.17)	2.03e-05	0.000282592	0	0.000555254	6.16e-05	0.000143353	0.000156645	0.00013473	0.000145595	0.000349344	0.000172506	0.000192564	9.65e-05	8.7e-05	0.000119947	7.96e-05	0.000232883	0.000725663	0.000108688	0.000284871	0.000174238	0.000250592	0	0	0	0.00192551	0	0.000130083	0.000653671	0.000135815	0.00024426	0.000728073	0.000297074	0	0.000279563	6.3e-05	0.000550121	0.000268556	6.64e-05	0.000133046	0	0.000542405	0.00098633	0.00214828	0.000180415	6.29e-05
Amino Acids and Derivatives	Alanine, serine, and glycine	Glycine and Serine Utilization	L-serine_dehydratase_(EC_4.3.1.17)	0.0119623	0.00499895	0.0103944	0.00963203	0.00709813	0.00109187	0.00498578	0.00317446	0.00540022	0.00981422	0.0138728	0.0149745	0.00668968	0.0098506	0.0105091	0.00702175	0.00767723	0.00300113	0.00726974	0.00610719	0.0131238	0.0147516	0.0190906	0	0.00589735	0.0169705	0.00395471	0.00500822	0.00321385	0.0094967	0.00711876	0.0136357	0.00701585	0.0115699	0.0122656	0.00716754	0.00980861	0.00996676	0.00961331	0.00818253	0.0128821	0.0118196	0.012887	0.0141685	0.0121975	0.0044162
Amino Acids and Derivatives	Alanine, serine, and glycine	Glycine and Serine Utilization	L-serine_dehydratase_1_(EC_4.3.1.17)	0.000123659	0	0	0	0	0	0	0	0	0	0	6.16e-05	0	0.0016113	0	1.99e-05	0	0	0	0	0.000111512	8.02e-06	0.00227191	0	0	0.00214549	0.000247634	0	0	0	3.18e-05	0	0	0.000152916	0.000597372	5.29e-05	6.89e-05	0.000217914	5.84e-05	0.000390269	0.000364077	7.27e-05	0.00113015	0.000649259	0.000815367	0.000796749
Amino Acids and Derivatives	Alanine, serine, and glycine	Glycine and Serine Utilization	L-threo-3-hydroxyaspartate_ammonia-lyase_(EC_4.3.1.16)	0	0	0	0	0	0	0	0	0	0	0	0	0	0	0	0	0	0	0	0	0	0	0.00119682	0	0	0	0	0	0	0	0	0	0	0	0	0	0	0	0	0	0	0	0	0	0	0
Amino Acids and Derivatives	Alanine, serine, and glycine	Glycine and Serine Utilization	Monoamine_oxidase_(1.4.3.4)	0	0	0	0	0	0	0	0	0	0	0	0.000200267	0	0.0145624	0	0	0	0.000107813	0	0	0	0	0	0	0	0.00610342	0	0	0	0	0	0	0	0	0	0	0	0.000537867	0	0	0	0	0	0	0.00154114	0
Amino Acids and Derivatives	Alanine, serine, and glycine	Glycine and Serine Utilization	Phosphoglycerate_dehydrogenase_TM0327,_putative	0	0	4.47e-05	0	0	0	0	0	0	0	0	0	0	0	0	0	0	0	0	0	0	0	0	0	0	0	0	0	0	1.36e-05	0	1.58e-05	0	1.68e-05	0	0	0	3.07e-05	0	0	0	0	0	0	0	0
Amino Acids and Derivatives	Alanine, serine, and glycine	Glycine and Serine Utilization	Phosphoserine_aminotransferase_(EC_2.6.1.52)	0.00334302	0.00238625	0.00240241	0.00344553	0.00313706	0.0015028	0.00385805	0.00227354	0.00323823	0.00262735	0.00280329	0.00282496	0.00282424	0.00284854	0.00353608	0.00332176	0.00236291	0.00294164	0.00252714	0.00351966	0.00205052	0.00257804	0.00557079	0	0.00309029	0.0112439	0.00786752	0.00377746	0.00284596	0.00379847	0.00435892	0.00601652	0.00316667	0.00246386	0.00427742	0.00373626	0.00665499	0.0060254	0.00435901	0.00410415	0.00474116	0.00745497	0.0080953	0.00381322	0.00497883	0.00310863
Amino Acids and Derivatives	Alanine, serine, and glycine	Glycine and Serine Utilization	Phosphoserine_phosphatase_(EC_3.1.3.3)	0.0162714	0.00933039	0.0144214	0.0116405	0.0110966	0.0194653	0.0110826	0.0105398	0.0111309	0.0114928	0.0124023	0.0114982	0.0129052	0.0142376	0.0129088	0.0114433	0.0165583	0.00843767	0.016368	0.0124128	0.0132122	0.0164486	0.0268323	0	0.0175381	0.0228928	0.00715427	0.0137016	0.0142685	0.0239204	0.0127586	0.0194142	0.0135079	0.0148078	0.0171341	0.0160913	0.0152905	0.0221587	0.0146965	0.0188939	0.0195557	0.019497	0.0137081	0.0214206	0.0172427	0.0215423
Amino Acids and Derivatives	Alanine, serine, and glycine	Glycine and Serine Utilization	Phosphoserine_phosphatase_(EC_3.1.3.3)_/_1-acyl-sn-glycerol-3-phosphate_acyltransferase_(EC_2.3.1.51)	0	0	0	0	0	0	0	0	0	0	0	0	0	0	0	0	0	0	0	0	0	0	0	0	0	0	0	0	0	2.26e-05	0	0	0	0	0	0	0	0	0	0	0	2.52e-05	0	0	0	0
Amino Acids and Derivatives	Alanine, serine, and glycine	Glycine and Serine Utilization	Phosphoserine_phosphatase_(EC_3.1.3.3)_/_Phosphoserine_phosphatase_(EC_3.1.3.3)	0	0	0	0	4.11e-06	0	0	0	0	0	0	0	0	0	0	0	0	0	0	0	0	0	0	0	0	0	0	0	0	0	0	0	0	0	0	0	0	0	0	0	0	0	0	0	0	0
Amino Acids and Derivatives	Alanine, serine, and glycine	Glycine and Serine Utilization	Predicted_protein	0	0	0	0	0	0	0	0	0	0	0	0	0	0	0	1.33e-05	0	0	0	0	0	0	0	0	0	0	0	5.78e-05	0	0	0	0	0	0	0	0	0	5.12e-05	4.43e-05	0	0	0	0	0	0	0
Amino Acids and Derivatives	Alanine, serine, and glycine	Glycine and Serine Utilization	Probable_transport_protein_YifK	4.07e-05	0	0	0	0	0	0	0	0	0	0	4.81e-05	0	0.00242984	0	0	0	0	0	0	0	0	0.00241532	0	9.06e-05	0.00188775	0.000496797	0	0	0	3.05e-05	0	0	0.000100603	0.000678938	0.000126034	0.00014351	6.39e-05	6.64e-05	0.000399139	0.000199798	0	0.00166381	0.000477396	0.00105242	0.000860038
Amino Acids and Derivatives	Alanine, serine, and glycine	Glycine and Serine Utilization	Putative_amino_acid_permease	0	0	0	0	0	0	0	0	0	0	0	0	0	0.000130559	0	0	0	0	0	0	0	0	0.00176105	0	1.81e-05	0	0	0	0	0	0	0	0	0	0	0	9.57e-06	0	0	0	0	0	3.49e-05	0	7.52e-06	0
Amino Acids and Derivatives	Alanine, serine, and glycine	Glycine and Serine Utilization	Pyridoxal-5'-phosphate-dependent_enzyme_beta_superfamily_(fold_type_II)	1.63e-05	0	0	0	0	0	0	0	0	0	0	0	0	0	0	0	0	0	0	0	0	0	0	0	0	0	0	0	0	0	0	0	0	0	0	0	0	0	0	0	0	0	0	0	0	0
Amino Acids and Derivatives	Alanine, serine, and glycine	Glycine and Serine Utilization	Serine_hydroxymethyltransferase_(EC_2.1.2.1)	0.0118934	0.00425242	0.00922518	0.00618345	0.00526254	0.00270454	0.0056876	0.00579697	0.00535921	0.0105981	0.0118654	0.0133839	0.00485509	0.00524049	0.0084124	0.00517608	0.00461935	0.0029138	0.00711524	0.00621148	0.0115163	0.0121308	0.00758051	0	0.0070476	0.00721014	0.0110755	0.00962762	0.0109569	0.00886345	0.00535809	0.00796694	0.00522943	0.00676807	0.00657242	0.00763575	0.00678919	0.0105324	0.00536487	0.0124935	0.00700257	0.00775269	0.00655295	0.0119471	0.00652988	0.0149428
Amino Acids and Derivatives	Alanine, serine, and glycine	Glycine and Serine Utilization	Serine_hydroxymethyltransferase_(EC_2.1.2.1)_@_Tetrahydromethanopterin-dependent_serine_hydroxymethyltransferase	0.000244063	9.42e-05	0	0.000111051	0	0	0	0	4.85e-05	0	0	2.41e-05	0.000110318	0	1.71e-05	0	0	0	0	7.12e-05	0.000261356	0.000200474	0	0	0.000154037	0.00015102	0	0	0	0.000451099	0	0	0	0	0	0	0	0.00022197	0	0	0	0.00017029	0	0	0	0
Amino Acids and Derivatives	Alanine, serine, and glycine	Glycine and Serine Utilization	Serine_palmitoyltransferase_(EC_2.3.1.50)	0	0	0	0	0	0	0	0	0	0	0	0	0	0	0	0	0	0	0	0	0	2e-05	0	0	0.00018122	0	0	0	0	0	0	0	0	0	0	0	0	0	3.32e-05	0	0	7.57e-05	0	0	0	0
Amino Acids and Derivatives	Alanine, serine, and glycine	Glycine and Serine Utilization	Serine_racemase_(EC_5.1.1.18)_@_L-serine_dehydratase,_(PLP)-dependent_(EC_4.3.1.17)_@_D-serine_ammonia-lyase_(EC_4.3.1.18)_#_projected_from_mammalian_enzyme_(PMID:11054547)	0	0	0	0	0	0	0	0	0	0	0	0	0	0	0	0	0	0	0	0	0	0	0	0	0	0	0	0	0	0	0	0	0	0	0	0	0	0	0	0	0	0	0	0	1e-05	0
Amino Acids and Derivatives	Alanine, serine, and glycine	Glycine and Serine Utilization	Serine_transport_protein_##_low_affinity,_high_capacity	4.56e-05	0	0	0	0	0	0	0	0	0	0	4.62e-05	0	8.7e-05	0	0	0	0	0	0	0	0	0.000823883	0	0	0.000718855	0.000155918	0	0	0	2.44e-05	0	0	1.61e-05	0.000220455	4.79e-05	0	7.98e-05	7.97e-06	0.000170806	3.73e-05	3.94e-05	0.000550637	0.000220966	0.000247769	0.000191306
Amino Acids and Derivatives	Alanine, serine, and glycine	Glycine and Serine Utilization	Serine_transporter	0.00140736	0.000423887	0	0.000111051	0.000177067	0.000465898	7.83e-05	9.34e-05	0.0010677	0	0	0.00144687	0.000245181	0.0130515	0.00017992	0.000250528	0.000659834	0	0.000108567	0.00104453	0.000348475	0.00118614	0.024148	0	0	0.0211898	0.00450693	0	0.000106679	0.000445768	0.000992119	0.000117336	0	0.00161264	0.00850791	0.00116266	0.00123705	0.00227041	0.000823135	0.00571337	0.00158129	0.00144545	0.0171637	0.00561397	0.00763915	0.00734859
Amino Acids and Derivatives	Alanine, serine, and glycine	Glycine and Serine Utilization	Seryl-tRNA_synthetase_(EC_6.1.1.11)	0.00979984	0.0038085	0.0044433	0.00389342	0.00272404	0.000891781	0.00295758	0.00318969	0.00385509	0.00570863	0.0057285	0.011651	0.00229434	0.00310011	0.00383468	0.00249117	0.00330477	0.00312702	0.00368553	0.00416543	0.00350615	0.00485456	0.0123177	0	0.00382365	0.00729899	0.00245195	0.00815231	0.00663616	0.00370879	0.0047509	0.00708478	0.00468525	0.00579773	0.00420191	0.00404483	0.00618794	0.00699837	0.00368547	0.00814109	0.00576048	0.00280018	0.00830122	0.00487393	0.0104935	0.00337696
Amino Acids and Derivatives	Alanine, serine, and glycine	Glycine and Serine Utilization	Threonine_dehydratase,_catabolic_(EC_4.3.1.19)	0.00221289	0.00229819	0.00200147	0.000864566	7.63e-05	0.00226062	0.00222694	0.00716817	0.003782	0.00358839	0.00419686	0.00336892	0.000448043	0.00278183	0.00016841	0.00178326	0.000608686	0.00441608	0.00124376	0.00542146	0.00108008	0.0020757	0.00551058	0	0.00117488	0.00604725	0.00147536	0.00248526	0.00251926	0.0036125	0.00201227	0.00717157	0.00410431	0.00307838	0.00247226	0.00451262	0.00205051	0.000596194	0.000272305	0.0017718	0.0012607	0.000412815	0.00505754	0.00126088	0.0015778	0.00144091
Amino Acids and Derivatives	Alanine, serine, and glycine	Glycine and Serine Utilization	Threonine_dehydratase,_catabolic_(EC_4.3.1.19)_@_L-serine_dehydratase,_(PLP)-dependent_(EC_4.3.1.17)	0.000851106	0.000848393	0.000223841	5.7e-05	0	0.00173687	0.000632341	0.00112927	0.000955097	0.00109982	0.000723377	0.00150319	7.36e-05	0.000924867	2.42e-05	8.75e-05	0.000206575	0.00121332	4.88e-05	0.00124528	0.00016146	0.000341231	0.00264755	0	0.000143548	0.000703406	0.000412979	0.000424327	0.00140486	0.000783046	0.0007936	0.000252477	0.000494418	0.000481182	0.000483384	0.000709615	0.000155165	0.000113561	5.05e-05	0.000193952	0.000236502	0.000258968	0.00147276	0.000244002	0.000249373	0.00023741
Amino Acids and Derivatives	Alanine, serine, and glycine	Glycine and Serine Utilization	hypothetical_protein	4.07e-05	0.000146006	0.00033561	0.000111051	0.000279364	0	7.83e-05	0.00013473	0	0	2.88e-05	5.35e-06	9.65e-06	0	0.000239893	3.98e-05	2.22e-05	0	0.0002685	9.5e-05	0	2.86e-05	0	0	0.00018122	0.000113265	7.64e-05	0	0.000287615	0.0010122	6.11e-05	0.000158277	0.000272768	0.000385644	0.000139211	0.00018905	0.000191346	9.72e-05	8.3e-05	0	0	0.000227053	0	0.000486237	9.29e-05	0
Amino Acids and Derivatives	Alanine, serine, and glycine	Glycine and Serine Utilization	pyridoxal-phosphate_dependent_enzyme_family_protein	0	0	0	0	0	0	0	0	0	0	0	0	0	0	0	0	6.47e-05	0.000103666	0	0	0	0	0	0	0	0	0	0	0	0	0	0	0	0	0	0	0	0	6.04e-06	0	0	0	0	0	0	0
Amino Acids and Derivatives	Alanine, serine, and glycine	Glycine cleavage system	Amino_acid_transporter	0	0.000188394	5.59e-05	0	2.05e-05	7.17e-05	3.92e-05	0	4.85e-05	0	0	0	6.44e-05	0	0.00035984	0	0	0	0	4.75e-05	0	0.000150355	0	0	0	3.78e-05	0	0	0	0.000203722	0	0	2.97e-05	0	0	0	0	0.000153461	0.000115112	0	0	0	0	1.77e-05	0	0
Amino Acids and Derivatives	Alanine, serine, and glycine	Glycine cleavage system	Aminomethyltransferase_(glycine_cleavage_system_T_protein)_(EC_2.1.2.10)	0.011553	0.00363657	0.00374433	0.00684437	0.00848625	0.00136786	0.00463198	0.00277928	0.00472453	0.00871926	0.00935246	0.0107578	0.00667039	0.00367523	0.00852431	0.00779006	0.00400465	0.00337836	0.00837744	0.00500711	0.0105721	0.00897762	0.00810222	0	0.0100299	0.00749775	0.00322303	0.0124341	0.0108209	0.0117954	0.00456227	0.0127241	0.0048226	0.0090122	0.00714374	0.00878131	0.00826772	0.0133051	0.00912977	0.0144803	0.0119908	0.0148194	0.0049702	0.0126951	0.00736054	0.0162681
Amino Acids and Derivatives	Alanine, serine, and glycine	Glycine cleavage system	Aminomethyltransferase_(glycine_cleavage_system_T_protein)_(EC_2.1.2.10)_/_Glycine_dehydrogenase_[decarboxylating]_(glycine_cleavage_system_P1_protein)_(EC_1.4.4.2)	0	2.35e-05	0.000139837	0	0	0	0	0	0	0	0	0	4.83e-05	0	0	0	0	0	0	0	0	0	0	0	0	0	0	0	0	0	0	0	0	0	0	0	0	0	0	0	0	0	0	0	0	0
Amino Acids and Derivatives	Alanine, serine, and glycine	Glycine cleavage system	Dihydrolipoamide_dehydrogenase	3.25e-05	0	0	0	0	0	0	0	0	2.5e-05	0	0	0	0	0	0	0	0	0	0	0	0	0	0	0	0	0	0	0	0	0	0	0	0	0	0	0	0	0	0	0	0	0	0	0	3.7e-06
Amino Acids and Derivatives	Alanine, serine, and glycine	Glycine cleavage system	Dihydrolipoamide_dehydrogenase_(EC_1.8.1.4)	0.00781389	0.00497687	0.00296899	0.00644594	0.00731315	0.00213479	0.00466351	0.00303313	0.00772272	0.00612167	0.00642122	0.00521615	0.00535917	0.0026151	0.00506837	0.00751584	0.00527255	0.00563061	0.00920598	0.00647643	0.014326	0.0098914	0.00190238	0	0.0130191	0.00343663	0.0051121	0.0284327	0.010407	0.00624632	0.00766367	0.0167522	0.00463486	0.00516618	0.00621996	0.0122575	0.0103157	0.014169	0.00702258	0.0131063	0.00995908	0.0128681	0.00576657	0.0106546	0.0121878	0.00401566
Amino Acids and Derivatives	Alanine, serine, and glycine	Glycine cleavage system	Dihydrolipoamide_dehydrogenase_(EC_1.8.1.4)_/_Dihydrolipoamide_dehydrogenase_of_pyruvate_dehydrogenase_complex_(EC_1.8.1.4)	1.3e-05	0	0	0	0	0	0	0	0	0	0	1.93e-05	0	9.05e-05	0	0	0	0	0	0	1.39e-05	0	0.000174796	0	0	0.000148	3.36e-05	0	0	0	7.33e-06	0	0	1.61e-05	6.71e-05	1.26e-05	7.65e-06	0	5.31e-06	1.42e-05	5.33e-06	6.05e-06	0.000109991	2.97e-05	7.22e-05	4.53e-05
Amino Acids and Derivatives	Alanine, serine, and glycine	Glycine cleavage system	Dihydrolipoamide_dehydrogenase_of_2-oxoglutarate_dehydrogenase_(EC_1.8.1.4)	0.00342593	0	0	0.000277627	0.000534078	0	0.000156645	0	0.00032624	0.00271989	0.00181131	0.00356244	0	0	0.00026988	0	0.000252289	5.18e-05	0.000615899	0.000735918	0.00113254	0.0013532	0	0	0.000860796	0.00060408	0	0	0.00575231	0.00132419	0.000183195	0	0.000445611	0.00130597	0.000758813	0.000283576	0.00110024	0	6.64e-05	0.00199569	0.000749244	0.00068116	0.000194277	0.00437613	3.01e-05	0.0110284
Amino Acids and Derivatives	Alanine, serine, and glycine	Glycine cleavage system	Dihydrolipoamide_dehydrogenase_of_acetoin_dehydrogenase_(EC_1.8.1.4);_Dihydrolipoamide_dehydrogenase_(EC_1.8.1.4)	0	0	1.6e-05	0	0	0	0	0	0	0	0	0	0	0	0	0	0	0	0	0	0	0	0	0	0	0	0	0	0	0	0	0	0	0	0	0	0	0	0	0	0	0	0	0	0	0
Amino Acids and Derivatives	Alanine, serine, and glycine	Glycine cleavage system	Dihydrolipoamide_dehydrogenase_of_acetoin_dehydrogenase_(EC_1.8.1.4)_/_Dihydrolipoamide_dehydrogenase_(EC_1.8.1.4)	0	0	0	0	0	0	0	0	0	0	0	0	0	0	0	0	0	0	0	0	0	0	0	0	0	0	0	0	0	0	0	0	0	0	0	0	0	0	0	0	0	0	0	0	0	0
Amino Acids and Derivatives	Alanine, serine, and glycine	Glycine cleavage system	Dihydrolipoamide_dehydrogenase_of_branched-chain_alpha-keto_acid_dehydrogenase_(EC_1.8.1.4)_/_Dihydrolipoamide_dehydrogenase_(EC_1.8.1.4)	0.00246954	0.00357949	0.00356026	0.00333152	0.00134512	0.00043006	0.00253988	0.00017964	0.00160501	0.00234559	0.00565163	0.003755	0.00367767	0.00134911	0.00575743	0.000403673	0.00318273	0.000207332	0.00564557	0.00294367	0.0027878	0.00150355	0	0	0.00244647	0.0103777	0.00107003	0.000346887	0.000270184	0.00978997	0.00183195	0.00463864	0.0043967	0.00741905	0.0057472	0.00133123	0.00145423	0.0147541	0.00423868	0	0.00497118	0.00500598	0.000119555	0.00474041	0.00438681	0
Amino Acids and Derivatives	Alanine, serine, and glycine	Glycine cleavage system	Dihydrolipoamide_dehydrogenase_of_pyruvate_dehydrogenase_complex_(EC_1.8.1.4)_/_Dihydrolipoamide_dehydrogenase_(EC_1.8.1.4)	0	0	0	0	0	0	0	0	0	0	0	0	0	0	0	0	0	0	0	0	0	0	0	0	0	0	0	0	0	0	0	0	0	0	0	0	0	0	0	0	0	0	0	0	0	0
Amino Acids and Derivatives	Alanine, serine, and glycine	Glycine cleavage system	Dihydrolipoamide_dehydrogenase_of_pyruvate_dehydrogenase_complex_(EC_1.8.1.4)_@_Dihydrolipoamide_dehydrogenase_(EC_1.8.1.4)	0.000104134	0	0	0	0	0	2.51e-05	0	0	0	1.21e-05	0.000154051	0	0.00287661	0	0	0	0	4.35e-05	0	6.97e-05	0	0.00488907	0	0.000188469	0.00337883	0.00087211	0	0	0	0.000175867	0	0	0.000294113	0.00173108	0.00026472	0.000168385	8.9e-05	0.000123874	0.000620882	0.000266398	0.000275491	0.00305995	0.00095267	0.00109933	0.00119262
Amino Acids and Derivatives	Alanine, serine, and glycine	Glycine cleavage system	Glycine_cleavage_system_H_protein	0.00404659	0.00162019	0.00102361	0.00254227	0.00253892	8.96e-05	0.00121269	0.00082355	0.00184258	0.00258015	0.00291343	0.00396641	0.00140218	0.00143258	0.00182695	0.00241728	0.0012636	0.00116279	0.00306376	0.00191474	0.00162622	0.00260917	0.00551775	0	0.00309947	0.00268028	0.00162262	0.00329865	0.00377708	0.00375039	0.0016129	0.00325504	0.00148633	0.00249405	0.00292029	0.00290474	0.00345284	0.00295379	0.00255306	0.00429961	0.00384149	0.00464999	0.00335686	0.00399131	0.00255094	0.00544089
Amino Acids and Derivatives	Alanine, serine, and glycine	Glycine cleavage system	Glycine_cleavage_system_transcriptional_activator_GcvA	0.000121354	0	0	0	8.22e-05	0	3.92e-05	6.11e-05	0.000145595	4.99e-05	5.75e-05	0.000521849	0	0.00751009	0.000119947	1.99e-05	0	0	0	0	0.00013939	2.51e-05	0.0108037	0	0.000333445	0.00352298	0.000677555	0	0.000222248	3.4e-05	0.00016854	0	0	0.000545554	0.000747336	0.000150179	5.34e-05	0.000309059	4.25e-05	0.00106208	0.000470075	0.000162636	0.00213076	0.000942041	0.00144726	0.00199322
Amino Acids and Derivatives	Alanine, serine, and glycine	Glycine cleavage system	Glycine_cleavage_system_transcriptional_antiactivator_GcvR	0.000162709	0	0	0	2.05e-05	0	0	8.98e-05	9.71e-05	0	0	0	5.38e-05	0.00397225	0	0.000159195	0	0	0	0	0	0	0.00755646	0	0.00018122	0.00238342	0.000320648	0	0	6.79e-05	0	6.58e-05	5.94e-05	0.000338919	0.00101796	0.000354957	0	0.000164203	8.09e-05	0.000835633	0	0.000189211	0.00132083	0.000780179	0.000791228	0.00102377
Amino Acids and Derivatives	Alanine, serine, and glycine	Glycine cleavage system	Glycine_dehydrogenase_[decarboxylating]_(glycine_cleavage_system_P1_protein)_(EC_1.4.4.2)	0.0180336	0.00401908	0.00553756	0.0102352	0.00234515	0.00118266	0.00913762	0.00148203	0.00990368	0.0156306	0.0146822	0.0255574	0.00546991	0.00284121	0.00775654	0.00242772	0.00468353	0.0106344	0.00286212	0.00669448	0.0166106	0.0181095	0.0102034	0	0.0101483	0.00515104	0.00526096	0.0117219	0.0102687	0.0076773	0.00399976	0.00673204	0.00511958	0.00978082	0.00879101	0.00385453	0.00754925	0.0157617	0.00894335	0.00162612	0.00428932	0.00855865	0.00103415	0.00368656	0.0116869	0.00211863
Amino Acids and Derivatives	Alanine, serine, and glycine	Glycine cleavage system	Glycine_dehydrogenase_[decarboxylating]_(glycine_cleavage_system_P2_protein)_(EC_1.4.4.2)	0.00357759	0.000784066	0.000583551	0.00105295	0.00049368	0.000345925	0.00103545	0.000402052	0.00103413	0.00324325	0.00298691	0.00482817	0.00069836	0.000265978	0.0014546	0.000562583	0.000742088	0.00191091	0.000583128	0.00148725	0.00359908	0.00292926	0.00244516	0	0.00178195	0.00122594	0.000680945	0.000852254	0.00153633	0.00145407	0.000231446	0.00105956	0.00083184	0.00181731	0.00113422	0.000729611	0.00126381	0.0033578	0.00118145	0.000245396	0.000342005	0.000875745	2.63e-05	0.000296798	0.00121431	0.000125859
Amino Acids and Derivatives	Alanine, serine, and glycine	Glycine cleavage system	Glycine_dehydrogenase_[decarboxylating]_(glycine_cleavage_system_P_protein)_(EC_1.4.4.2)	0.00997862	0.00408998	0.00340897	0.0060565	0.00772288	0.000664197	0.00322283	0.00175793	0.00446263	0.00753744	0.0075891	0.0104925	0.00430428	0.00434711	0.0062414	0.0064278	0.00469369	0.000601312	0.00880471	0.00584811	0.00400755	0.00529357	0.0066091	0	0.00901663	0.00718143	0.00329453	0.00898415	0.0147553	0.0128045	0.00511912	0.0126072	0.00458446	0.00901321	0.00749627	0.00748264	0.00814853	0.00887805	0.00701304	0.0144884	0.0139237	0.013735	0.00860036	0.0214582	0.00642751	0.0238113
Amino Acids and Derivatives	Alanine, serine, and glycine	Glycine cleavage system	L-serine_dehydratase,_beta_subunit_(EC_4.3.1.17)_/_L-serine_dehydratase,_alpha_subunit_(EC_4.3.1.17)	0	0	7.46e-05	0	1.37e-05	0	0	0	0	0.000199625	0	0	0	3.48e-06	0.000123945	0	5.18e-05	0	0	0	0	0	2.33e-06	0	0	0	0	0	0	0	2.44e-06	0	0.000356489	0	0	0	3.19e-05	0	0	0	0	0	0	0	0.0016538	0
Amino Acids and Derivatives	Alanine, serine, and glycine	Glycine cleavage system	L-serine_dehydratase_(EC_4.3.1.17)	0.00021134	1.42e-05	4.35e-05	3.9e-05	0.000105504	0	2.79e-05	5.24e-05	2.93e-05	5.87e-06	4.6e-06	0.000405027	2.83e-05	2.79e-05	3.76e-05	0.000161255	5.45e-05	0	4.17e-05	7.55e-05	0	1.54e-05	0.000615914	0	0.000252886	0.00013483	2.94e-05	2.78e-05	0.000119442	0.000262592	0.00019691	0.000407677	3.86e-05	0.000107637	0.000134146	0.000111082	0.000333057	8.27e-05	8.58e-05	6.01e-05	0.00022023	0.000238013	0.000926841	0.000299992	7.24e-05	4.11e-05
Amino Acids and Derivatives	Alanine, serine, and glycine	Glycine cleavage system	Lipoate-protein_ligase_A	0.00227411	0.000350843	0.000423557	0.00128894	0.000868766	0.000163832	0.000471115	0.000400888	0.000919295	0.00172169	0.00121233	0.0023336	0.000424868	0.00231802	0.00110454	0.00078228	0.000800853	0.00124548	0.000829809	0.000906232	0.00111789	0.00162141	0.00572352	0	0.00166243	0.00186822	0.000811554	0.00256683	0.00375232	0.00163862	0.00113678	0.000722106	0.00049396	0.0013381	0.00191284	0.0012309	0.00129428	0.00145297	0.00167755	0.00389542	0.00152234	0.00211796	0.00295219	0.00285054	0.00161539	0.00467288
Amino Acids and Derivatives	Alanine, serine, and glycine	Glycine cleavage system	Lipoate-protein_ligase_A_#LplJ	0	0	0	0	0	0	0	0	0	0	0	0	0	0	0	0	0	0	0	0	0	0	0.000542846	0	0	0	0	0	0	0	0	0	0	0	0	0	0	0	0	0	0	0	0	0	0	0
Amino Acids and Derivatives	Alanine, serine, and glycine	Glycine cleavage system	Lipoate-protein_ligase_A_#_fragment	0	0	0	0	0	0	0	0	0	0	0	0	0	0	0	0	0	0	0	0	0	0	2.33e-06	0	0	0	0	0	0	0	0	0	0	0	0	0	0	0	0	0	0	0	0	0	0	0
Amino Acids and Derivatives	Alanine, serine, and glycine	Glycine cleavage system	Protein_Smp	3.91e-05	0	0	0	0	0	0	0	0	0	0	3.85e-06	0	0.000417831	0	0	0	0	0	0	0	0	0.000329638	0	0	3.02e-05	2.45e-05	0	0	0	2.44e-06	0	0	1.07e-05	6.71e-05	2.52e-06	7.65e-06	3.07e-06	5.31e-06	2.84e-05	2.66e-06	1.21e-05	0.000113748	9.57e-05	2.65e-05	7.05e-05
Amino Acids and Derivatives	Alanine, serine, and glycine	Glycine cleavage system	Protein_Smp_/_Lipoate-protein_ligase_A	3.25e-06	0	0	0	0	0	0	0	0	0	0	7.7e-06	0	0	0	0	0	0	0	0	0	0	0.000259914	0	0	0.00012025	2.69e-05	0	0	0	2.44e-06	0	0	3.44e-05	4.19e-05	1.94e-05	0	7.86e-06	1.25e-05	4.19e-05	2.58e-05	1.21e-05	0.000143317	5.25e-05	5.38e-05	8.21e-05
Amino Acids and Derivatives	Alanine, serine, and glycine	Glycine cleavage system	Serine_hydroxymethyltransferase_(EC_2.1.2.1)	0.0152729	0.00635876	0.00775889	0.0112159	0.0118599	0.00270131	0.00641516	0.00479736	0.00785297	0.0123061	0.0118427	0.0175172	0.00703958	0.00403097	0.0130268	0.00917939	0.00968093	0.00607872	0.0135636	0.00862128	0.0115419	0.0128393	0.00812645	0	0.011302	0.010685	0.00631384	0.0115795	0.0113996	0.019739	0.00666502	0.0129367	0.00981395	0.0136091	0.00968791	0.0111084	0.0118385	0.0153305	0.0115611	0.0154103	0.0153225	0.0161581	0.00649638	0.0188627	0.0131193	0.0166567
Amino Acids and Derivatives	Alanine, serine, and glycine	Glycine cleavage system	Similar_to_Glycine_cleavage_system_H_protein	0	0	0	0	0	0	0	0	0	0	0	0	0	0	0	0	0	0	0	0	0	0	0.00448144	0	0	0	0	0	0	0	0	0	0	0	0	0	0	0	0	0	0	0	0	0	0	0
Amino Acids and Derivatives	Alanine, serine, and glycine	Glycine cleavage system	Sodium/glycine_symporter_GlyP	0.0689963	0.103091	0.104721	0.0935517	0.0822193	0.0972962	0.110213	0.0916344	0.0992713	0.102682	0.0884381	0.082499	0.102352	0.0729239	0.087371	0.0812128	0.105798	0.132238	0.0688078	0.0828976	0.0978161	0.087301	0.0176319	0	0.0579602	0.0521397	0.101121	0.0599777	0.080732	0.0500138	0.0865119	0.0429415	0.0984147	0.0975668	0.0822434	0.055168	0.0668345	0.0686736	0.0664095	0.0258553	0.0450879	0.0357357	0.0424919	0.0502946	0.0600136	0.100404
Amino Acids and Derivatives	Alanine, serine, and glycine	Glycine cleavage system	Sodium/glycine_symporter_GlyP_#_fragment	1.26e-05	0	0	8.54e-06	8.41e-06	0	0	0	0	0	0	1.48e-05	0	6.22e-06	1e-05	6.63e-06	3.18e-05	0	3.81e-06	0	1.83e-05	5.28e-06	0	0	0	0	4.02e-06	2.51e-05	3.73e-05	0	0	0	0	9.95e-06	6.66e-06	8.44e-06	5.32e-06	0	0	0	0	0	0	0	0	0
Amino Acids and Derivatives	Alanine, serine, and glycine	Glycine cleavage system	Sodium/glycine_symporter_GlyP_#_frameshift	0	0	0	0	8.35e-06	0	0	0	0	0	0	0	0	0	0	3.18e-06	0	0	0	0	0	0	2.91e-06	0	0	0	0	0	0	0	0	0	5.94e-06	0	0	0	3.83e-06	0	2.66e-06	0	0	0	0	0	0	0
Amino Acids and Derivatives	Alanine, serine, and glycine	Glycine cleavage system	Sodium:alanine_symporter_family_protein	0.000406772	0.000266892	0.000380357	0.000388678	0.000328664	0.0013308	0.000652687	0.000700596	0.000776505	0.000848406	0.00057502	0.000192564	0.000772223	0.000879096	0.00017992	0.000285224	0.000830614	0.000894984	0.000621937	0.000712178	0.000435594	0.00065154	5.82e-05	0	0.000573864	0.00037755	0.000298078	0.0009973	0.000348625	0.000169768	0.000569941	0.000109739	0.000237659	0.000762345	0.000692251	0.000483129	0.000414584	0.00130441	0.000332055	0.000133046	0.000133199	0.000479335	0.000249073	0.000450874	0.00120706	0.000220254
Amino Acids and Derivatives	Alanine, serine, and glycine	Glycine cleavage system	Transcriptional_regulator,_LysR_family	0	0	0	0	0	0	0	0	0	0	0	0	0	0	0	0	0	0	0	0	0	0	0	0	0	0	0	0	0	0	0	0	0	0	0	0	0	0	0	0	0	0	0	0	0	0
Amino Acids and Derivatives	Alanine, serine, and glycine	Glycine cleavage system	hypothetical_protein	0	0.000376789	0	0.000222102	0	7.17e-05	0	8.98e-05	0	0	0	9.63e-05	0	0	0	0	7.76e-05	0	0	0	0	2.86e-05	0	0	0	0	0	0	5.23e-05	0	0	0	5.94e-05	0	0	0	0	0	6.64e-05	0	0	0	0	0.000106088	0	0
Amino Acids and Derivatives	Alanine, serine, and glycine	Glycine cleavage system	putative_choline_sulfate-utilization_transcription_factor	0	0	0	0	0	0	0	0	0	0	0	0	0	0	0	0	0	0	0	0	0	0	0	0	0	0	0	0	0	0	0	0	0	0	0	0	0	0	0	0	0	0	0	0	0	0
Amino Acids and Derivatives	Alanine, serine, and glycine	Sarcosine oxidases, monomeric and heterotetrameric	L-serine_dehydratase,_alpha_subunit_(EC_4.3.1.17)	1.02e-05	0	0	0	0	0	0	0	0	0	0	0	0	0	0	0	0	0	0	0	0	0	0	0	0	0	0	0	0	0	0	0	0	0	0	0	0	0	0	0	0	0	0	0	0	0
Amino Acids and Derivatives	Alanine, serine, and glycine	Sarcosine oxidases, monomeric and heterotetrameric	L-serine_dehydratase,_beta_subunit_(EC_4.3.1.17)_/_L-serine_dehydratase,_alpha_subunit_(EC_4.3.1.17)	4.72e-05	9.57e-05	2.49e-05	0	0	0	3.92e-05	0	0	4.99e-05	0	2.8e-05	0	0	0	4.91e-06	0	0	0	3.8e-06	0	0	0.00245773	0	1.01e-05	9.06e-06	0	6.5e-05	4.44e-05	0	2.84e-05	2.03e-05	0	0	0	5.04e-06	3.06e-05	0	0	8.06e-06	0	0	4.78e-06	5.3e-05	0	1.57e-05
Amino Acids and Derivatives	Alanine, serine, and glycine	Sarcosine oxidases, monomeric and heterotetrameric	L-serine_dehydratase_(EC_4.3.1.17)	0	0	2.49e-05	0	0	0	0	0	0	0	0	8.75e-06	0	0	0	0	0	0	0	0	0	0	0.00024343	0	0	0	0	0	9.51e-06	0	0	0	0	0	0	0	0	0	0	8.06e-06	0	0	0	0	0	0
Amino Acids and Derivatives	Alanine, serine, and glycine	Sarcosine oxidases, monomeric and heterotetrameric	Monomeric_sarcosine_oxidase_(EC:1.5.3.1),_curated	0	0	0	0	0	0	0	0	0	0	0	4.81e-05	0	0.000565755	0	0	0	0	0	0	0	0	0.000523805	0	0	0.00030204	7.64e-05	0	0	0	3.05e-05	0	0	0	0.00015975	3.15e-05	0	3.84e-05	0	0.000133046	0	0	5.98e-05	0.000106088	0.000120276	0.000125859
Amino Acids and Derivatives	Alanine, serine, and glycine	Sarcosine oxidases, monomeric and heterotetrameric	N-methyl-L-amino-acid_oxidase_(EC_1.5.3.2);_N-methyl-L-tryptophan_oxidase_(EC_1.5.3.-)	0	0	0	0	0	0	0	0	0	0	0	0	0	0	0	0	0	0	0	0	0	0	0	0	0	0	0	0	0	0	0	0	0	0	0	0	0	0	0	0	0	0	0	0	0	0
Amino Acids and Derivatives	Alanine, serine, and glycine	Sarcosine oxidases, monomeric and heterotetrameric	Sarcosine_oxidase_alpha_subunit_(EC_1.5.3.1)	0	0	0	0	0	0	0	0	0	0	0	0	0	0	0	0	0	0	0	0	0	0	0.00571676	0	0	0	0	0	0	0	0	0	0	0	0	0	0	0	0	4.33e-05	0	0	0	2.12e-05	0	0
Amino Acids and Derivatives	Alanine, serine, and glycine	Sarcosine oxidases, monomeric and heterotetrameric	Sarcosine_oxidase_beta_subunit_(EC_1.5.3.1)	0	0	0	0	0	0	0	0	0	0	0	0	0	0	0	1.22e-05	0	0	0	0	0	0	0.00229975	0	0	0	0	0	0	0	0	0	0	0	0	0	0	0	0	0	0	0	0	0	0	0
Amino Acids and Derivatives	Alanine, serine, and glycine	Sarcosine oxidases, monomeric and heterotetrameric	Sarcosine_oxidase_delta_subunit_(EC_1.5.3.1)	0	0	0	0	0	0	0	0	0	0	0	0	0	0	0	0	0	0	0	0	0	0	0.000812729	0	0	0	0	0	0	0	0	0	0	0	0	0	0	0	0	0	0	0	0	0	0	0
Amino Acids and Derivatives	Alanine, serine, and glycine	Sarcosine oxidases, monomeric and heterotetrameric	Sarcosine_oxidase_gamma_subunit_(EC_1.5.3.1)	0	0	0	0	0	0	0	0	0	0	0	0	0	0	0	0	0	0	0	0	0	0	0.00199753	0	0	0	0	0	0	0	0	0	0	0	0	0	0	0	0	0	0	0	0	0	0	0
Amino Acids and Derivatives	Alanine, serine, and glycine	Sarcosine oxidases, monomeric and heterotetrameric	Serine_hydroxymethyltransferase_(EC_2.1.2.1)	0.000357117	9.33e-05	0.000242385	0.000158053	6.21e-05	8.96e-06	2.8e-05	2.72e-05	7.93e-05	0.000267497	0.000242629	0.000267818	0.000106181	1.58e-05	0.000128592	0.000106803	0.000113823	6.05e-05	2.15e-05	0.000143453	0.000265431	0.000244411	0.00208516	0	6.34e-05	3.42e-05	3.18e-05	7.88e-06	0.00012615	0.000179066	0	1.27e-05	5e-05	0.000156868	3.96e-05	3.94e-06	5.05e-05	8.18e-05	9.52e-05	0	0.000126116	0.000164614	0	3.98e-05	3.35e-05	0
Amino Acids and Derivatives	Alanine, serine, and glycine	Sarcosine temp	L-serine_dehydratase,_alpha_subunit_(EC_4.3.1.17)	1.02e-05	0	0	0	0	0	0	0	0	0	0	0	0	0	0	0	0	0	0	0	0	0	0	0	0	0	0	0	0	0	0	0	0	0	0	0	0	0	0	0	0	0	0	0	0	0
Amino Acids and Derivatives	Alanine, serine, and glycine	Sarcosine temp	L-serine_dehydratase,_beta_subunit_(EC_4.3.1.17)_/_L-serine_dehydratase,_alpha_subunit_(EC_4.3.1.17)	4.07e-05	9.57e-05	2.49e-05	0	0	5.73e-06	3.92e-05	0	0	4.99e-05	4.6e-06	3.19e-05	0	0	0	4.91e-06	0	0	0	3.8e-06	0	0	0.0025881	0	1.01e-05	1.21e-05	0	6.5e-05	4.44e-05	8.15e-06	2.11e-05	1.77e-05	0	0	0	5.04e-06	3.06e-05	0	0	8.06e-06	0	0	4.78e-06	5.52e-05	0	1.57e-05
Amino Acids and Derivatives	Alanine, serine, and glycine	Sarcosine temp	L-serine_dehydratase_(EC_4.3.1.17)	0	0	2.49e-05	0	0	0	0	0	0	0	0	8.75e-06	0	0	0	0	0	0	0	0	0	0	0.000306287	0	0	0	0	0	9.51e-06	0	0	0	0	0	0	0	0	0	0	8.06e-06	0	0	0	0	0	0
Amino Acids and Derivatives	Alanine, serine, and glycine	Sarcosine temp	Monomeric_sarcosine_oxidase_(EC:1.5.3.1),_curated	0	0	0	0	0	0	0	0	0	0	0	4.81e-05	0	0.000565755	0	0	0	0	0	0	0	0	0.000523805	0	0	0.00030204	7.64e-05	0	0	0	3.05e-05	0	0	0	0.00015975	3.15e-05	0	3.84e-05	0	0.000133046	0	0	5.98e-05	0.000106088	0.000120276	0.000125859
Amino Acids and Derivatives	Alanine, serine, and glycine	Sarcosine temp	N-methyl-L-amino-acid_oxidase_(EC_1.5.3.2);_N-methyl-L-tryptophan_oxidase_(EC_1.5.3.-)	0	0	0	0	0	0	0	0	0	0	0	0	0	0	0	0	0	0	0	0	0	0	0	0	0	0	0	0	0	0	0	0	0	0	0	0	0	0	0	0	0	0	0	0	0	0
Amino Acids and Derivatives	Alanine, serine, and glycine	Sarcosine temp	RidA/YER057c/UK114_superfamily,_group_2,_YoaB-like_protein	0	0.000188394	0	0	0	0	0	0	0	0	0	0	0	0.00214697	0	0.000159195	0	0	0.000144917	0	0.000348475	0	0.00446204	0	0.000241627	0	0	0	0.000104587	0	0	0	0.00011883	0	0	0	0	0	0	0	0	0.000151369	0	0	0.000120276	6.29e-05
Amino Acids and Derivatives	Alanine, serine, and glycine	Sarcosine temp	Sarcosine_oxidase_alpha_subunit_(EC_1.5.3.1)	0	0	0	0	0	0	0	0	0	0	0	0	0	0	0	0	0	0	0	0	0	0	0.00573073	0	0	0	0	0	0	0	0	0	0	0	0	0	0	0	0	4.33e-05	0	0	0	2.12e-05	0	0
Amino Acids and Derivatives	Alanine, serine, and glycine	Sarcosine temp	Sarcosine_oxidase_beta_subunit_(EC_1.5.3.1)	0	0	0	0	0	0	0	0	0	0	0	0	0	0	0	1.22e-05	0	0	0	0	0	0	0.00224155	0	0	0	0	0	0	0	0	0	0	0	0	0	0	0	0	0	0	0	0	0	0	0
Amino Acids and Derivatives	Alanine, serine, and glycine	Sarcosine temp	Sarcosine_oxidase_delta_subunit_(EC_1.5.3.1)	0	0	0	0	0	0	0	0	0	0	0	0	0	0	0	0	0	0	0	0	0	0	0.000812729	0	0	0	0	0	0	0	0	0	0	0	0	0	0	0	0	0	0	0	0	0	0	0
Amino Acids and Derivatives	Alanine, serine, and glycine	Sarcosine temp	Sarcosine_oxidase_gamma_subunit_(EC_1.5.3.1)	0	0	0	0	0	0	0	0	0	0	0	0	0	0	0	0	0	0	0	0	0	0	0.00199753	0	0	0	0	0	0	0	0	0	0	0	0	0	0	0	0	0	0	0	0	0	0	0
Amino Acids and Derivatives	Alanine, serine, and glycine	Sarcosine temp	Serine_hydroxymethyltransferase_(EC_2.1.2.1)	0.000357117	9.33e-05	0.000242385	0.00026022	6.21e-05	8.96e-06	2.8e-05	2e-05	0.000273395	0.000204948	0.000300131	0.000267818	0.000106181	1.93e-05	0.000128592	8.45e-05	0.000113823	6.05e-05	2.15e-05	0.000143453	0.000265431	0.000236392	0.00215267	0	6.34e-05	0.00011571	3.18e-05	7.88e-06	0.000142884	0.000252746	0	1.27e-05	5e-05	0.000159551	3.96e-05	3.94e-06	0.000146167	8.18e-05	9.52e-05	0	0.000123452	0.000161586	0	6.63e-05	3.11e-05	5.03e-06
Amino Acids and Derivatives	Alanine, serine, and glycine	Serine Biosynthesis	D-3-phosphoglycerate_dehydrogenase_(EC_1.1.1.95)	0.0728662	0.0564257	0.0635406	0.0661731	0.0642811	0.0825701	0.0716225	0.0787817	0.0620894	0.0716338	0.0738232	0.0752151	0.0527122	0.0702488	0.0630477	0.0664541	0.0626851	0.06569	0.0629411	0.054904	0.061514	0.0695999	0.0247022	0	0.0624388	0.0609094	0.0487186	0.06721	0.0732228	0.0583869	0.0595459	0.067951	0.0570038	0.0690051	0.0634301	0.060316	0.0640708	0.0733576	0.0522195	0.0493457	0.0453402	0.0541431	0.0453416	0.0732651	0.0589098	0.0574159
Amino Acids and Derivatives	Alanine, serine, and glycine	Serine Biosynthesis	Glucosamine-1-phosphate_N-acetyltransferase_(EC_2.3.1.157)_/_N-acetylglucosamine-1-phosphate_uridyltransferase_(EC_2.7.7.23)	0	7.85e-05	0	0	4.11e-05	0	0	0	0	0	0	0	4.83e-05	0	0.00017992	1.99e-05	1.94e-05	0	0	0	0	0	0	0	0	0.00015102	7.64e-05	0	2.61e-05	1.7e-05	0.00024426	0	0	1.68e-05	0	0	0	0	0	0	0	0	0.000717331	0.000238698	3.01e-05	0
Amino Acids and Derivatives	Alanine, serine, and glycine	Serine Biosynthesis	Phosphoglycerate_dehydrogenase_TM0327,_putative	0	9.42e-05	0	0	0	0	2.61e-05	0	3.24e-05	0	0	0	0.000193056	8.7e-05	6e-05	0	0	5.18e-05	2.42e-05	0	0	0	0	0	0	0	0	0	0	0	6.11e-05	3.17e-05	0	6.71e-05	0.00015975	0	9.57e-05	0	6.64e-05	0	6.66e-05	0	0	0	3.01e-05	0
Amino Acids and Derivatives	Alanine, serine, and glycine	Serine Biosynthesis	Phosphoserine_aminotransferase,_putative_(EC_2.6.1.52)	0	0	0	0	0	0	0	0	0	0	0	0	0	0	0	0	0	0	0	0	0	0	0.00372171	0	0	0	0	0	0	0	0	0	0	0	0	0	0	0	0	0	0	0	0	0	0	0
Amino Acids and Derivatives	Alanine, serine, and glycine	Serine Biosynthesis	Phosphoserine_aminotransferase_(EC_2.6.1.52)	0.0183499	0.0187132	0.018174	0.0157951	0.0169654	0.0192973	0.0192462	0.0226925	0.0209355	0.0218039	0.0228132	0.0177293	0.0164899	0.0150418	0.017212	0.0172983	0.0184124	0.0181263	0.0177252	0.0196023	0.0193958	0.0214935	0.00872348	0	0.0139578	0.0161174	0.0176346	0.0132228	0.0145668	0.0158749	0.0158132	0.0148837	0.0140802	0.0179833	0.0154903	0.0161787	0.0143916	0.0187259	0.0170365	0.0121684	0.016936	0.0149741	0.0131684	0.0115689	0.0133624	0.00884634
Amino Acids and Derivatives	Alanine, serine, and glycine	Serine Biosynthesis	Phosphoserine_aminotransferase_(EC_2.6.1.52)_#_frameshift	0	0.000219793	0.000239277	0.000438651	9.6e-05	4.78e-05	0.00037371	0.00020958	0.000317189	0.000332708	0.000352679	1.28e-05	0.000236723	5.8e-05	0.000137082	0.000145861	0.00020796	0.000442309	0.000188048	0.000335515	0.000116158	6.68e-05	0	0	0.000120813	3.15e-05	0.00015468	2.1e-05	4.79e-06	4.53e-05	8.72e-06	2.78e-05	0.00011883	0.0002176	0.000133125	8.4e-05	6.68e-05	0.00015611	8.85e-05	1.11e-05	1.33e-05	0.000126141	0	1.18e-05	0.000122737	0.000198128
Amino Acids and Derivatives	Alanine, serine, and glycine	Serine Biosynthesis	Phosphoserine_phosphatase_(EC_3.1.3.3)	0.00117095	0.0022883	0.00415481	0.00307732	0.00293234	0.000729841	0.00211675	0.0030829	0.00327118	0.000594439	0.00099758	0.00129227	0.00389494	0.00690333	0.0025942	0.00265309	0.00220343	0.00100698	0.00404985	0.00439241	0.00646256	0.00764473	0.0105165	0	0.00379131	0.0047454	0.00220174	0.00549529	0.00182809	0.00273711	0.00488739	0.00488876	0.00294193	0.00150705	0.00295081	0.00660387	0.00316854	0.00363211	0.00667128	0.00670451	0.00570675	0.00445162	0.00383491	0.00654552	0.00614472	0.00240362
Amino Acids and Derivatives	Alanine, serine, and glycine	Serine Biosynthesis	Phosphoserine_phosphatase_(EC_3.1.3.3)_/_1-acyl-sn-glycerol-3-phosphate_acyltransferase_(EC_2.3.1.51)	0	0	0	0	0	0	0	0	0	0	0	0	0	0	0	0	0	0	0	0	0	0	0	0	0	0	0	0	0	2.26e-05	0	0	0	0	0	0	0	0	0	0	0	2.52e-05	0	0	0	0
Amino Acids and Derivatives	Alanine, serine, and glycine	Serine Biosynthesis	Phosphoserine_phosphatase_(EC_3.1.3.3)_/_Phosphoserine_phosphatase_(EC_3.1.3.3)	0	0	0	0	4.11e-06	0	0	0	0	0	0	0	0	0	0	0	0	0	0	0	0	0	0	0	0	0	0	0	0	0	0	0	0	0	0	0	0	0	0	0	0	0	0	0	0	0
Amino Acids and Derivatives	Alanine, serine, and glycine	Serine Biosynthesis	Predicted_protein	0	0	0	0	0	0	0	0	0	0	0	0	0	0	0	1.33e-05	0	0	0	0	0	0	0	0	0	0	0	5.78e-05	0	0	0	0	0	0	0	0	0	5.12e-05	4.43e-05	0	0	0	0	0	0	0
Amino Acids and Derivatives	Alanine, serine, and glycine	Serine Biosynthesis	Putative_dehydrogenase	0	0	0	0	0	0	0	0	0	0	0	0	0	0	0	0	0	0	0	0	0	0	0	0	0	0	0	0	0	0	0	0	0	0	0	6.3e-05	0	0	0	0	0	0	0	0	0	0
Amino Acids and Derivatives	Alanine, serine, and glycine	Serine Biosynthesis	Putative_sugar_kinase	0	0	0	0	0	0	0	0	0	0	0	0	0	0.00147398	0	0	0	0	0	0	0	0	0	0	0	0	0	0	0	0	0	0	0	0	0	0	0	0	0	0	0	0	0	0	0	0
Amino Acids and Derivatives	Alanine, serine, and glycine	Serine Biosynthesis	Serine_hydroxymethyltransferase_(EC_2.1.2.1)	0.0336721	0.0242621	0.0347862	0.0245017	0.0184907	0.0373562	0.0327409	0.0276547	0.027277	0.0328086	0.0300154	0.0405945	0.0221252	0.0223318	0.0278816	0.0171328	0.0339999	0.0233053	0.0227687	0.0206289	0.0405373	0.0403757	0.0141509	0	0.0230035	0.0192234	0.0204963	0.0176056	0.0226834	0.0280303	0.023582	0.0174664	0.0194677	0.0314917	0.0307774	0.0199004	0.0231846	0.0313174	0.0246268	0.0155885	0.02746	0.0202897	0.0163661	0.0240091	0.0195114	0.0211397
Amino Acids and Derivatives	Alanine, serine, and glycine	Serine Biosynthesis	Serine_hydroxymethyltransferase_(EC_2.1.2.1)_/_H4MPt-dependent_SHMT	0	0	0.00206959	0	0.000431371	0	0	0	0	0	0	0	0	0.000739833	0	0	0	0	0	0	0	0	0	0	0	0	0.000191076	0	2.61e-05	6.79e-05	0	6.33e-05	0.00124771	6.71e-05	0	0	0.000191346	0	6.64e-05	0	0.000133199	0	5.98e-05	0	0.000120276	0.00103834
Amino Acids and Derivatives	Alanine, serine, and glycine	Serine Biosynthesis	Serine_hydroxymethyltransferase_(EC_2.1.2.1)_@_L-threonine_aldolase_(EC_4.1.2.5)_@_L-allo-threonine_aldolase_(EC_4.1.2.49)	0	0	0	0	1.64e-05	0	0	0	0	0	0	0	0	0	0	0	0	0	0	0	0	0	0	0	4.53e-05	0	0	0	0	0	0	0	0	0	0	0	9.57e-05	0	3.32e-05	0	0	0	0	0	0	0
Amino Acids and Derivatives	Alanine, serine, and glycine	Serine Biosynthesis	Serine_hydroxymethyltransferase_(EC_2.1.2.1)_@_Tetrahydromethanopterin-dependent_serine_hydroxymethyltransferase	0.000623717	0.000941972	7.46e-05	0.000407186	0	0	0	0	0.000372075	0	0	0.000152447	0.000349339	0	0.000354128	0	0	0	0	0.000261132	0.000377515	0.000300711	0	0	0.000552721	0.00030204	0	0	0	0.00156995	0	0	0	0	0	0	0	0.000877466	0	0	0	0.000523484	0	0	0	0
Amino Acids and Derivatives	Alanine, serine, and glycine	Serine Biosynthesis	Serine_hydroxymethyltransferase_1_(EC_2.1.2.1)	0	0	0	0	0	0	0	0	0	0	0	0	0	0	0	0	0	0	0	0	0	0	0	0	0	0	3.06e-06	0	0	0	0	0	0	0	0	0	0	0	0	0	0	0	0	0	0	0
Amino Acids and Derivatives	Arginine; urea cycle, polyamines	Anaerobic Oxidative Degradation of L-Ornithine	2,4-diaminopentanoate_dehydrogenase_(EC_1.4.1.12)	0.00398637	0	0.000447479	0.000444203	4.11e-05	0	0.000156645	0	0.00116476	0.00329381	0.0056352	0.00115539	0	0.000435196	0.00167925	0.000119396	0.00031051	0	0	0.000854614	0.00174238	0.00170403	0	0	0.00108732	0.00211428	0.000305721	0.000260165	0.0041312	0.00604375	0.00012213	0	5.94e-05	0.00214619	0.00015975	0.000315084	0.0010524	0.000690573	0.00166028	0.000266092	0.000133199	0.000151369	0.00023911	0.000371308	0.00414954	0
Amino Acids and Derivatives	Arginine; urea cycle, polyamines	Anaerobic Oxidative Degradation of L-Ornithine	2-amino-4-ketopentanoate_thiolase,_alpha_subunit	0.000488127	0	0	0	0	0	0	0	9.71e-05	0.00039925	0.000460016	0.000288846	0	0	0.00035984	0	0	0	0	0.000284871	0	0.000100237	0	0	0	0.0007551	0	0	0.000366056	0.00162978	0	0	0	0.000201205	0	0	0.00028702	0	0.00066411	0	0	0	5.98e-05	0	0	0
Amino Acids and Derivatives	Arginine; urea cycle, polyamines	Anaerobic Oxidative Degradation of L-Ornithine	2-amino-4-ketopentanoate_thiolase,_beta_subunit	0.00561346	9.42e-05	0.00011187	0	0.000246498	0	0.000469935	0.00035928	0.00145595	0.00658762	0.00609521	0.000385129	0	0.000174078	0.00263882	7.96e-05	0.000853903	0	0.000289835	0.000759657	0.00435594	0.00280663	0	0	0.00326196	0.0120061	0.000687873	0.000693774	0.00622295	0.00808097	0.00024426	0	0.000237659	0.00261567	0.00015975	0.00126034	0.00210481	0.00283902	0.00305491	0.00106437	0.000599395	0.00128663	0.000298888	0.000477396	0.00432995	0.000566367
Amino Acids and Derivatives	Arginine; urea cycle, polyamines	Anaerobic Oxidative Degradation of L-Ornithine	D-Ornithine_4,5-aminomutase_E_subunit_(EC_5.4.3.5)	0.00919305	0.000376789	0.000894959	0.00177681	0.000205415	0.000143353	0.000704902	0	0.00223245	0.00728631	0.0127654	0.0043327	0	0.000174078	0.00299866	7.96e-05	0.00240645	0.000207332	0.000434752	0.0013294	0.0027878	0.00501184	0	0	0.00217464	0.00483264	0.00129932	0.000953939	0.0115046	0.0158224	0.000366391	0	0.000712978	0.00429238	0.00015975	0.00126034	0.0010524	0.00191826	0.00385184	0.00186265	0.000266398	0.000908213	0.000836886	0.000954792	0.00799838	0.000251718
Amino Acids and Derivatives	Arginine; urea cycle, polyamines	Anaerobic Oxidative Degradation of L-Ornithine	D-Ornithine_4,5-aminomutase_S_subunit_(EC_5.4.3.5)	0.000894899	0	0.00022374	0.000222102	0	0	0	0	0.000679442	0.000698687	0.000460016	9.63e-05	0	0	0.000719679	0	0	0	0	0	0	0.000300711	0	0	0	0.00015102	0.000152861	0.000173444	0.00109817	0.00244466	0.00024426	0	0	0.000536548	0	0.000315084	0	0.000230191	0.000265644	0.00035479	0.000199798	0.000302738	0.000298888	0.00026522	0.00066152	0.000125859
Amino Acids and Derivatives	Arginine; urea cycle, polyamines	Anaerobic Oxidative Degradation of L-Ornithine	Ornithine_racemase_(EC_5.1.1.12)	0.000650836	0	0.00117463	0.000499728	4.11e-05	7.17e-05	7.83e-05	0.00013473	0.000582379	0.00149719	0.00201257	9.63e-05	9.65e-05	0.000348157	0.00035984	7.96e-05	0.00031051	0.000207332	7.25e-05	0	0.00191661	0.00100237	0.000116401	0	0.00036244	0.00098163	0.000305721	0	0.00135964	0.000475351	0.000152663	0	0.00011883	0.0011737	0	0.000315084	0.00028702	0.000690573	0.000398466	0.000266092	3.33e-05	0	0.000119555	0.000212176	0.00150345	0.000818085
Amino Acids and Derivatives	Arginine; urea cycle, polyamines	Anaerobic Oxidative Degradation of L-Ornithine	Probable_reactivating_factor_for_D-ornithine_aminomutase	0.0046372	0	0.000671219	0.000555254	0	0	0.000234967	0	0.000970632	0.00389269	0.0029901	0.00154051	0	8.7e-05	0.0017992	0	0.00062102	0.000207332	0	0.0006647	0.00261356	0.00240568	0	0	0.00144976	0.00196326	0.000764303	0.00104066	0.00428808	0.00488933	0.000366391	0	0.000237659	0.00194498	0.00015975	0.000756202	0.000765385	0.00122769	0.00185951	0.00133046	0.000266398	0.000378422	0.000478221	0.00053044	0.00499147	0.000188789
Amino Acids and Derivatives	Arginine; urea cycle, polyamines	Anaerobic Oxidative Degradation of L-Ornithine	alanine_racemase_domain_protein	0.000650836	0	0.000615284	0.000277627	0	0	0	0.00013473	0	0.000898312	0.000977534	0	0	0	0.000239893	0	0	0	7.25e-05	0	0.000348475	0.000300711	0.000116401	0	0	0.00022653	7.64e-05	0	5.23e-05	0.000203722	0.000152663	0	5.94e-05	0.000368876	0	6.3e-05	0.000382693	0.000153461	0.000332055	0.000532185	3.33e-05	7.57e-05	0.000119555	0.000371308	0.000360829	0.000188789
Amino Acids and Derivatives	Arginine; urea cycle, polyamines	Arginine Biosynthesis extended	Acetylaminoadipate_kinase_(EC_2.7.2.-)_@_Acetylglutamate_kinase_(EC_2.7.2.8)	0	0	0	0	0	0	0	0	0	0	0	0	0	0	0	0	0	0	0	0	0	0	0	0	0	0	0	0	0	0	0	0	0	0	0	0	0	0	0	0	0	0	0	0	0	0
Amino Acids and Derivatives	Arginine; urea cycle, polyamines	Arginine Biosynthesis extended	Acetylglutamate_kinase_(EC_2.7.2.8)	0.0204498	0.022044	0.0212092	0.0190646	0.0197942	0.0318804	0.0289276	0.0279918	0.0252292	0.0254424	0.0299644	0.0213738	0.0195533	0.0221832	0.0180383	0.0222863	0.023351	0.0266529	0.0189459	0.0204825	0.0220659	0.0212016	0.013787	0	0.0229139	0.0199347	0.0219502	0.0176582	0.0235813	0.0190754	0.0266827	0.0195708	0.0189294	0.0198397	0.0211073	0.0222979	0.0204981	0.021433	0.0173506	0.0211218	0.0170189	0.0180042	0.0200638	0.0224712	0.0178388	0.0258863
Amino Acids and Derivatives	Arginine; urea cycle, polyamines	Arginine Biosynthesis extended	Acetylglutamate_kinase_(EC_2.7.2.8)_#_frameshift	0	0	0	0	0	0	0	0	0	0	0	0	0	0	0	0	0	0	0	0	0	0	9.6e-05	0	0	0	0	0	0	0	0	0	0	0	0	0	0	0	0	0	0	0	0	0	0	0
Amino Acids and Derivatives	Arginine; urea cycle, polyamines	Arginine Biosynthesis extended	Acetylornithine_aminotransferase_(EC_2.6.1.11)	0.0224002	0.0235557	0.0278792	0.0282821	0.0274866	0.0389095	0.0365091	0.0306566	0.0325243	0.0302603	0.0315711	0.0224315	0.0263801	0.0211952	0.0263164	0.0340681	0.0298132	0.0285363	0.0267589	0.0279416	0.0200439	0.0241995	0.0116097	0	0.0242423	0.0284576	0.0240446	0.0222279	0.0309951	0.0243164	0.039358	0.0282675	0.0212782	0.0269354	0.025906	0.024379	0.0259274	0.0272894	0.0237162	0.0232209	0.0246982	0.0239009	0.0240735	0.0307245	0.0185271	0.035546
Amino Acids and Derivatives	Arginine; urea cycle, polyamines	Arginine Biosynthesis extended	Acetylornithine_aminotransferase_(EC_2.6.1.11)_/_N-succinyl-L,L-diaminopimelate_aminotransferase_(EC_2.6.1.17)	0.0013738	0.00156995	0.00102547	0.000959796	0.000471476	0.00121791	0.00158211	0.00306492	0.00145661	0.00222677	0.00220652	0.00189355	0.000795206	0.0027675	0.000819634	0.00149333	0.00077455	0.00323093	0.0011219	0.00154245	0.00148102	0.0016581	0.00417878	0	0.000726693	0.00307951	0.00105505	0.000109848	0.00356076	0.0018166	0.000352488	0.000614264	0.00151724	0.0020444	0.00160688	0.00213426	0.00112006	0.000242979	0.0010475	0.000871747	0.00088058	0.000469243	0.0025812	0.000653563	0.00157594	0.00141577
Amino Acids and Derivatives	Arginine; urea cycle, polyamines	Arginine Biosynthesis extended	Acetylornithine_aminotransferase_(EC_2.6.1.11)_/_N-succinyl-L,L-diaminopimelate_aminotransferase_(EC_2.6.1.17)_/_Succinylornithine_transaminase_(EC_2.6.1.81)	0.000138981	0.000188394	0	7.4e-05	0	0	0.00020886	0	6.47e-05	6.65e-05	0.000306677	9.63e-05	0.000128704	0	0.000239893	0.000185727	0	1.73e-05	0	6.33e-05	0.000232317	0.000200474	0	0	0.000120813	0.00020136	0.000171968	0.000144536	8.72e-05	4.53e-05	0	8.44e-05	3.96e-05	8.94e-05	0	0.000210056	0.000127564	0.00107422	0	0.000561751	0	0	0	0.000176813	8.02e-05	0.000125859
Amino Acids and Derivatives	Arginine; urea cycle, polyamines	Arginine Biosynthesis extended	Acetylornithine_aminotransferase_(EC_2.6.1.11)_@_N-succinyl-L,L-diaminopimelate_aminotransferase_(EC_2.6.1.17)	0.00140335	0.00162109	0.00111444	0.0005928	0.000891011	0.00160214	0.0026087	0.00138464	0.00151499	0.00138074	0.00119065	0.00110266	0.00153951	0.00193347	0.000831058	0.000978376	0.00100324	0.00322303	0.00054413	0.00150206	0.000680979	0.000761036	0.000498281	0	0.000339486	0.000330053	0.00101732	0.000202351	0.00142886	0.00100681	0.000418099	0.000146821	0.000772292	0.00110954	0.000648538	0.000697521	0.000419664	3.07e-06	0.000308236	4.98e-05	0.000699699	0.000140268	0.000321404	9.17e-05	0.000801041	0.000747404
Amino Acids and Derivatives	Arginine; urea cycle, polyamines	Arginine Biosynthesis extended	Acetylornithine_aminotransferase_1_(EC_2.6.1.11)	0	0	0	0	0	0	0	0	0	0	0	0	0	0	0	0	0	0	0	0	0	0	0.00463289	0	0	0	0	0	0	0	0	0	0	0	0	0	0	0	0	0	0	0	0	0	0	0
Amino Acids and Derivatives	Arginine; urea cycle, polyamines	Arginine Biosynthesis extended	Acetylornithine_aminotransferase_2_(EC_2.6.1.11)	0	0	0	0	0	0	0	0	0	0	0	0	0	0	0	0	0	0	0	0	0	0	0.00113269	0	0	0	0	0	0	0	0	0	0	0	0	0	0	0	0	0	0	0	0	0	0	0
Amino Acids and Derivatives	Arginine; urea cycle, polyamines	Arginine Biosynthesis extended	Acetylornithine_deacetylase_(EC_3.5.1.16)	0.0530431	0.0355123	0.042958	0.0564138	0.0411446	0.0636488	0.0427641	0.0405987	0.0363663	0.0564938	0.0626197	0.0489755	0.0354499	0.05453	0.0443802	0.0409662	0.0454121	0.0388748	0.0486198	0.0369383	0.0420784	0.0491161	0.0747877	0	0.0489294	0.0634626	0.0577049	0.056716	0.0462276	0.056431	0.040995	0.0470398	0.0381443	0.0533362	0.0613441	0.0520519	0.0579779	0.0849405	0.0509373	0.0488723	0.0502493	0.0645588	0.0390945	0.0553249	0.0684673	0.0245425
Amino Acids and Derivatives	Arginine; urea cycle, polyamines	Arginine Biosynthesis extended	Aminotransferase,_class_III	0	0	0	0	0	0	0	0	0	0	0	0	0	0	0	0	0	0	0	0	0	0	0.000116401	0	0	0	0	0	0	0	0	0	0	0	0	0	0	0	0	0	0	0	0	0	0	0
Amino Acids and Derivatives	Arginine; urea cycle, polyamines	Arginine Biosynthesis extended	Arginine_pathway_regulatory_protein_ArgR,_repressor_of_arg_regulon	0.00984242	0.0135977	0.0118731	0.00969209	0.0103119	0.0154153	0.0116542	0.0170299	0.0142521	0.0136078	0.015077	0.00822458	0.012938	0.00863972	0.0109758	0.012985	0.0102882	0.0126964	0.0111413	0.0151219	0.0103454	0.0122236	0.0138778	0	0.013309	0.0107549	0.0115064	0.011448	0.0113028	0.0103193	0.0118826	0.0179007	0.0139357	0.0107888	0.0104671	0.0160525	0.0136198	0.0133922	0.0109813	0.0110021	0.011233	0.010905	0.0123254	0.00914747	0.00957278	0.00605566
Amino Acids and Derivatives	Arginine; urea cycle, polyamines	Arginine Biosynthesis extended	Argininosuccinate_lyase_(EC_4.3.2.1)	0.107469	0.13376	0.121864	0.110829	0.109609	0.124646	0.118724	0.123233	0.116961	0.127028	0.136912	0.117561	0.120853	0.0938282	0.109991	0.108312	0.124204	0.124607	0.103688	0.120785	0.115781	0.116709	0.0618979	0	0.10837	0.0931008	0.102538	0.0903641	0.113111	0.100978	0.098559	0.0940164	0.116691	0.112206	0.120871	0.0988734	0.10642	0.113145	0.0972479	0.0884314	0.0961697	0.0904429	0.0887099	0.0902809	0.0979952	0.121328
Amino Acids and Derivatives	Arginine; urea cycle, polyamines	Arginine Biosynthesis extended	Argininosuccinate_lyase_(EC_4.3.2.1)_#_fragment	0	0	0	0	0	0	0	0	0	0	0	0	0	0	0	0	0	0	0	0	0	0	2.75e-05	0	0	0	0	0	0	0	0	0	0	0	0	0	0	0	0	0	0	0	0	0	0	0
Amino Acids and Derivatives	Arginine; urea cycle, polyamines	Arginine Biosynthesis extended	Argininosuccinate_lyase_(EC_4.3.2.1)_/_N-acetylglutamate_synthase_(EC_2.3.1.1)	0.00124744	0	0	0	0	0	0.000156645	0	0.000485316	0.000199625	0	0.000385129	0.000193056	0	0.000719679	0.000358189	0	0	0	0.000379828	0.000871188	0.000200474	0	0	0	0.000792855	0.000458582	0.000780496	0	0	0	0.000253243	0	0.000201205	0	0.000378101	0.00028702	0.00107422	0.000464877	0.00133046	0	0	0	0.000583484	0.000120276	0.000377578
Amino Acids and Derivatives	Arginine; urea cycle, polyamines	Arginine Biosynthesis extended	Argininosuccinate_synthase_(EC_6.3.4.5)	0.022954	0.024212	0.0239829	0.0252718	0.0236884	0.0287488	0.0255552	0.027269	0.0257545	0.0264923	0.0275916	0.0228879	0.0243153	0.0199977	0.023574	0.0240102	0.0213216	0.027631	0.0228669	0.0268128	0.0245919	0.0265257	0.0160051	0.201753	0.0247558	0.0236657	0.0288597	0.018998	0.0241556	0.022167	0.0239703	0.0235481	0.021459	0.0190631	0.0231151	0.0219987	0.0221485	0.0237985	0.0218294	0.0202905	0.0221917	0.0213888	0.0225374	0.0254196	0.0202344	0.0318281
Amino Acids and Derivatives	Arginine; urea cycle, polyamines	Arginine Biosynthesis extended	Argininosuccinate_synthase_(EC_6.3.4.5)_/_Argininosuccinate_lyase_(EC_4.3.2.1)	0	0	0	0	0	0	0	0	0	0	0	0	0	0	0	0	0	0	0	0	0	0	0	0	0	0	0	0	0	0	0	0	0	0	3.2e-06	0	0	0	0	0	0	0	0	0	0	0
Amino Acids and Derivatives	Arginine; urea cycle, polyamines	Arginine Biosynthesis extended	Argininosuccinate_synthase_(EC_6.3.4.5)_/_N-acetylglutamate_synthase,_alternative_(EC_2.3.1.1)	0.000189827	0.000125596	0.00022374	3.7e-05	0.00019172	7.17e-05	0	0	0.000161772	0	3.83e-05	0.000128376	0.000289584	1.74e-05	0.000103954	0	0.000323448	0	0.000149748	0	0	0.000100237	0	0	0.00018122	2.52e-05	0	0	0.00013945	6.11e-05	0.000183195	6.33e-05	2.38e-05	0.000138608	0.0001065	1.26e-05	5.74e-05	0.000127884	0.000256789	0	0.000209788	0.000176597	0	6.63e-05	0.000132304	0
Amino Acids and Derivatives	Arginine; urea cycle, polyamines	Arginine Biosynthesis extended	Carbamoyl-phosphate_synthase_large_chain_(EC_6.3.5.5)_/_Argininosuccinate_synthase_(EC_6.3.4.5)	0	0	0	0	0	0	0	0	0	0	0	0	0	0	0	0	0	0	0	0	0	0	0	0	0	0	0	0	0	0	0	0	0	1.68e-05	0	0	7.18e-05	0	0	0	0	0	0	0	0	0
Amino Acids and Derivatives	Arginine; urea cycle, polyamines	Arginine Biosynthesis extended	Glutamate_N-acetyltransferase_(EC_2.3.1.35)	0.00361678	0.00437665	0.00349107	0.000366015	0.000278431	0.00389734	0.0039417	0.0123699	0.00475481	0.00507504	0.00738476	0.00400156	0.000738371	0.0011602	0.000962428	0.00168866	0.000751963	0.00665795	0.00224449	0.00823574	0.00589191	0.00496091	0	0	0.00145666	0.00315245	0.00174516	0.000979398	0.00513435	0.00421351	0.00157306	0.00659625	0.0050222	0.00464059	0.00143622	0.0066133	0.00407506	0	0.000199233	0.000939978	0.00133928	0.000201825	0.00171689	7.32e-05	0.00078732	6.95e-05
Amino Acids and Derivatives	Arginine; urea cycle, polyamines	Arginine Biosynthesis extended	Glutamate_N-acetyltransferase_(EC_2.3.1.35)_/_N-acetylglutamate_synthase_(EC_2.3.1.1)	0.00887944	0.0180851	0.0167381	0.0152141	0.0137899	0.00483344	0.0166148	0.00923215	0.0143463	0.0199402	0.0147133	0.00800112	0.0147231	0.00741928	0.0122855	0.0128004	0.0116928	0.0247348	0.0122549	0.0125306	0.0148611	0.0137684	0.0101573	0	0.0106877	0.0131243	0.0133851	0.00685856	0.0117598	0.00791419	0.0182497	0.00809883	0.0116907	0.0102749	0.0125689	0.00767575	0.00766604	0.0204863	0.0144056	0.00266685	0.00855439	0.00746501	0.0132053	0.00403911	0.0101222	0.00636151
Amino Acids and Derivatives	Arginine; urea cycle, polyamines	Arginine Biosynthesis extended	Glutamate_N-acetyltransferase_(EC_2.3.1.35)_/_N-acetylglutamate_synthase_(EC_2.3.1.1)_#_frameshift	0	0	0	0	0	0	0	0	0	0	0	0	0	0	0	0	0	0	0	0	0	0	0.000139494	0	0	0	0	0	0	0	0	0	0	0	0	0	0	0	0	0	0	0	0	0	0	0
Amino Acids and Derivatives	Arginine; urea cycle, polyamines	Arginine Biosynthesis extended	Glutamate_N-acetyltransferase_(EC_2.3.1.35)_/_N-acetylglutamate_synthase_(EC_2.3.1.1)_/_Acetylglutamate_kinase_(EC_2.7.2.8)	0	0	0	0	0	0	0	0	0.000177949	0	0	0	0	0	0	0	0	0	0	0	0	0	0	0	0	0	0	0	0	0	0	0	0	0	0	0	0	0	0	0	0	0	0	0	0	0
Amino Acids and Derivatives	Arginine; urea cycle, polyamines	Arginine Biosynthesis extended	Glutamate_N-acetyltransferase_(EC_2.3.1.35)_@_N-acetylglutamate_synthase_(EC_2.3.1.1)	0.00778399	0.00704799	0.00601797	0.00510152	0.00413966	0.00438725	0.0081623	0.00588833	0.00981087	0.00673364	0.00781811	0.00904333	0.00782185	0.0039373	0.006401	0.00626556	0.00678143	0.00812466	0.00255712	0.00905204	0.00513529	0.00649156	0.00134183	0	0.0032086	0.002444	0.00359623	0.00190731	0.010536	0.00592189	0.000815928	0.0031595	0.00682352	0.00696159	0.00448499	0.00282185	0.00337014	0.00298394	0.0028981	0.0029242	0.00399121	0.00303873	0.00149118	0.00919057	0.00390305	0.0188747
Amino Acids and Derivatives	Arginine; urea cycle, polyamines	Arginine Biosynthesis extended	Membrane_protein	0	0	0	0	0	0	0	0	0	0	0	0	0	0	0	0	0	0	0	0	0	0	0	0	0	0.00015102	0	0	0	0	0	0	0	0	0	0	0	0	0	0	0	0	0	0	0	0
Amino Acids and Derivatives	Arginine; urea cycle, polyamines	Arginine Biosynthesis extended	N-acetyl-L-citrulline:glutamate_N-acetyltransferase_/_Argininosuccinate_synthase_(EC_6.3.4.5)_##_proposed	0	0	0	5.55e-05	8.22e-05	0	0	0	0	0	0	0	0	0	0	5.97e-05	0	0	0	0	0	0	0	0	0	3.78e-05	0	0	3.49e-05	3.4e-05	0.000335858	3.17e-05	2.97e-05	6.71e-05	0	9.45e-05	9.57e-05	0	0	0	0	0	0.000149444	0	3.01e-05	0
Amino Acids and Derivatives	Arginine; urea cycle, polyamines	Arginine Biosynthesis extended	N-acetyl-gamma-glutamyl-phosphate_reductase_(EC_1.2.1.38)	0.0226047	0.0260503	0.0213738	0.0216937	0.0241861	0.0322968	0.0266929	0.0310837	0.0233583	0.0237207	0.0240637	0.0228488	0.0254245	0.0244537	0.0199988	0.0267962	0.0247406	0.0277784	0.0190416	0.02513	0.0235044	0.0219415	0.014366	0	0.0234335	0.0242435	0.0247415	0.0205734	0.0264895	0.0207121	0.0278741	0.0244964	0.0212475	0.0221444	0.0246985	0.0238435	0.0234302	0.0219721	0.0179555	0.0252334	0.0198366	0.0222851	0.0229375	0.0265301	0.0188736	0.0328766
Amino Acids and Derivatives	Arginine; urea cycle, polyamines	Arginine Biosynthesis extended	N-acetyl-lysine_aminotransferase_(EC_2.6.1.-);_Acetylornithine_aminotransferase_(EC_2.6.1.11)	0	0	0	0	0	0	0	0	0	0	0	0	0	0	6e-05	0	0	0	0	0	0	0	0	0	0	0	0	0	0	0	0	0	0	0	0	0	0	0	0	0	0	0	0	0	0	0
Amino Acids and Derivatives	Arginine; urea cycle, polyamines	Arginine Biosynthesis extended	N-acetylglutamate_synthase,_alternative_(EC_2.3.1.1)	0	9.42e-05	0.00011187	0	7.19e-05	0	7.83e-05	0	0	0.000149719	0.000230008	0	0.000144792	0	6e-05	9.95e-05	0.000155255	7.77e-05	0.000163032	0	0	0.000150355	0	0	0	1.89e-05	0	8.67e-05	7.84e-05	0.000237676	0.000183195	0.000126621	0.00011883	0.000268274	7.99e-05	9.45e-05	7.18e-05	0.000153461	0.000132822	0.000266092	6.66e-05	0.000113527	5.98e-05	0.000106088	0	9.44e-05
Amino Acids and Derivatives	Arginine; urea cycle, polyamines	Arginine Biosynthesis extended	N-acetylglutamate_synthase,_alternative_(EC_2.3.1.1)_/_Argininosuccinate_synthase_(EC_6.3.4.5)	0	0.000235493	0.000391544	0	0.000328664	0	0.000117484	0	0.000129418	0.000299437	0	0.000144423	0	6.09e-05	0.000443802	0.000139296	0.000116441	0	0.000282589	0.000142436	8.71e-05	0	0	0	0.00027183	0.000188775	0.000114646	0.000433609	0.000156881	0.000298792	0.000152663	0.000221587	0.000112888	0.000395704	0.000119813	0.000327687	0.000296587	0.000153461	0.000511365	0.000443487	0.000499496	0.000264895	0.00023911	0.000212176	0.000102235	0.000125859
Amino Acids and Derivatives	Arginine; urea cycle, polyamines	Arginine Biosynthesis extended	N-acetylglutamate_synthase_(EC_2.3.1.1)	0.00660924	0.000156995	0.000391544	0.000888406	0.000739493	0	0.00100253	0	0.00126182	0.00309419	0.00350762	0.00633922	0	0.00929581	0.000779652	7.96e-05	0.000582206	0.000207332	0.000954039	0.000759657	0.00200373	0.00250592	0.0207544	0	0.00177596	0.0144237	0.00194133	0	0.0105246	0.00308978	0.000771863	0	0.000415904	0.00280078	0.00587242	0.000315084	0.00246837	0.00178014	0.000770368	0.00557257	0.00234031	0.00303343	0.00754154	0.0093262	0.00373338	0.0234795
Amino Acids and Derivatives	Arginine; urea cycle, polyamines	Arginine Biosynthesis extended	N-succinyl-L,L-diaminopimelate_desuccinylase_(EC_3.5.1.18)	0.00464153	0.0041394	0.00291898	0.00131602	0.000349009	0.00351572	0.00409965	0.0102344	0.00528024	0.00768263	0.0111987	0.00656446	0.00125952	0.00500127	0.000579741	0.00230731	0.000556823	0.00724297	0.00163225	0.00768361	0.00536525	0.00631588	0.00621356	0	0.00194251	0.00665665	0.00217407	0.00341739	0.00453004	0.00613561	0.0031601	0.00820469	0.00695403	0.00379874	0.00318403	0.00583653	0.00516558	0.000443501	0.000591944	0.00235931	0.0014147	0.000720011	0.00573224	0.000466434	0.00170712	0.00119524
Amino Acids and Derivatives	Arginine; urea cycle, polyamines	Arginine Biosynthesis extended	N-succinylornithine_carbamoyltransferase_(EC_2.1.3.11)	0.012918	0.00703339	0.00883772	0.0122156	0.0122603	0.00222198	0.00462102	0.00197604	0.0105475	0.00616841	0.0119317	0.0120898	0.0107468	0.00121855	0.011155	0.014427	0.0117735	0.000621997	0.0223897	0.0115848	0.00522713	0.00621469	0	0	0.0105108	0.00709794	0.00649658	0.0124845	0.00690277	0.0158428	0.0187409	0.0331001	0.0103277	0.00851769	0.00583088	0.0203544	0.0131973	0.00947619	0.0154184	0.0103776	0.0258406	0.0275491	0.0187104	0.0326093	0.00908087	0.0023284
Amino Acids and Derivatives	Arginine; urea cycle, polyamines	Arginine Biosynthesis extended	Ornithine_aminotransferase_(EC_2.6.1.13);_Acetylornithine_aminotransferase_(EC_2.6.1.11)	0	0	0	0	0	0	0	0	0	0	0	0	0	0	0	0	0	0	0	0	0	0	0	0	0	0	0	0	0	0	0	0	0	0	0	0	0	0	0	0	0	0	0	0	0	0
Amino Acids and Derivatives	Arginine; urea cycle, polyamines	Arginine Biosynthesis extended	Ornithine_aminotransferase_(EC_2.6.1.13);_Succinylornithine_transaminase_(EC_2.6.1.-);_Acetylornithine_aminotransferase_(EC_2.6.1.11);_N-succinyl-L,L-diaminopimelate_aminotransferase_(EC_2.6.1.17)	0	0	0	0	0	0	0	0	4.85e-05	0	0	0	0	0	0	0	0	0	0	0	0	0	8.73e-05	0	0	0	0	0	0	0	0	0	0	0	0	0	0	0	3.32e-05	0	0	2.52e-05	0	0	0	0
Amino Acids and Derivatives	Arginine; urea cycle, polyamines	Arginine Biosynthesis extended	Ornithine_aminotransferase_(EC_2.6.1.13);_Succinylornithine_transaminase_(EC_2.6.1.81);_Acetylornithine_aminotransferase_(EC_2.6.1.11)	0	0	0	0	0	0	0	0	0	0	0	0	0	0	0	0	0	0	0	0	0	0	3.09e-05	0	0	0	0	0	0	0	0	0	0	0	0	0	0	0	0	0	0	0	0	0	0	0
Amino Acids and Derivatives	Arginine; urea cycle, polyamines	Arginine Biosynthesis extended	Ornithine_aminotransferase_(EC_2.6.1.13);_Succinylornithine_transaminase_(EC_2.6.1.81);_Acetylornithine_aminotransferase_(EC_2.6.1.11);_N-succinyl-L,L-diaminopimelate_aminotransferase_(EC_2.6.1.17)	0	0	0	0	0	0	0	5.61e-06	0	0	0	0	0	0	6.66e-06	0	0	0	0	0	0	2e-05	0	0	0	0	0	0	0	7.55e-06	0	0	0	0	0	0	0	3.84e-05	0	0	0	2.85e-05	0	0	0.000120276	0
Amino Acids and Derivatives	Arginine; urea cycle, polyamines	Arginine Biosynthesis extended	Ornithine_carbamoyltransferase_(EC_2.1.3.3)	0.00788556	0.00557387	0.00398159	0.00500813	0.00109582	0.00336505	0.0064272	0.00759259	0.0043174	0.00561897	0.00411906	0.00809543	0.00334324	0.00161959	0.00466389	0.00254689	0.00416305	0.00799687	0.00201008	0.00740773	0.00639113	0.00729755	0.00709792	0	0.00554447	0.00719143	0.00497753	0.00594789	0.00715336	0.00965215	0.00298715	0.00451376	0.00431748	0.00343036	0.00351221	0.00525921	0.00493273	0.00694193	0.00300094	0.00228091	0.0015709	0.00456704	0.00475108	0.00214638	0.00355875	0.00130561
Amino Acids and Derivatives	Arginine; urea cycle, polyamines	Arginine Biosynthesis extended	Predicted_acetyltransferase	0	0	0	0	0	0	0	0	0	0	0	0	0	0	0	0	0	0	0	0	0	0	0	0	0	0	0	0	0	0	0	0	0	0	0	0	0	0	0.000132822	0	0	0	0	0	0	0
Amino Acids and Derivatives	Arginine; urea cycle, polyamines	Arginine Biosynthesis extended	Predicted_amino-acid_acetyltransferase_(EC_2.3.1.1)_complementing_ArgA_function_in_Arginine_Biosynthesis_pathway	0.00130167	0.00621701	0.00525788	0.00499728	0.00279364	0.00308209	0.00798889	0.00754489	0.00359134	0.003194	0.00218508	0.0016368	0.00617778	0.00374268	0.0017992	0.00378088	0.00721936	0.00912262	0.00470981	0.00417811	0.00348475	0.00230545	0	0	0.00144976	0.00369999	0.0111588	0.00468298	0.00465414	0.000679073	0.00610651	0.00303891	0.00546616	0.0036217	0.00295538	0.00258369	0.00172212	0.00736611	0.0035862	0.0033705	0.00332997	0.00310306	0.00376599	0.0021748	0.00553271	0.00604124
Amino Acids and Derivatives	Arginine; urea cycle, polyamines	Arginine Biosynthesis extended	Predicted_arginine_uptake_transporter	0.00146438	0.00216653	0.000559349	0.000666305	0.000438218	0.000573413	0.00101819	0.00035928	0.00126182	0.00139737	0.00253009	0.00125167	0.00270278	0.000522235	0.00035984	0.000159195	0.000388138	0.00228065	0.000434752	0.00180419	0.00592408	0.00591398	0.00211462	0	0	0.00241632	0.000840734	0.00208132	0.000732112	0.00692655	0.000610651	0.00107628	0.000297074	0.00301808	0.000639001	0.000504135	0.000956732	0.000306921	0.00192592	0	0.000133199	0.00295169	0	0.000159132	0.00150345	0.000251718
Amino Acids and Derivatives	Arginine; urea cycle, polyamines	Arginine Biosynthesis extended	hypothetical_protein	0	0	0	0	1.37e-05	0	0	0	0	0	0	0	0	0	0	0	0	0	0	0	0	0	0.00259962	0	0	0	0	0	0	0	0	0	0	0	0	0	0	0	0	0	0	0	0	0	0	0
Amino Acids and Derivatives	Arginine; urea cycle, polyamines	Arginine Biosynthesis extended	putative_membrane_protein	0	0	0	0	0	0	0	0	0	0	0	0	0	0	0	0	0	0	0	0	0	0	0	0	0	0	0	0	0	0	0	0	0	0	0	0	0	0.000153461	0	0	0	0	0	0	0	0
Amino Acids and Derivatives	Arginine; urea cycle, polyamines	Arginine Deiminase Pathway	Amino_acid_protein_transporter	0	0	0	0.000166576	4.11e-05	7.17e-05	3.92e-05	0	9.71e-05	0	0.000345012	9.63e-05	0	0	0.000119947	3.32e-05	7.76e-05	0.000103666	0	0	0.000174238	5.01e-05	0	0	0	0.000113265	0	0	0	0	0	0	0	0	0	6.3e-05	0.000478366	7.67e-05	0.00024074	0.000254266	0	0	5.98e-05	7.96e-05	0.000120276	0
Amino Acids and Derivatives	Arginine; urea cycle, polyamines	Arginine Deiminase Pathway	Arginine/ornithine_antiporter_ArcD	0.00672352	0.00887584	0.0105008	0.0146402	0.00747938	0.00600889	0.0206837	0.00623893	0.0126991	0.0164724	0.018508	0.00710947	0.00992628	0.0302731	0.0188844	0.00827283	0.00928425	0.0331732	0.00837864	0.0101367	0.0174044	0.0175889	0.0695885	0	0.0108188	0.0468346	0.00885274	0.0130876	0.00938089	0.0249729	0.0123313	0.00895123	0.0137101	0.00834153	0.0248299	0.00883918	0.0180954	0.0361323	0.0145539	0.00701828	0.00435903	0.0187189	0.0287095	0.0259114	0.0217326	0.0116466
Amino Acids and Derivatives	Arginine; urea cycle, polyamines	Arginine Deiminase Pathway	Arginine_deiminase_(EC_3.5.3.6)	0.0109914	0.00744158	0.00798005	0.0101537	0.00284157	0.00227215	0.00876466	0.00347561	0.00705326	0.0137591	0.0124311	0.0131531	0.00466322	0.00174078	0.0121246	0.00421469	0.00412849	0.0139546	0.00344903	0.00524005	0.0193769	0.0138912	0.0449392	0	0.00697698	0.0167909	0.00637673	0.00234149	0.00689579	0.00968379	0.00161386	0.00208925	0.00742885	0.0072688	0.0116792	0.00355153	0.00887281	0.0240115	0.00954386	0.00296932	0.00315978	0.00602128	0.0131799	0.0121046	0.00780794	0.00347162
Amino Acids and Derivatives	Arginine; urea cycle, polyamines	Arginine Deiminase Pathway	Arginine_pathway_regulatory_protein_ArgR,_repressor_of_arg_regulon	0.00381405	0.00494276	0.00506025	0.00380164	0.00363173	0.00200456	0.00612071	0.00355688	0.00424813	0.00530004	0.00509851	0.00292136	0.0040413	0.00496405	0.0053896	0.00387281	0.0041479	0.00801068	0.00380167	0.00517674	0.00518357	0.00634356	0.0140123	0	0.00468389	0.00577124	0.00660926	0.00489834	0.00587476	0.00265749	0.00529434	0.00257886	0.00546121	0.00619462	0.0050779	0.00376351	0.00506339	0.0111036	0.00534486	0.00483021	0.00306428	0.00347118	0.00571202	0.0026743	0.00523441	0.00404534
Amino Acids and Derivatives	Arginine; urea cycle, polyamines	Arginine Deiminase Pathway	Arginine_repressor_ArgR,_putative	0	0	0	0	0	0	0	0	0	0	0	0	0	0	0	0	0	0	0	0	2.18e-05	0	0	0	0	0	0	0	0	0	0	0	0	0	0	0	0	0	0	0	0	0	0	0	0	0
Amino Acids and Derivatives	Arginine; urea cycle, polyamines	Arginine Deiminase Pathway	Carbamate_kinase_(EC_2.7.2.2)	0.0159636	0.0156642	0.01365	0.0222707	0.0110302	0.00610303	0.0206319	0.0095075	0.0139625	0.0193849	0.0197967	0.0145726	0.0155024	0.00809464	0.0181398	0.0129948	0.0162859	0.0244087	0.0147767	0.0121676	0.0168504	0.0153607	0.0526903	0	0.0165718	0.0265366	0.0262887	0.0149155	0.0172859	0.0127556	0.013792	0.00617912	0.0110845	0.0171535	0.0231515	0.00861653	0.0149082	0.0337915	0.0155588	0.0113702	0.0137554	0.0150784	0.0231353	0.0165032	0.0231663	0.0158377
Amino Acids and Derivatives	Arginine; urea cycle, polyamines	Arginine Deiminase Pathway	Carbamate_kinase_(EC_2.7.2.2)_#_frameshift	0	0	0	0	0	0	0	0	0	0	0	0	0	0	0	0	0	0	0	0	0	0	0	0	0	1.51e-05	0	0	0	0	0	0	0	0	0	0	0	1.92e-05	0	0	0	0	7.17e-06	4.24e-06	7.22e-06	2.52e-06
Amino Acids and Derivatives	Arginine; urea cycle, polyamines	Arginine Deiminase Pathway	N-succinylornithine_carbamoyltransferase_(EC_2.1.3.11)	0.00104618	0.000435597	0.00207677	0.00121819	0.00131848	0.00131394	0.00139645	0.0011938	0.00156405	0.00167724	0.00438151	0.00117863	0.000760795	0.000734088	0.000511979	0.00141782	0.000787939	5.34e-05	0.00104331	0.00178761	0.0033594	0.00119512	0	0	0.00128255	0.00119474	0.00113379	0.00179762	0.000288531	0.00100523	6.66e-05	0.000547185	0.00142277	0.00215399	0.00125135	0.00583761	0.00235191	0.000857984	0.00312805	0.00201051	0.000682932	0.00146697	1.09e-05	0.000106088	0.0023271	0.00148624
Amino Acids and Derivatives	Arginine; urea cycle, polyamines	Arginine Deiminase Pathway	Ornithine_carbamoyltransferase_(EC_2.1.3.3)	0.0436087	0.0324952	0.0359002	0.0484326	0.0239728	0.0176452	0.0435412	0.025296	0.0375347	0.0416178	0.0489673	0.0445032	0.0306459	0.0219707	0.04571	0.0249705	0.0291563	0.0497443	0.0232651	0.0444091	0.050012	0.0493077	0.0442184	0	0.0355399	0.0527828	0.0591431	0.0289085	0.0404677	0.0350598	0.0364974	0.0219123	0.0297626	0.0458961	0.0392368	0.0202881	0.0387716	0.0697309	0.0332501	0.0219371	0.0189406	0.031954	0.0301002	0.028692	0.0411972	0.0244808
Amino Acids and Derivatives	Arginine; urea cycle, polyamines	Arginine Deiminase Pathway	Putative_amino_acid_permease	0	0	0	0	0	0	0	0	0	0	0	0	0	0	0	0	0	0	0	0	0	0	0.000680043	0	0	0	0	1.24e-05	0	0	0	0	0	0	0	0	1.47e-05	0	0	0	0	0	0	0	0	0
Amino Acids and Derivatives	Arginine; urea cycle, polyamines	Arginine Deiminase Pathway	Putrescine_carbamoyltransferase_(EC_2.1.3.6)	0	0	0	0	0	0	0	0	0	0	0	0	0	0	0	0	0	0	0	0	0	0	0	0	0	0	0	0	0	0	0	0	0	0	0	0	0.00014351	0	0	0	0	0	0	0	0	0
Amino Acids and Derivatives	Arginine; urea cycle, polyamines	Arginine Deiminase Pathway	Transcriptional_regulator	0	0	0	0	0	0	0	0	0	0	0	0	0	0	0	0	0	0	0	0	0	0	0	0	0	0	1.7e-05	0	0	0	0	0	0	0	0	0	0	0	0	0	0	0	0	0	0	0
Amino Acids and Derivatives	Arginine; urea cycle, polyamines	Arginine Deiminase Pathway	Transcriptional_regulator_ArcR_essential_for_anaerobic_expression_of_the_ADI_pathway,_Crp/Fnr_family	8.14e-05	9.42e-05	0	0	0	0	0	0	0	0	0	0	0	0	0	0	0	0	7.25e-05	0	0	0.000200474	0.00325382	0	0	0.000191292	0.000118892	0	0	0	0	0	0	0	0	0	0	0.00224564	0	0	0	0	0	0	0.000160368	0
Amino Acids and Derivatives	Arginine; urea cycle, polyamines	Arginine Deiminase Pathway	hypothetical_protein	4.07e-05	0	0	0.000222102	0.000102707	7.17e-05	0.000234967	0	0.000145595	0.000199625	0	0.000192564	0	8.7e-05	0.00035984	4.48e-05	0.000155255	0.000207332	0	9.5e-05	0	0	0	0	0	0.000264285	0.000238845	4.34e-05	0	0	6.11e-05	9.5e-05	0	0	0.000399375	0	0.000478366	0	0	0	0	0	0.000199259	0.00053044	0	3.15e-05
Amino Acids and Derivatives	Arginine; urea cycle, polyamines	Arginine and Ornithine Degradation	2,3-diaminopropionate_for_siderophore_biosynthesis_protein_SbnB	0	0	0	0	0	0	0	0	0	0	5.75e-05	0	0	0	0	0	0	0	0	0	0	0	0	0	0	0	0	0	0	0	0	0	0	0	0	0	0	0	0	0	0	0	0	0	0	0
Amino Acids and Derivatives	Arginine; urea cycle, polyamines	Arginine and Ornithine Degradation	ABC_transporter,_ATP-binding_protein	0	0	0	0	0	0	0	0	0	0	4.6e-05	0	0	0	0	0	0	0	0	0	0	0	0.00295465	0	0	0	0	0	0	0	0	0	0	0	0	0	0	0	0	0	0	0	0	0	0	0
Amino Acids and Derivatives	Arginine; urea cycle, polyamines	Arginine and Ornithine Degradation	ABC_transporter,_substrate-binding_protein	0	0	0	0	0	0	0	0	0	0	0	0	0	0	0	0	0	0	0	0	0	0	0	0	0	0	0	0	0	0	0	0	0	0	0	0	0	0	0	0	0	0	0	0	0	0
Amino Acids and Derivatives	Arginine; urea cycle, polyamines	Arginine and Ornithine Degradation	ABC_transporter_related	0	0	0	0	0	0	0	0	0	0	0	0	0	0	0	0	0	0	0	0	0	0	0	0	0	3.02e-06	0	0	0	0	0	0	0	0	0	0	0	0	0	0	0	0	0	0	0	0
Amino Acids and Derivatives	Arginine; urea cycle, polyamines	Arginine and Ornithine Degradation	Acetylornithine_aminotransferase_(EC_2.6.1.11)	0	0	0	0	0	0	0	0	0	0	0	0	0	0	0	0	0	0	0	0	0	0	0	0	0	0	0	0	0	0	0	0	0	0	0	0	0	0	0	0	0	3.29e-06	0	0	0	0
Amino Acids and Derivatives	Arginine; urea cycle, polyamines	Arginine and Ornithine Degradation	Acetylornithine_aminotransferase_(EC_2.6.1.11)_/_N-succinyl-L,L-diaminopimelate_aminotransferase_(EC_2.6.1.17)_/_Succinylornithine_transaminase_(EC_2.6.1.81)	1.02e-05	0	0	0	0	0	0	0	0	0	0	0	0	0	0	0	0	1.73e-05	0	0	0	0	0	0	0	0	1.91e-05	0	0	0	0	0	0	0	0	0	0	0	0	0	0	0	0	0	0	0
Amino Acids and Derivatives	Arginine; urea cycle, polyamines	Arginine and Ornithine Degradation	Agmatinase_(EC_3.5.3.11)	0.00395383	0.0123398	0.00978861	0.0067741	0.00778522	0.00512488	0.0127927	0.00619758	0.0119388	0.00630482	0.00494517	0.00471783	0.0119212	0.010349	0.00679697	0.00835773	0.00881072	0.00746396	0.00492719	0.0102079	0.00409458	0.0051622	0.0104055	0	0.00670515	0.00828445	0.0160356	0.00473674	0.00525029	0.00468561	0.00751589	0.00528644	0.00736744	0.00543478	0.0100898	0.00529719	0.00523587	0.00410047	0.00886277	0.00390624	0.00482979	0.00489224	0.00933965	0.00326115	0.00836562	0.00528357
Amino Acids and Derivatives	Arginine; urea cycle, polyamines	Arginine and Ornithine Degradation	Agmatine_deiminase_(EC_3.5.3.12)	0.0161513	0.0133603	0.0113175	0.0157692	0.0168303	0.0379169	0.0223611	0.0198502	0.0147536	0.0247701	0.0257111	0.0137683	0.0146722	0.0168638	0.0155331	0.0181217	0.0251174	0.0170531	0.0188166	0.015209	0.0178594	0.01694	0.0102724	0	0.0221089	0.0289581	0.0137957	0.0153064	0.0247648	0.0128684	0.0163422	0.0195947	0.0147646	0.0183097	0.0200641	0.0213942	0.0202349	0.0212671	0.0173178	0.0173847	0.0261181	0.0212295	0.0196369	0.0291477	0.0167886	0.0336044
Amino Acids and Derivatives	Arginine; urea cycle, polyamines	Arginine and Ornithine Degradation	Amino_acid_ABC_transporter,_permease_protein	0	0	0	0	0	0	0	0	0	0	0	0	0	0	0	0	0	0	0	0	0	0	0	0	0	0	0	0	0	0	0	0	0	0	0	0	0	0	0	0	0	0	0	0	0	0
Amino Acids and Derivatives	Arginine; urea cycle, polyamines	Arginine and Ornithine Degradation	Amino_acid_permease	0.000244063	0.000565183	0.00033561	0.000129559	0.000390288	0.00021503	0.000939869	0.00103293	0.000485316	0.000598875	0.000690024	0.00043327	0	0.000232104	0	0.000338289	0	0.000863885	0.000217376	0.000427307	0.000435594	0.000501184	0.000116401	0	0.00018122	0.000641835	0.000535012	0.000303526	0.000505506	0.000305583	0.00024426	0.000569796	0.00088132	0.000469479	0.000279563	0.000504135	0.00046242	7.67e-05	3.32e-05	0.000266092	0.000233098	0.000189211	0.000508109	0.000221017	0.000631451	9.44e-05
Amino Acids and Derivatives	Arginine; urea cycle, polyamines	Arginine and Ornithine Degradation	Amino_acid_protein_transporter	0	0	0	0.000166576	4.11e-05	7.17e-05	3.92e-05	0	9.71e-05	0	0.000345012	9.63e-05	0	0	0.000119947	3.32e-05	7.76e-05	0.000103666	0	0	0.000174238	5.01e-05	0	0	0	0.000113265	0	0	0	0	0	0	0	0	0	6.3e-05	0.000478366	7.67e-05	0.00024074	0.000254266	0	0	5.98e-05	7.96e-05	0.000120276	0
Amino Acids and Derivatives	Arginine; urea cycle, polyamines	Arginine and Ornithine Degradation	Aminotransferase,_class_III	0	0	0	0	0	0	0	0	0	0	0	0	0	0	0	0	0	0	0	0	0	0	0.000116401	0	0	0	0	0	0	0	0	0	0	0	0	0	0	0	0	0	0	0	0	0	0	0
Amino Acids and Derivatives	Arginine; urea cycle, polyamines	Arginine and Ornithine Degradation	Arginase/agmatinase/formimionoglutamate_hydrolase,_arginase_family	0	0.00103617	0.000559349	0.000222102	0.000123249	0	0.000234967	0	0.0010677	0	0	0	0.000482639	0	0.000239893	0	0.000232883	0.000621997	0.000507211	0.000854614	0	0.000100237	0.00144725	0	0.00036244	0.00032721	7.64e-05	0.000953939	5.23e-05	0.000475351	0.00012213	0.000379864	0.00261425	0.000201205	0	6.3e-05	0.000574039	0.000537112	0.00254576	0.000177395	0.00193139	0.000454106	0	0	0.000741704	0.000188789
Amino Acids and Derivatives	Arginine; urea cycle, polyamines	Arginine and Ornithine Degradation	Arginase_(EC_3.5.3.1)	0.00431179	0.0114921	0.010292	0.0138813	0.0136395	0.00745437	0.00814554	0.00664669	0.00601792	0.00708668	0.00644022	0.00471783	0.012066	0.00322045	0.0166726	0.0147255	0.00791801	0.00383565	0.012318	0.00674195	0.0013939	0.00310734	0.00733327	0	0.0148601	0.00792855	0.0093245	0.0145693	0.00816435	0.0164336	0.00903763	0.0210192	0.00834778	0.00523134	0.00654976	0.0172981	0.0124375	0.012814	0.0205874	0.0165864	0.0230434	0.0217214	0.00203244	0.0176106	0.0132905	0.00597831
Amino Acids and Derivatives	Arginine; urea cycle, polyamines	Arginine and Ornithine Degradation	Arginine/agmatine_antiporter	0.00051416	0.000706479	0	0.00116603	0.000102707	7.17e-05	0.000391612	0	0	0	0	0.00153474	0.000675695	0	0.000719679	3.98e-05	0.000271696	0	0	9.5e-05	0	0	0.0117588	0	0.00054366	0.00582786	0.00122594	0.000823857	5.44e-05	0.000339537	0.000793846	0	0	0.000827625	0.00314708	0	0.000526202	0.0018446	0.00125782	0.00194602	0.000899093	0.00068116	0.00480014	0.00125927	0.00268818	0.00211318
Amino Acids and Derivatives	Arginine; urea cycle, polyamines	Arginine and Ornithine Degradation	Arginine/ornithine_ABC_transporter,_ATP-binding_protein_AotP	0.00256945	0.00374277	0.00277437	0.00448645	0.00176931	0.00160504	0.0042751	0.00166167	0.00330015	0.00295944	0.00258173	0.00538699	0.00237459	0.00303549	0.00345846	0.00225261	0.0024278	0.00373544	0.0018477	0.00275934	0.00414685	0.00519477	0.000552905	0	0.00151017	0.00171156	0.000874363	0.000693774	0.00225996	0.00338981	0.00142485	0.00200906	0.0018925	0.00364182	0.00263588	0.0011343	0.00145769	0.00195461	0.00175547	0.000532185	0.000371847	0.000567633	0.00206631	0.00176813	0.00122672	0.00351567
Amino Acids and Derivatives	Arginine; urea cycle, polyamines	Arginine and Ornithine Degradation	Arginine/ornithine_ABC_transporter,_periplasmic_arginine/ornithine_binding_protein	0	0	0	0	0	0	0	0	0	0	0	0	0	0	0	3.98e-05	0	0	0	0	0	0	0.0113006	0	0	0	7.64e-05	0	0	0	0	0	0	0	0	0	0.000191346	0	0	8.87e-05	0	0	0	0	0	0
Amino Acids and Derivatives	Arginine; urea cycle, polyamines	Arginine and Ornithine Degradation	Arginine/ornithine_ABC_transporter,_permease_protein_AotM	0	0	0	0	0	0	0	0	0	0	0	0	0	0	0	0	0	0	0	0	0	0	0.00529625	0	0	0	0	0	0	0	0	0	0	0	0	0	0	0	0	0	0	0	0	0	0	0
Amino Acids and Derivatives	Arginine; urea cycle, polyamines	Arginine and Ornithine Degradation	Arginine/ornithine_ABC_transporter,_permease_protein_AotQ	0	0	0	0	4.11e-05	7.17e-05	0	0	0	0	0	0	0	0	0	3.98e-05	7.76e-05	0	0	0	0	0	0.00500525	0	0	0	0.000382152	0	0	0	0	0	0	0	0	0	0	0	0	0	0	7.57e-05	0.000119555	0	0	0
Amino Acids and Derivatives	Arginine; urea cycle, polyamines	Arginine and Ornithine Degradation	Arginine/ornithine_antiporter_ArcD	0.00319026	0.00421308	0.00434055	0.00443278	0.00351145	0.00357188	0.0150444	0.00250926	0.00452153	0.0127161	0.0132906	0.00440876	0.00268669	0.00537161	0.00894559	0.00441235	0.00447264	0.0249144	0.00399247	0.00482699	0.0099993	0.00918134	0.0540753	0	0.00473891	0.0311895	0.0054655	0.00184965	0.00411582	0.00532688	0.00324602	0.0032596	0.0081103	0.00373348	0.0134611	0.00393707	0.00909571	0.022883	0.00655384	0.00270264	0.00250097	0.00625321	0.01252	0.0117424	0.0121482	0.00506185
Amino Acids and Derivatives	Arginine; urea cycle, polyamines	Arginine and Ornithine Degradation	Arginine_ABC_transporter,_ATP-binding_protein_ArtP	0.000488127	0	0	0.000277627	8.22e-05	0	0	0.00026946	0.000194126	0.000118527	7.67e-05	0.000385129	0.000482639	0.00809464	0.000119947	0.000119396	0	0.000103666	3.62e-05	9.5e-05	0	0.000100237	0.00995229	0	0.000120813	0.00535819	0.00137192	0.000173444	0	0.000135815	0.000183195	0.000105518	5.94e-05	0.000268274	0.00399375	0.000252067	0	0.000844033	0.000531288	0.00204004	0.00113219	0.000454106	0.00621687	0.00190958	0.0025258	0.0023284
Amino Acids and Derivatives	Arginine; urea cycle, polyamines	Arginine and Ornithine Degradation	Arginine_ABC_transporter,_periplasmic_arginine-binding_protein_ArtI	0.000488127	0	0	0	0	0	7.83e-05	0.00017964	0	0	0	0.000385129	0	0.0106188	0	0.000159195	0	0	0	0	0.000348475	0	0.0132115	0	0.00036244	0.00702243	0.00152861	0.000780496	0	0.000339537	0.00012213	0.000316553	0.00011883	0.000268274	0.00239625	0.000504135	0.000191346	0.000844033	0	0.00248353	0.000399597	0.000454106	0.00502132	0.00159132	0.00150345	0.00195082
Amino Acids and Derivatives	Arginine; urea cycle, polyamines	Arginine and Ornithine Degradation	Arginine_ABC_transporter,_periplasmic_arginine-binding_protein_ArtJ	0.000635304	0	0	0	0	0	0	0	0	0	0	0	0	0.0155365	0	0	0	0	0	0	0	0	0.00814808	0	0	0.00633031	0.00159328	0	0	0	0.000421904	0	0	0.000268274	0.0021915	0.000252067	9.57e-05	0.000761822	0.000199233	0.000870848	0.000399597	0.0001438	0.00421831	0.000998192	0.00167284	0.00288508
Amino Acids and Derivatives	Arginine; urea cycle, polyamines	Arginine and Ornithine Degradation	Arginine_ABC_transporter,_permease_protein_ArtM	0.000162709	0	0	0	0	7.17e-05	0	0	0	0	0	0	0.000193056	0.00565755	0	0	0	0	0	0	0	0	0.00605286	0	0	0.00596529	0.000382152	0	0	0.000135815	0.00012213	0	0	0.000335342	0.002556	0.000252067	0.000191346	0.000537112	0.000132822	0.00212874	0.000266398	0.000151369	0.00382577	0.00116697	0.00168387	0.00195082
Amino Acids and Derivatives	Arginine; urea cycle, polyamines	Arginine and Ornithine Degradation	Arginine_ABC_transporter,_permease_protein_ArtQ	0	0	0	0	8.22e-05	7.17e-05	0	0	0	0	0	0	0.000386112	0.00687609	0	0	7.76e-05	0	0	0	0	0	0.0140845	0	0.00036244	0.00505917	0.00107003	0.000173444	5.23e-05	0	0.00024426	0.000126621	0.00011883	0.00114016	0.00279563	0.000126034	0	0.000690573	0.00066411	0.000532185	0.000133199	0.000529791	0.00615709	0.00137914	0.00234539	0.00245425
Amino Acids and Derivatives	Arginine; urea cycle, polyamines	Arginine and Ornithine Degradation	Arginine_N-succinyltransferase,_alpha_subunit_(EC_2.3.1.109)	0	0	0	0	0	0	0	0	0	0	0	0	0	0	0	0	0	0	0	0	0	0	0.00611106	0	0	0	0	0	0	0	0	0	0	0	0	0	0	0	0	0	0	0	0	0	0	0
Amino Acids and Derivatives	Arginine; urea cycle, polyamines	Arginine and Ornithine Degradation	Arginine_N-succinyltransferase_(EC_2.3.1.109)	0.000162709	0	0	0	0	0	0	0	0	0	0	0.000288846	0	0.0204542	0	0	0	0	0	0	0	0	0.0182392	0	0	0.00853263	0.000917164	0	0.000104587	0	0	0	0	0.00100603	0.00367425	0.000441118	0.00028702	0.000844033	0	0.00292702	0.000266398	0.000605475	0.00466265	0.00143219	0.00312719	0.00207668
Amino Acids and Derivatives	Arginine; urea cycle, polyamines	Arginine and Ornithine Degradation	Arginine_decarboxylase,_catabolic_(EC_4.1.1.19)	0.000647581	6.28e-05	0	0.000148068	4.11e-05	0	0	5.75e-05	0	0	0	0.00111773	0.000134554	0	0.000279875	0	2.59e-05	0	0	0	0.000195146	8.82e-05	0.0111174	0	0.000372709	0.00751396	0.00123817	3.15e-05	1.74e-05	0.00058853	0.000484159	7.09e-05	0	0.000869654	0.00425438	0.000475147	9.57e-05	0.000891606	0.000510922	0.00285809	0.000306485	0.000511627	0.00626913	0.00182542	0.00211346	0.00303447
Amino Acids and Derivatives	Arginine; urea cycle, polyamines	Arginine and Ornithine Degradation	Arginine_decarboxylase_(EC_4.1.1.19)	0.00961627	0.0251908	0.015091	0.0154078	0.0188524	0.0108435	0.0334347	0.0151915	0.0260553	0.014812	0.014344	0.0120585	0.0246603	0.0141204	0.0160317	0.021026	0.022874	0.0293134	0.014154	0.0198576	0.0091436	0.0101219	0.0022234	0.321543	0.0127395	0.00713127	0.0311412	0.00749168	0.0131769	0.00601206	0.0213802	0.00795552	0.0200588	0.0132287	0.0192458	0.0091655	0.00714638	0.00615596	0.018079	0.0037556	0.00932912	0.00544766	0.0145935	0.00432965	0.0143243	0.0126536
Amino Acids and Derivatives	Arginine; urea cycle, polyamines	Arginine and Ornithine Degradation	Arginine_decarboxylase_(EC_4.1.1.19);_Lysine_decarboxylase_(EC_4.1.1.18);_Ornithine_decarboxylase_(EC_4.1.1.17)	0.00254233	0.00937262	0.00425105	0.00402559	0.0060813	0.0031862	0.00792362	0.00864518	0.00433549	0.00517361	0.00311469	0.00270392	0.00799412	0.00546171	0.00481785	0.00682018	0.00591522	0.0102301	0.00288265	0.00583195	0.00409749	0.0025978	0	0	0.00195416	0.00275252	0.0157523	0.00315234	0.00427239	0.00160714	0.00221288	0.0017822	0.00487697	0.0050469	0.00304857	0.00304056	0.00274029	0.0032572	0.00322093	0.00212135	0.00228103	0.00150738	0.00223967	0.00155331	0.00288463	0.00404428
Amino Acids and Derivatives	Arginine; urea cycle, polyamines	Arginine and Ornithine Degradation	Arginine_decarboxylase_(EC_4.1.1.19);_Ornithine_decarboxylase_(EC_4.1.1.17);_Lysine_decarboxylase_(EC_4.1.1.18)	0.000177624	0	8.95e-05	5.55e-05	0	0	0	4.49e-05	0	0	0	0.000100867	4.83e-05	0	0	2.98e-05	0	0	0	0	0	0	0	0	0	0	0	0	0.000232557	4.07e-05	3.05e-05	0	2.97e-05	0	0	0	7.65e-05	0	5.31e-05	0	0	0.000111004	0	2.65e-05	0	0
Amino Acids and Derivatives	Arginine; urea cycle, polyamines	Arginine and Ornithine Degradation	Arginine_decarboxylase_(EC_4.1.1.19)_/_Lysine_decarboxylase_(EC_4.1.1.18)	0.00271472	0.00254803	0.002064	0.00120305	0.00330718	0.000249162	0.00187321	0.000711076	0.00370458	0.0017586	0.0032872	0.00194009	0.00316129	0.00125482	0.00204909	0.00168813	0.000840965	0.00290956	0.00188393	0.0015114	0.00213441	0.00224912	0.00320743	0	0.00392644	0.000723637	0.00108276	0.00101898	0.00254944	0.00201135	0.00307361	0.000543417	0.00160123	0.00235857	0.00236075	0.00103978	0.00237588	0.00308456	0.0035356	0.000310441	0.00132644	0.00198041	0.00205734	0.000998111	0.00151849	0.000818085
Amino Acids and Derivatives	Arginine; urea cycle, polyamines	Arginine and Ornithine Degradation	Arginine_decarboxylase_(EC_4.1.1.19)_/_Ornithine_decarboxylase_(EC_4.1.1.17)	0.000352536	0.000249847	0.00011187	0.000649647	0.000164038	0	0.000201401	0	6.01e-05	0	0	0.000946201	0.000273496	0	0.00124344	5.97e-05	1.94e-05	0	0	0	0	0	0	0	0	0.00028523	5.1e-05	0.000518885	0	0.00015845	0.000407101	0	0	0	2.66e-05	0	0.000550918	0.00119752	0.000553425	0	0.000517667	0.000315352	0	0.00013261	0.000135311	0
Amino Acids and Derivatives	Arginine; urea cycle, polyamines	Arginine and Ornithine Degradation	Arginine_deiminase_(EC_3.5.3.6)	0.00780151	0.00357949	0.00387815	0.00617072	0.0018008	0.00167007	0.00666487	0.00209324	0.00449726	0.00939734	0.00872961	0.00918435	0.00219026	0.000435196	0.0071868	0.00275009	0.00146069	0.0106143	0.00213028	0.003496	0.0126828	0.00956427	0.0409595	0	0.00462111	0.0145457	0.00310063	0.000867218	0.00450423	0.00627443	0.00082874	0.0012029	0.00504826	0.00433404	0.00762392	0.00199395	0.00653057	0.0183437	0.00579709	0.00111076	0.00203498	0.00359064	0.00433495	0.00423291	0.00638467	0.00200326
Amino Acids and Derivatives	Arginine; urea cycle, polyamines	Arginine and Ornithine Degradation	Arginine_pathway_regulatory_protein_ArgR,_repressor_of_arg_regulon	0.00668214	0.00887096	0.00834922	0.00793907	0.00928874	0.012756	0.00861976	0.0116586	0.00887157	0.00744268	0.00754043	0.00579972	0.0105312	0.00685044	0.00966302	0.0107227	0.0096284	0.00749013	0.0083887	0.00828343	0.00725264	0.00859698	0.00976566	0	0.00828403	0.00665543	0.00894068	0.00802249	0.00567474	0.00583351	0.00847044	0.00851669	0.00840918	0.00669174	0.00817793	0.00910873	0.00829669	0.0103398	0.0087108	0.0091804	0.00781378	0.00863192	0.00868311	0.00669059	0.00714325	0.00525382
Amino Acids and Derivatives	Arginine; urea cycle, polyamines	Arginine and Ornithine Degradation	Arginine_permease_RocC	0.000162709	0	0.00011187	0	0	0	6.53e-05	8.98e-05	0	0.000299437	0	0.000192564	0	0.000391676	0	5.97e-05	0	0	0	0	0.000174238	5.01e-05	0.0110434	0	0	0.000409138	3.82e-05	0	0	0	8.67e-05	0	0.000356489	0.000201205	0.000199688	0.00018905	2.39e-05	0.000111608	6.64e-05	0	0	2.52e-05	0.000642808	5.3e-05	6.01e-05	9.44e-05
Amino Acids and Derivatives	Arginine; urea cycle, polyamines	Arginine and Ornithine Degradation	Arginine_permease_RocE	0.00299268	0.00383068	0.00233808	0.0013141	0.000957233	0.00258434	0.00201028	0.00586525	0.0024104	0.005442	0.00446791	0.00510135	0.00122269	0.00713376	0.000479786	0.00184401	0.000970344	0.00352119	0.000890207	0.00570376	0.00171914	0.00196297	0.0193824	0	0.00314115	0.00501911	0.00216553	0.00315812	0.00374398	0.00500137	0.00232088	0.00600808	0.00479579	0.00197293	0.00101175	0.00334829	0.00497979	0.000559782	0.00096296	0.00104663	0.000932393	0.000428878	0.0029665	0.0010653	0.00271123	0.00067964
Amino Acids and Derivatives	Arginine; urea cycle, polyamines	Arginine and Ornithine Degradation	Arginine_repressor_ArgR,_putative	0	0	0	0	0	0	0	0	0	0	0	0	0	0	0	0	0	0	0	0	2.18e-05	0	0	0	0	0	0	0	0	0	0	0	0	0	0	0	0	0	0	0	0	0	0	0	0	0
Amino Acids and Derivatives	Arginine; urea cycle, polyamines	Arginine and Ornithine Degradation	Arginine_utilization_protein_RocB	0.000894899	0.00141296	0.00022374	0.000666305	0.000246498	0.000573413	0.000861547	0	0.000194126	0.000299437	0.00138005	0.0016368	0.000482639	0	0.00167925	0.000358189	0.000465765	0.000207332	0.000507211	0	0	0.000400947	0.0146665	0	0.00217464	0.00098163	0.000152861	0.00182116	0.000366056	0.000271629	0.000915976	0.00170939	0.000475318	0.000402411	0.00047925	0.000378101	0.00133942	0.000690573	0.000199233	0.000975672	0.000133199	0.000454106	0	0.000106088	0.00102235	0
Amino Acids and Derivatives	Arginine; urea cycle, polyamines	Arginine and Ornithine Degradation	Arginine_utilization_regulatory_protein_RocR	0.00130167	0	0.000894959	0.000333152	0.000616244	0.000358383	0.000554523	0.000192472	0.00126182	0.000848406	0.000805028	0.000240705	0.000193056	0.000609274	0.00251888	0.000477585	0.00031051	0	0.000579669	0.0006647	0.00174238	0.00152026	0.00780275	0	0.000634271	0.00722379	0.000611443	0.00151763	0.000705965	0.00176559	0.00213728	0.00221587	0.00124771	0.000469479	0.000798751	0.000819219	0.00258318	0.00498747	0.000531288	0.00106437	0.000998992	0.00379503	0.000777109	0.00134378	0.00556278	0.000314648
Amino Acids and Derivatives	Arginine; urea cycle, polyamines	Arginine and Ornithine Degradation	Aspartate_carbamoyltransferase_(EC_2.1.3.2)	0	0	0	0	0	0	0	0	0	0	0	0	0	0	0	0	0	0	0	0	0	0	0	0	0	0	0	0	0	0	0	0	0	0	0	0	0	0	6.64e-05	0	0	0	0	0	0	0
Amino Acids and Derivatives	Arginine; urea cycle, polyamines	Arginine and Ornithine Degradation	Biosynthetic_arginine_decarboxylase_(EC_4.1.1.19)	0.0314939	0.00901844	0.0116814	0.0156804	0.0235767	0.0515627	0.0122982	0.0291466	0.0114535	0.0198647	0.0217358	0.0291061	0.0124096	0.0286684	0.0141033	0.0212064	0.0178543	0.00067383	0.0252547	0.0123558	0.0169591	0.016382	0.0214644	0	0.028332	0.0150627	0.012426	0.0255795	0.0260548	0.0173164	0.0120262	0.0295496	0.00902392	0.0171011	0.0222915	0.0335678	0.0333765	0.00540335	0.0197413	0.0387519	0.0283394	0.0296668	0.0256266	0.0359175	0.0169782	0.0412189
Amino Acids and Derivatives	Arginine; urea cycle, polyamines	Arginine and Ornithine Degradation	Carbamate_kinase_(EC_2.7.2.2)	0.0092342	0.00831988	0.0079064	0.0108697	0.00695752	0.00444013	0.0143763	0.00629981	0.00847825	0.010252	0.0100871	0.0064224	0.00912671	0.00624506	0.0100625	0.00695028	0.00890924	0.0181439	0.00791651	0.00710133	0.0102377	0.00899549	0.0400721	0	0.00981051	0.0152685	0.0203993	0.00465944	0.00910574	0.00582111	0.010165	0.00405505	0.00711308	0.00881869	0.0101875	0.00353428	0.00743804	0.0165481	0.00819143	0.00538034	0.00549019	0.00825822	0.0126674	0.00891402	0.0119124	0.00789598
Amino Acids and Derivatives	Arginine; urea cycle, polyamines	Arginine and Ornithine Degradation	Carbamate_kinase_(EC_2.7.2.2)_#_frameshift	3.25e-06	0	0	0	0	0	0	0	0	0	0	0	0	0	0	0	0	0	0	0	0	0	2.33e-06	0	0	1.81e-05	9.17e-06	0	0	0	0	0	0	0	0	0	0	1.92e-05	0	0	0	0	9.56e-06	0	2.16e-05	5.03e-06
Amino Acids and Derivatives	Arginine; urea cycle, polyamines	Arginine and Ornithine Degradation	Cystine_ABC_transporter,_ATP-binding_protein	0	2.98e-05	2.8e-05	0	0.000164332	0	0.00016154	0	9.71e-05	0	0	0	0.000128704	5.8e-06	0	0.000145929	0.000155255	6.91e-06	2.9e-05	0.000221567	0	0	0	0	0	0	1.27e-05	0	3.74e-06	2.26e-05	6.11e-05	0.000274346	1.19e-05	0	5.33e-05	0.000146289	1.93e-05	0.000166249	2.21e-05	0	2.22e-05	0	3.99e-06	5.3e-05	2.93e-05	0.000130354
Amino Acids and Derivatives	Arginine; urea cycle, polyamines	Arginine and Ornithine Degradation	Delta-1-pyrroline-5-carboxylate_dehydrogenase_(EC_1.2.1.88)	0.00018089	0.000832075	0.000572667	0.000510665	0.000696547	0.000483817	0.00073362	0.000763471	0.00127064	0.000632146	0.000460016	0.00016368	0.000370024	0.000399589	0.000840534	0.000456801	0.000804503	0.00131467	0.000312066	0.000696352	0.000522713	0.000419172	0.00114388	0	0.00126854	0.000607055	0.000218869	0.000680405	0.000330599	0.000265353	0	6.33e-05	0.000618904	0.000470495	0.000718876	0.000243474	0.000538089	0.000633	0.000506797	0.000616447	0.00100278	0.000631965	0	5.3e-05	0.000428439	0.000597831
Amino Acids and Derivatives	Arginine; urea cycle, polyamines	Arginine and Ornithine Degradation	Delta-1-pyrroline-5-carboxylate_dehydrogenase_(EC_1.2.1.88)_#_induced_by_arginine	0	0	0	0	0	0	0	0	0	0	0	0	0	0	0	0	0	0	0	0	0	0	0.000168648	0	0	0	0	0	0	0	0	0	0	0	0	0	0	0	0	0	0	0	0	0	0	0
Amino Acids and Derivatives	Arginine; urea cycle, polyamines	Arginine and Ornithine Degradation	Delta-1-pyrroline-5-carboxylate_dehydrogenase_(EC_1.2.1.88)_#_induced_by_proline	0	0	0	0	0	0	0	0	0	0	0	0	0	0	0	0	0	0	0	0	0	0	0.000310313	0	0	0	0	0	0	0	0	0	0	0	0	0	0	0	0	0	0	0	0	0	0	0
Amino Acids and Derivatives	Arginine; urea cycle, polyamines	Arginine and Ornithine Degradation	Delta-1-pyrroline-5-carboxylate_dehydrogenase_(EC_1.5.1.12)	0.000977794	0.000298291	0.00053005	0.000367645	0.00132858	0.000161272	0.000433384	8.98e-05	0.000423548	0.000166354	0	0.000895424	0.000209144	0.000205729	0.000773291	0.00108916	0.000384609	7.54e-05	0.000369704	0.000253219	0.000174238	0.000273373	0.00600724	0	0.00108732	0.000439789	0.000302247	0.000762429	0.00075806	0.00288246	0	0	0.000183196	0.000281281	0.000670951	0.000942388	0.00174415	0.0011884	0.00102039	0.000758363	0.000855955	0.0029252	0	2.65e-05	0.00100212	0
Amino Acids and Derivatives	Arginine; urea cycle, polyamines	Arginine and Ornithine Degradation	Guanidinobutyrase_(EC_3.5.3.7)	0	0	0	0	0	0	7.83e-05	0	0	0	0	0	0	0.0115762	0	3.98e-05	0	0	0	9.5e-05	0	0	0.00651846	0	0.00018122	0.00015102	7.64e-05	0.000173444	5.23e-05	6.79e-05	0	0	0.000237659	6.71e-05	7.99e-05	6.3e-05	0.000191346	0.000153461	0.000564494	8.87e-05	0	0.000227053	0.000179333	0.000159132	0.000481105	0
Amino Acids and Derivatives	Arginine; urea cycle, polyamines	Arginine and Ornithine Degradation	Histidine_ABC_transporter,_ATP-binding_protein	0.00618294	0.00819515	0.0107395	0.011938	0.00754557	0.00494569	0.00818905	0.00464819	0.0101916	0.00764963	0.00621022	0.00584914	0.00876795	0.00590416	0.00955974	0.00785802	0.00896857	0.0149366	0.00633096	0.00873605	0.00827628	0.00912155	0.000116401	0	0.00743003	0.00786562	0.0147415	0.0087589	0.00872869	0.00622484	0.0120746	0.00426292	0.00724613	0.0106958	0.0044517	0.00365497	0.00566066	0.0135813	0.00703071	0.00297137	0.00599237	0.00374638	0.0045431	0.00327282	0.00909089	0.00427771
Amino Acids and Derivatives	Arginine; urea cycle, polyamines	Arginine and Ornithine Degradation	Histidine_ABC_transporter,_ATP-binding_protein_HisP_(TC_3.A.1.3.1)	0.00906153	0.00865044	0.0120198	0.00812151	0.00610463	0.00844965	0.0076805	0.00733531	0.0125778	0.00738208	0.00936112	0.0104625	0.0131407	0.0252842	0.0116668	0.00890259	0.00953388	0.00875115	0.00575072	0.0096438	0.00835063	0.0112409	0.0234021	0	0.00667334	0.0112027	0.00611646	0.00435054	0.00478908	0.0058893	0.00428973	0.0053181	0.00887534	0.00910231	0.0134253	0.0059324	0.00664556	0.00640505	0.00903996	0.00301448	0.00531131	0.00469243	0.00805901	0.0047386	0.00789833	0.00772615
Amino Acids and Derivatives	Arginine; urea cycle, polyamines	Arginine and Ornithine Degradation	Histidine_ABC_transporter,_histidine-binding_periplasmic_protein_precursor_HisJ_(TC_3.A.1.3.1)	8.14e-05	0	0	0	0	0	0	0	0	0	0	0.000192564	0	0.0170597	0	0	0	0	0	0	0	0	0.0119893	0	0	0.00672039	0.00107003	0	0	0	0.000549586	0.000126621	0	0.00100603	0.0022365	0.000630168	0.000191346	0.000537112	6.64e-05	0.00292702	0.000133199	0.000151369	0.00466265	0.000901748	0.00210484	0.00144738
Amino Acids and Derivatives	Arginine; urea cycle, polyamines	Arginine and Ornithine Degradation	Histidine_ABC_transporter,_permease_protein_HisM_(TC_3.A.1.3.1)	0.000325418	0	0.00022374	0	0	0.00021503	7.83e-05	0	0	0	0.000460016	0.000577693	9.65e-05	0.0084428	0	0.000119396	7.76e-05	0	7.25e-05	0.000189914	0.000348475	0	0.0150448	0	0.00036244	0.00599618	0.00116556	0	0.000104587	0.000135815	0.000549586	6.33e-05	0.00011883	0.00120723	0.00311513	0.000378101	0	0.00067139	0.000199233	0.00186265	0.000665995	0.000227053	0.00448332	0.00159132	0.00234539	0.00327234
Amino Acids and Derivatives	Arginine; urea cycle, polyamines	Arginine and Ornithine Degradation	Histidine_ABC_transporter,_permease_protein_HisQ_(TC_3.A.1.3.1)	0.000488127	0	0	0	0	0	0.000156645	0	0	0	0	0.000385129	0	0.0064409	0	0	0	0	0	0	0.000348475	0	0.0101851	0	0.00036244	0.00472624	0.000611443	0	0	0	0.00024426	0	0	0.000670685	0.00239625	0.000126034	0	0.000230191	0.000265644	0.000886975	0.000399597	0.000302738	0.00466265	0.00148523	0.00156359	0.00163617
Amino Acids and Derivatives	Arginine; urea cycle, polyamines	Arginine and Ornithine Degradation	Lysine-arginine-ornithine-binding_periplasmic_protein_ArgT_(TC_3.A.1.3.1)	0	0	0	0	0	0	0	0	0	0	0	0	0	0	0	0	0	0	0	0	0	0	0.000145501	0	0	7.55e-05	0	0	0	0	0	0	0	0	0	0	0	0	0	8.87e-05	0	0	0	0	0	0
Amino Acids and Derivatives	Arginine; urea cycle, polyamines	Arginine and Ornithine Degradation	Lysine-arginine-ornithine-binding_periplasmic_protein_ArgT_(TC_3.A.1.3.1)_##_requires_HisQMP	0.000114211	0	0	0	0	0	0	0	0	0	0	7.85e-05	0	0.00423672	0	0	0	0	0	0	0	0	0.00264747	0	0	0.00154036	0.000207459	0	0	0	6.11e-05	2.11e-05	0	3.67e-05	0.000776419	2.52e-05	4.1e-05	0.000116056	2.85e-05	0.000552119	7.49e-05	0	0.00244624	0.000354572	0.00120286	0.000709985
Amino Acids and Derivatives	Arginine; urea cycle, polyamines	Arginine and Ornithine Degradation	Lysine-arginine-ornithine-binding_periplasmic_protein_precursor_(TC_3.A.1.3.1)	0.000617979	0	0	0	0	0	0	0	0	0	0	0.000306651	0	0.0035968	0	0	0	0	0	0	0	0	0.00976865	0	0	0.00450044	0.000786136	0	0	0	6.11e-05	0.000168829	0	0.000298614	0.00185946	0.000100827	0.000150344	0.000344326	0.00010436	0.00193141	0.000324724	0.000302738	0.00257508	0.000706308	0.00174391	0.00268821
Amino Acids and Derivatives	Arginine; urea cycle, polyamines	Arginine and Ornithine Degradation	Lysine_decarboxylase,_inducible_(EC_4.1.1.18)	2.17e-05	0.000148024	0	0.000219325	2.64e-05	0	8.95e-05	0	0.000152528	0	0	0.000143277	0.00016088	0	0.000573744	0	0	0	0	0	0	0	0	0	0	4.4e-05	7.64e-05	5.42e-06	0	0	0.000129763	0	0	0	0	0	0.000296587	0.00042969	0.000110685	0	5.55e-05	0	0	2.65e-05	1.5e-05	0
Amino Acids and Derivatives	Arginine; urea cycle, polyamines	Arginine and Ornithine Degradation	N-carbamoylputrescine_amidase_(EC_3.5.1.53)	0.00775063	0.0102174	0.00880564	0.0119894	0.0112485	0.0234442	0.0129515	0.017481	0.00899905	0.0118777	0.0130498	0.00892258	0.0109851	0.0118657	0.0100135	0.0120596	0.0157998	0.00969071	0.0122458	0.0097293	0.013759	0.0122707	0.00270632	0	0.0125264	0.00312511	0.0103122	0.00924547	0.00675878	0.00652041	0.00871398	0.0123214	0.011509	0.0119083	0.00860582	0.0134528	0.00860756	0.00244156	0.0104014	0.0108382	0.0136534	0.00879287	0.00695635	0.00907883	0.00996014	0.00820808
Amino Acids and Derivatives	Arginine; urea cycle, polyamines	Arginine and Ornithine Degradation	N-carbamoylputrescine_amidase_(EC_3.5.1.53)_/_Aliphatic_amidase_AmiE_(EC_3.5.1.4)	0.00533008	0.000370366	0.000412435	0.00133003	0.00140424	0.000145981	0.000363329	0.000585427	0.000897511	0.00219587	0.00218827	0.00482502	0.000386487	0.000167484	0.000736102	0.00069355	0.00156627	8.29e-06	0.00159529	0.000951477	0.0022709	0.00191285	0	0	0.00333766	0.000804433	0.00051183	0.00081772	0.00639621	0.0023741	0.00246826	0.0017196	0.000970458	0.00150803	0.00138176	0.00162589	0.00359077	0.000286971	0.00129227	0.00198214	0.00126626	0.00179905	0.00382991	0.00527594	0.00062659	0.0122025
Amino Acids and Derivatives	Arginine; urea cycle, polyamines	Arginine and Ornithine Degradation	N-succinylornithine_carbamoyltransferase_(EC_2.1.3.11)	0.00124325	0.0015484	0.0066446	0.00119548	0.00325911	0.0483255	0.00749392	0.0242515	0.000798105	0.0112312	0.0145299	0.00272681	0.00169985	0.0125018	0.00118337	0.00378444	0.0129959	0.00018063	0.00350355	0.000728845	0.00850158	0.00536408	0	0	0.0069753	0.000728495	0.00169229	0.0065441	0.00130134	0.000889483	2.78e-05	0.00060115	0.00214968	0.00700776	0.011165	0.00932884	0.00840635	6.98e-05	0.00429082	0.00847268	0.00243221	0.00205459	5.43e-05	0.000159132	0.00260216	0.00323586
Amino Acids and Derivatives	Arginine; urea cycle, polyamines	Arginine and Ornithine Degradation	NAD-specific_glutamate_dehydrogenase_(EC_1.4.1.2);_NADP-specific_glutamate_dehydrogenase_(EC_1.4.1.4)	0.000318757	0.000364367	0.000841066	0.00044103	0.000326267	0.000131066	0.000653806	0.000144847	0.000231642	0.000476083	0.000558591	0.000455784	0.000310268	0.00162392	0.00071292	0.000122829	2.54e-05	0.000847841	0.000634013	0.000529569	0.0018621	0.00128232	0.00130369	0	0.000832656	0.000618449	0.000661122	0.000441709	0.000333185	0.000410462	0.000166419	0.000572527	0.000343986	0.000855518	0.000829526	6.93e-05	0.000659216	0.00064386	0.000456101	0.000324034	0.000158412	0.00087351	4.78e-05	0.00121496	0.00046204	6.29e-05
Amino Acids and Derivatives	Arginine; urea cycle, polyamines	Arginine and Ornithine Degradation	NAD-specific_glutamate_dehydrogenase_(EC_1.4.1.2)_/_NADP-specific_glutamate_dehydrogenase_(EC_1.4.1.4)	0.00178097	0.00187282	0.00137545	0.00266329	0.00492691	0.000500146	0.00148524	0.00115274	0.00243081	0.00133223	0.000854096	0.00117081	0.00242728	0.00045737	0.00270055	0.00510777	0.00189705	0.000435479	0.00476601	0.00234001	0.00108851	0.00116626	0	0	0.00345927	0.00115741	0.00214768	0.00561258	0.00227456	0.00360076	0.00380086	0.00725925	0.00218756	0.00231427	0.00216298	0.00596882	0.00365082	0.00115626	0.00473826	0.00782457	0.00614113	0.00692337	0.00455117	0.00499636	0.0030011	0.00195182
Amino Acids and Derivatives	Arginine; urea cycle, polyamines	Arginine and Ornithine Degradation	NADP-specific_glutamate_dehydrogenase_(EC_1.4.1.4)	0.0210896	0.0203236	0.0189244	0.0186471	0.0144379	0.0199036	0.0185121	0.0170557	0.0184334	0.0190199	0.016669	0.0223176	0.0194257	0.0158946	0.0183278	0.0154281	0.0202107	0.0227514	0.0105688	0.0162446	0.0181055	0.0196575	0.00457133	0	0.0141336	0.0123783	0.016099	0.0060446	0.0174837	0.0125194	0.0118965	0.00579166	0.0156608	0.0163237	0.0187092	0.0100248	0.0134914	0.0147949	0.0131207	0.00447697	0.00996485	0.00865269	0.00846213	0.00910018	0.013352	0.0177879
Amino Acids and Derivatives	Arginine; urea cycle, polyamines	Arginine and Ornithine Degradation	Nitrogen_assimilation_regulatory_protein_ntrX	0.000915238	0.000235493	0.00033561	0.000222102	0.000616244	0	7.83e-05	8.98e-05	0	0.000449156	0.00105804	0.00151644	0	0.000174078	0.000239893	0	0.000155255	0	0.000597784	0.000189914	0	0.0011026	0	0	0.00054366	0.000515985	7.64e-05	0	0.000104587	0.000203722	0.000315503	0.000189932	0.000505026	0.000335342	0.00047925	0	9.57e-05	0.000537112	0.000121754	0	0.000599395	0.000302738	0	0.000517179	0.000140322	0
Amino Acids and Derivatives	Arginine; urea cycle, polyamines	Arginine and Ornithine Degradation	Nitrogen_regulation_protein_NtrX	0.000915238	0.000470986	0.000783089	0.000111051	0.000575161	0	0.000156645	0.00026946	0.000388253	0.00189644	0.00126504	0.00291253	0	0.000304637	0.000479786	0.000139296	0.000478703	0	0.0012318	0.000427307	0.00069695	0.000852013	0	0	0.00018122	0.000717345	0.000152861	0.000260165	0.00021789	0.00133037	0.000549586	0.000576831	0.000623856	0.000670685	0.00015975	0.000441118	0.000382693	0.000664996	0.000398466	8.87e-05	0.000665995	0.00109742	0	0.000716094	0.000240553	0
Amino Acids and Derivatives	Arginine; urea cycle, polyamines	Arginine and Ornithine Degradation	Nopaline_transporter_ATP-binding_protein_NocP	8.14e-05	0	0	2.22e-05	0	7.17e-05	0	0	1.94e-05	0	0.000115004	0	0	0	0.00035984	0	0	0	0	0	8.71e-05	0	0	0	0	0	0	0	0	0	0	0	5.94e-05	3.35e-05	0	0	0	0	9.96e-05	0	0.000199798	0	0	0	0	0
Amino Acids and Derivatives	Arginine; urea cycle, polyamines	Arginine and Ornithine Degradation	Ornithine_aminotransferase_(EC_2.6.1.13)	0.00052584	0.00190578	0.000459199	0.0010272	0.00250683	0.000509272	0.000919156	0.00214399	0.000461157	0.000156848	0.000231777	0.000300414	0.00240864	0.000443677	0.00146755	0.00257149	0.00104857	0.000105261	0.00266405	0.000826563	0.000107223	0.000212168	0.00223377	0	0.00268339	0.000692175	0.00168669	0.00683288	0.0013869	0.00218689	0	0	0.00146145	0.000284242	0.000985433	0.00188453	0.00190263	0.00150921	0.00252308	0.00798027	0.00286768	0.00250554	0	5.3e-05	0.00185757	0.00293785
Amino Acids and Derivatives	Arginine; urea cycle, polyamines	Arginine and Ornithine Degradation	Ornithine_aminotransferase_(EC_2.6.1.13);_Succinylornithine_transaminase_(EC_2.6.1.-);_Acetylornithine_aminotransferase_(EC_2.6.1.11);_N-succinyl-L,L-diaminopimelate_aminotransferase_(EC_2.6.1.17)	0	0	0	0	0	0	0	0	0	0	0	0	0	0	0	0	0	0	0	0	0	0	0	0	0	0	0	0	0	0	0	0	0	0	0	0	0	0	0	0	0	2.52e-05	0	0	0	0
Amino Acids and Derivatives	Arginine; urea cycle, polyamines	Arginine and Ornithine Degradation	Ornithine_aminotransferase_(EC_2.6.1.13);_Succinylornithine_transaminase_(EC_2.6.1.81);_Acetylornithine_aminotransferase_(EC_2.6.1.11)	0	0	0	0	0	0	0	0	0	0	0	0	0	0	0	0	0	0	0	0	0	0	0.000166729	0	0	0	0	0	0	0	0	0	0	0	0	0	0	0	0	0	0	0	0	0	0	0
Amino Acids and Derivatives	Arginine; urea cycle, polyamines	Arginine and Ornithine Degradation	Ornithine_aminotransferase_(EC_2.6.1.13);_Succinylornithine_transaminase_(EC_2.6.1.81);_Acetylornithine_aminotransferase_(EC_2.6.1.11);_N-succinyl-L,L-diaminopimelate_aminotransferase_(EC_2.6.1.17)	0	0	0	0	0	0	0	0	0	0	0	0	0	0	0	0	0	0	0	0	0	2e-05	0	0	0	0	0	0	0	0	0	0	0	0	0	0	0	0	0	0	0	0	0	0	0	0
Amino Acids and Derivatives	Arginine; urea cycle, polyamines	Arginine and Ornithine Degradation	Ornithine_carbamoyltransferase_(EC_2.1.3.3)	0.0433992	0.0715249	0.0580779	0.0594992	0.0546101	0.0289483	0.0633266	0.0405195	0.0787562	0.050829	0.0552953	0.0436843	0.0637529	0.0301337	0.0568163	0.0578575	0.0585399	0.0664854	0.0351143	0.0584917	0.0409957	0.0497522	0.0361976	0	0.042144	0.0411081	0.0687181	0.0183341	0.0466862	0.030912	0.039367	0.0272612	0.0607889	0.0502321	0.0589054	0.0321022	0.0294529	0.050369	0.0472204	0.0131793	0.0322032	0.0248674	0.0308424	0.0252454	0.0441337	0.0435492
Amino Acids and Derivatives	Arginine; urea cycle, polyamines	Arginine and Ornithine Degradation	Ornithine_cyclodeaminase_(EC_4.3.1.12)	0.00345756	0.0117338	0.00233435	0.00244312	0.00372759	0.00118266	0.00198417	0.000793411	0.0016986	0.00425867	0.00314344	0.00265418	0.00358762	0.00148494	0.00319857	0.0022274	0.00157843	0.00366287	0.00198054	0.000965397	0.00325244	0.00395267	0.00772984	0	0.00296597	0.00304976	0.00103181	0.00221141	0.00276982	0.00212776	0.000620828	0.000812487	0.00329752	0.00248153	0.00524779	0.00124983	0.00300573	0.00940509	0.00251034	0.00128611	0.000876893	0.00228315	0.000537998	0.0058702	0.00271624	0.00538398
Amino Acids and Derivatives	Arginine; urea cycle, polyamines	Arginine and Ornithine Degradation	Ornithine_cyclodeaminase_(EC_4.3.1.12)_#_supported	0	0	3.73e-05	1.85e-05	0	4.78e-05	0	2.99e-05	3.24e-05	1.66e-05	0	0	8.04e-05	0	2e-05	1.99e-05	0	0	2.42e-05	0	0	0	0	0	0	8.39e-06	2.55e-05	0	3.49e-05	0	0	2.11e-05	9.9e-05	0	0	1.05e-05	3.19e-05	1.28e-05	0.000132822	0	0	0	0	0	5.01e-05	0.000140718
Amino Acids and Derivatives	Arginine; urea cycle, polyamines	Arginine and Ornithine Degradation	Ornithine_cyclodeaminase_(EC_4.3.1.12)_/_Siderophore_staphylobactin_biosynthesis_protein_SbnB	0	0	0	0	0	0	0	0	0	0	0	0	0	0	0	0	0	0	0	0	0	0	0.00138343	0	0	0	0	0	0	0	0	0	0	0	0	0	0	0	0	0	0	0	0	0	0	0
Amino Acids and Derivatives	Arginine; urea cycle, polyamines	Arginine and Ornithine Degradation	Ornithine_decarboxylase_(EC_4.1.1.17)	0.00168241	0.000595685	0.000815904	0.000916539	0.000353222	0.000764312	0.000234967	0.000395807	0.000283424	0.000249531	0.000211607	0.00239952	0.000563079	0.0147298	0.00035984	0.000546569	0.00119546	0	0	0.000189914	0.000406554	0.000538129	0.0245471	0	0.00054366	0.0173649	0.00410805	0.000260165	0.000290785	0.00146997	0.00125061	0.000202594	0.000247562	0.00197641	0.00856314	0.00183415	0.00335067	0.00261139	0.00157715	0.00721735	0.000524804	0.00343103	0.0142713	0.00500429	0.00729297	0.00740136
Amino Acids and Derivatives	Arginine; urea cycle, polyamines	Arginine and Ornithine Degradation	Ornithine_decarboxylase_(EC_4.1.1.17),_eukaryotic	5.42e-05	0	0	0.000222102	0.000147214	0	0.00020886	0	0	0	0	0.000128376	6.44e-05	0.000232104	4e-05	5.31e-05	0	0	0	0	0	0	0.0044306	0	6.04e-05	0.00015102	5.1e-05	0	0	0.000226358	0	0	0	2.24e-05	0	0	0.000191346	0.000230191	0.000177096	0	0	5.05e-05	0	1.77e-05	0	0
Amino Acids and Derivatives	Arginine; urea cycle, polyamines	Arginine and Ornithine Degradation	Ornithine_decarboxylase_(EC_4.1.1.17)_#_inducible	3.25e-06	0	8.95e-06	0	0	0	0	0	0	0	0	3.85e-06	0	0	0	0	0	0	0	0	0	0	0.000130572	0	2.17e-05	0.000138938	6.11e-06	0	0	2.72e-06	4.89e-06	0	0	1.88e-05	4.79e-05	7.56e-06	1.15e-05	6.14e-06	7.97e-06	1.42e-05	0	6.05e-06	4.78e-05	3.18e-05	0.000145687	6.59e-05
Amino Acids and Derivatives	Arginine; urea cycle, polyamines	Arginine and Ornithine Degradation	Ornithine_decarboxylase_(EC_4.1.1.17)_/_Arginine_decarboxylase_(EC_4.1.1.19)	5.42e-05	0	0	0.000444203	2.74e-05	0	0	0	0	0	0	3.21e-05	0	0	0.000839626	0	0	0	0	0	0	0	0	0	0	0	0	0	0	0.000248994	0	0	0	0	0	0	0	0	4.43e-05	0	0.000155399	0	0	0	0	0
Amino Acids and Derivatives	Arginine; urea cycle, polyamines	Arginine and Ornithine Degradation	Predicted_protein	0	0	0	0	0	0	0	0	0	0	0	0	0	0	0	0	0	3.46e-05	0	0	0	0	0	0	0	0	0	0	0	0	0	0	0	0	0	0	0	0	0	0	0	0	0	0	0	0
Amino Acids and Derivatives	Arginine; urea cycle, polyamines	Arginine and Ornithine Degradation	Proline_dehydrogenase_(EC_1.5.5.2)_/_Delta-1-pyrroline-5-carboxylate_dehydrogenase_(EC_1.2.1.88)	0.0203735	0.000353581	0.000981969	0.00457642	0.00217279	3.19e-05	0.00107981	0.000523352	0.00262071	0.00707559	0.00746248	0.014343	0.000494705	5.8e-05	0.00370212	0.000621181	0.00168193	0.000276443	0.00453157	0.00236075	0.00422042	0.00487819	0.00135758	0	0.00251131	0.00154577	0.00440816	0.015344	0.020461	0.00703973	0.000712426	0.00310222	0.00214369	0.00378862	0.00485341	0.0172187	0.00344013	0.000136409	0.00121827	0.022172	0.00240581	0.00449195	0.000398517	0.0154933	0.000504902	0.0392788
Amino Acids and Derivatives	Arginine; urea cycle, polyamines	Arginine and Ornithine Degradation	Proline_dehydrogenase_(EC_1.5.99.8)_(Proline_oxidase)_/_Delta-1-pyrroline-5-carboxylate_dehydrogenase_(EC_1.2.1.88)	1.81e-05	0	1.24e-05	1.85e-05	4.56e-06	7.96e-06	2.61e-05	0	0	2.22e-05	2.56e-05	2.14e-05	0	0	5.33e-05	0	0	0	0	4.22e-05	3.87e-05	0	0.00281513	0	2.01e-05	5.87e-05	1.7e-05	0	3.63e-05	0	0	2.11e-05	0	1.49e-05	4.44e-05	0	9.57e-05	3.41e-05	0	1.11e-05	0	5.89e-05	0	4.42e-05	5.35e-05	0
Amino Acids and Derivatives	Arginine; urea cycle, polyamines	Arginine and Ornithine Degradation	Proline_dehydrogenase_(EC_1.5.99.8)_(Proline_oxidase)_/_Delta-1-pyrroline-5-carboxylate_dehydrogenase_(EC_1.5.1.12)	0.000638078	0.0020089	0.000958388	0.0015984	0.00437264	0.00123338	0.00175822	0.00212438	0.000621332	0.000110782	2.56e-05	0.00054314	0.00263527	0.00104962	0.00213356	0.00313559	0.00163084	0.000493573	0.00434753	0.00179182	0.00147908	0.00223331	0.00108598	0	0.00342656	0.00197038	0.00202026	0.0132566	0.00229587	0.00166301	0.000158769	0.000168829	0.00317468	0.00074855	0.00169558	0.00204767	0.00563918	0.000165474	0.00524628	0.0168027	0.00463724	0.00230835	0.00057785	0.000119349	0.00466971	0.00552864
Amino Acids and Derivatives	Arginine; urea cycle, polyamines	Arginine and Ornithine Degradation	Putative_amino_acid_permease	0	0	0	0	0	0	0	0	0	0	0	0	0	0	0	0	0	0	0	0	0	0	0.000680043	0	0	0	0	1.24e-05	0	0	0	0	0	0	0	0	1.47e-05	0	0	0	0	0	0	0	0	0
Amino Acids and Derivatives	Arginine; urea cycle, polyamines	Arginine and Ornithine Degradation	Putative_siderophore_biosynthesis_protein,_Ornithine_cyclodeaminase_(EC_4.3.1.12)	0	0	0	0	0	0	0	0	0	0	0	0	0	0	0.000119947	0	0	0	0	0	0	0	0	0	0	0	3.82e-05	0	0	0	0	0	0	0	0	0	0	0	0	0	0	0	0	0	0	0
Amino Acids and Derivatives	Arginine; urea cycle, polyamines	Arginine and Ornithine Degradation	Putrescine_aminotransferase_(EC_2.6.1.82)	0.000908194	0.000863474	0.00132939	0.000111051	8.22e-05	0.00043006	0.000912457	0.000875746	0.00128331	0.00039925	0.000373763	0.000341618	0.000312107	0.00480117	0.000219902	8.95e-05	3.88e-05	0.000941634	0.000513249	0.000916788	0.00214893	0.00140332	0.00656699	0	0.000788308	0.00468478	0.00172812	0	0.000440138	0.000147133	0.000175867	0.000400968	7.64e-05	0.000982517	0.00247978	0.000391544	0.000473263	0.00103205	0.000436099	0.000894232	0.000503072	0.000193248	0.00331451	0.00149424	0.00181305	0.00154151
Amino Acids and Derivatives	Arginine; urea cycle, polyamines	Arginine and Ornithine Degradation	Putrescine_carbamoyltransferase_(EC_2.1.3.6)	0	0	0	0	0	0	0	0	0	0	0	0	0	0	0	0	0	0	0	0	0	0	0	0	0	0	0	0	0	0	0	0	0	0	0	0	0.00014351	0	0	0	0	0	0	0	0	0
Amino Acids and Derivatives	Arginine; urea cycle, polyamines	Arginine and Ornithine Degradation	Pyridoxal_phosphate-dependent_aminotransferase	0	0	0	0	0	0	0	0	0	0	0	0	0	0	0	0	0	0	0	0	0	0	0	0	0	0	0	0	0	0	0	0	0	0	0	0	0	0	0	0	0	0	0	0	0	0
Amino Acids and Derivatives	Arginine; urea cycle, polyamines	Arginine and Ornithine Degradation	S-methylmethionine_permease	0.00456166	0.00549483	0.00375883	0.00133261	0.000542295	0.00319757	0.00363547	0.00832217	0.00653559	0.00803268	0.00644406	0.00775232	0.00109398	0.00751784	0.000239893	0.00204168	0.000698648	0.0056498	0.00218929	0.00668815	0.00267745	0.00449471	0.00933932	0	0.000664474	0.005626	0.00305721	0.00501541	0.00633999	0.00499798	0.00403477	0.00881295	0.00693665	0.00213501	0.00150431	0.0048859	0.00171095	7.67e-05	0.000265644	0.00161429	0.000599395	0.000264895	0.0040536	0.00013261	0.00241555	0.000285281
Amino Acids and Derivatives	Arginine; urea cycle, polyamines	Arginine and Ornithine Degradation	S-methylmethionine_permease_#_premature_stop	0.000540426	0.000376789	0.000279675	0	0	0.000167245	0.000163172	0.000377244	0.000194126	0.000598875	0.000818445	0.000914681	0.000193056	0.000913911	0.000119947	0.000189707	7.76e-05	0.000124399	3.62e-05	0.000379828	0.000743414	0.000317417	0.000463179	0	0	0.00026806	0.000165599	0.000151763	0.00049679	0.000639461	0.00012213	0.000595121	0.000457494	5.03e-05	0.000199688	0.000283576	9.41e-05	0	0	0	3.33e-05	0	0.000108169	1.33e-05	0.000120276	4.2e-05
Amino Acids and Derivatives	Arginine; urea cycle, polyamines	Arginine and Ornithine Degradation	Succinylarginine_dihydrolase_(EC_3.5.3.23)	0.000162709	0	0	0	0	0	0	0	0	0	0	0.000385129	0	0.0294192	0	0	0	0	0	0	0	0	0.0177999	0	0	0.00883467	0.00130237	0	0	0	0.000366391	0	0	0.000938958	0.0054315	0.000252067	0.000382693	0.000613842	0.000265644	0.00283832	0.000399597	0.000302738	0.00711592	0.00371308	0.00366843	0.0033982
Amino Acids and Derivatives	Arginine; urea cycle, polyamines	Arginine and Ornithine Degradation	Succinylglutamate_desuccinylase_(EC_3.5.1.96)	0.000488127	0	0	0	0	0	0	0	0	0	0	0.000385129	0	0.0181981	0	0	0	0	0	0	0	0	0.0212432	0	0	0.00626733	0.00152861	0	0	0	0.00012213	6.33e-05	0	0.000670685	0.00272782	0.000126034	0.000191346	0.000767303	0	0.00195134	0.00106559	0.000605475	0.00388554	0.00190958	0.00242678	0.00178217
Amino Acids and Derivatives	Arginine; urea cycle, polyamines	Arginine and Ornithine Degradation	Succinylglutamic_semialdehyde_dehydrogenase_(EC_1.2.1.71)	0.000488127	0	0	0	0	0	0.000156645	0	0	0	0	0.000385129	0	0.0280266	0	0	0	0	0	0	0	0	0.0197171	0	0	0.0101938	0.00175484	0	0	0	0.000366391	0.000126621	0	0.00120723	0.00559125	0.000126034	0.00028702	0.00122769	0.000464877	0.00257223	0.000799194	0	0.00699159	0.0035009	0.00360829	0.00270597
Amino Acids and Derivatives	Arginine; urea cycle, polyamines	Arginine and Ornithine Degradation	Succinylornithine_transaminase_(EC_2.6.1.81)	0.000508465	9.42e-05	0	0	0	0	0	0	0	9.98e-05	0	0.000673975	0	0.0251543	0	0	0	0	1.81e-05	0.000284871	0	0	0.0160031	0	0.00036244	0.00898569	0.00244577	0	5.23e-05	0	0.000366391	0	0	0.000335342	0.00503213	0.000441118	9.57e-05	0.000844033	0.000398466	0.00186265	0.000532796	0.000302738	0.00615709	0.00238698	0.00324746	0.00364992
Amino Acids and Derivatives	Arginine; urea cycle, polyamines	Arginine and Ornithine Degradation	Transcriptional_regulator	0	0	0	0	0	0	0	0	0	0	0	0	0	0	0	0	0	0	0	0	0	0	0	0	0	0	1.7e-05	0	0	0	0	0	0	0	0	0	0	0	0	0	0	0	0	0	0	0
Amino Acids and Derivatives	Arginine; urea cycle, polyamines	Arginine and Ornithine Degradation	Transcriptional_regulator_ArcR_essential_for_anaerobic_expression_of_the_ADI_pathway,_Crp/Fnr_family	8.14e-05	9.42e-05	0	0	0	0	0	0	0	0	0	0	0	0	0	0	0	0	7.25e-05	0	0	0	0.00250803	0	0	0.000110748	0	0	0	0	0	0	0	0	0	0	0	0.0016676	0	0	0	0	0	0	8.02e-05	0
Amino Acids and Derivatives	Arginine; urea cycle, polyamines	Arginine and Ornithine Degradation	Transcriptional_regulator_of_catabolic_arginine_decarboxylase_(adiA)	8.14e-05	0	0	0	0	0	7.83e-05	8.98e-05	0	0	0	0	0	0	0	0	0	0	0	0	0	0	0.00480154	0	0	0.00524492	0.00110824	0	5.23e-05	0	0.00012213	6.33e-05	0	0.000335342	0.00111825	0.000252067	0	0.000460382	3.32e-05	0.00133046	0.000332997	0.000302738	0.00334515	0.00053044	0.00149504	0.0020729
Amino Acids and Derivatives	Arginine; urea cycle, polyamines	Arginine and Ornithine Degradation	Transcriptional_repressor_of_PutA_and_PutP_/_Proline_dehydrogenase_(EC_1.5.5.2)_/_Delta-1-pyrroline-5-carboxylate_dehydrogenase_(EC_1.2.1.88)	1.63e-05	0	0	0	0	0	6.27e-06	0	0	0	0	7.7e-06	0	0.00188947	0	1.14e-05	0	0	0	0	0	0	0.00122722	0	0	0.000484271	8.92e-05	0	0	0	3.71e-05	0	0	4.56e-05	0.000231676	1.01e-05	7.65e-06	4.11e-05	1.86e-05	0.000255216	4.53e-05	1.82e-05	0.000406208	0.000216577	0.000194848	0.000140962
Amino Acids and Derivatives	Arginine; urea cycle, polyamines	Arginine and Ornithine Degradation	Transcriptional_repressor_of_PutA_and_PutP_/_Proline_dehydrogenase_(EC_1.5.99.8)_(Proline_oxidase)_/_Delta-1-pyrroline-5-carboxylate_dehydrogenase_(EC_1.2.1.88)	7.16e-05	0	0	0	0	0	5.85e-05	0	1.55e-05	0	0	1.54e-05	0	0.000295933	0	0	0	0	0	0	0	2e-05	0.00388781	0	7.25e-06	0.00180419	0.000400932	0	0	1.4e-05	0.000134768	0	0	0.000331931	0.000594487	8.16e-05	2.68e-05	0.00035179	8.77e-05	0.000533459	0.000119879	7.12e-05	0.00129474	0.000544726	0.000629261	0.000752309
Amino Acids and Derivatives	Arginine; urea cycle, polyamines	Arginine and Ornithine Degradation	Transcriptional_repressor_of_PutA_and_PutP_/_Proline_dehydrogenase_(EC_1.5.99.8)_(Proline_oxidase)_/_Delta-1-pyrroline-5-carboxylate_dehydrogenase_(EC_1.5.1.12)	0.000111107	0	0	0	0	0	6.27e-06	0	2.72e-05	0	0	5.78e-05	0	0.00505744	0	0	0	0	0	0	0	2.41e-05	0.00413972	0	0	0.00169444	0.000226234	0	0	1.68e-05	0.000162451	0	0	0.000267973	0.000663357	6.75e-05	1.15e-05	0.000199937	5.58e-05	0.000556802	0.0001322	0.000170686	0.00146086	0.000497096	0.000572516	0.000951435
Amino Acids and Derivatives	Arginine; urea cycle, polyamines	Arginine and Ornithine Degradation	Transporter_of_small_molecules	0	0	0	0	0	0	0	0	0	0	0	0	0	0	0	0	0	0	0	0	0	0	5.82e-05	0	0	0	0	0	0	0	0	0	0	0	0	0	0	0	0	0	0	0	0	0	0	0
Amino Acids and Derivatives	Arginine; urea cycle, polyamines	Arginine and Ornithine Degradation	Uncharacterized_protein_YaaO	0.00155251	0.00588104	0.00755121	0.00588569	0.00843399	0.00575802	0.0119572	0.00748501	0.0108937	0.00730294	0.00403472	0.00150842	0.00828531	0.0031189	0.00887604	0.00850366	0.00707057	0.0195428	0.00885445	0.0066834	0.00869736	0.00785189	0.00223557	0	0.00746627	0.00473825	0.00352853	0.00786277	0.00685047	0.00213908	0.02133	0.0042893	0.00674358	0.00890893	0.00548032	0.00444269	0.0034841	0.00481738	0.00396252	0.000842626	0.00352977	0.00255183	0.0116666	0.00176106	0.00399318	0.00348211
Amino Acids and Derivatives	Arginine; urea cycle, polyamines	Arginine and Ornithine Degradation	hypothetical_protein	0.000273154	9.42e-05	0	0.000222102	0.000102707	0.000250868	0.000704902	0	0.000145595	0.000232896	0.000310511	0.000385129	0.000386112	6.96e-06	0.000239893	8.46e-05	0.000155255	0.000829329	0.000144917	0.000379828	0.000522713	0.000501184	0.0034204	0	0.00018122	0.00122069	0.000365249	4.34e-05	0.000104587	0.000237676	6.66e-05	0.000242691	0.000376294	0.000178849	0.000284624	6.3e-05	0.000510257	0.000427497	0.000398466	1.61e-05	0.000399597	7.57e-06	0.000100626	6.27e-05	0.000321739	6.21e-05
Amino Acids and Derivatives	Arginine; urea cycle, polyamines	Arginine and Ornithine Degradation	putative_amino_acid/amine_transport_protein	0.000284741	0.000188394	0.00022374	0	0	0	0	0.00022455	0.000566202	0.000299437	0.000115004	0.000481411	0	0	0	7.96e-05	3.88e-05	0	0	0.000189914	0	0.000300711	5.82e-05	0	0	0.00030204	0	0.000303526	5.23e-05	0.000124497	0.000213728	0.000759728	0	0.000201205	0	0.000871733	0.00028702	7.67e-05	0.000132822	0	0.000133199	0	0.000149444	0	6.01e-05	0
Amino Acids and Derivatives	Arginine; urea cycle, polyamines	Arginine and Ornithine Degradation	putative_aminotransferase	9.76e-06	0	0	0	0	0	0.000156645	4.49e-05	0	0	0	3.85e-06	0	0	0	0	0	0	0	0	0	0	8.85e-05	0	0	0.000231061	2.75e-05	0	0	0	9.77e-06	0	0	2.68e-06	5.11e-05	5.04e-06	0	1.23e-05	2.66e-06	1.77e-05	2.13e-05	3.03e-06	0.000109991	4.24e-05	6.54e-05	5.03e-05
Amino Acids and Derivatives	Arginine; urea cycle, polyamines	Arginine metabolism and urea cycle in plants	Acetylglutamate_kinase_(EC_2.7.2.8)	0	0	0	0	0	0	0	0	0	0	0	0	0	0	6e-05	0	0	0	0	0	0	0	0	0	0	0	0	0	0	0	0	0	0	0	0	0	0	0	0	0	0	0	0	0	0	0
Amino Acids and Derivatives	Arginine; urea cycle, polyamines	Arginine metabolism and urea cycle in plants	Carbamoyl-phosphate_synthase_large_chain_(EC_6.3.5.5)	0	0	0	0	0	0	0	0	0	0	0	0	0	0	0	0	0	0	0	0	0	0	0	0	0	0	0	0	0	3.4e-05	0	0	0	0	0	0	0	0	0	0	0	0	0	0	0	0
Amino Acids and Derivatives	Arginine; urea cycle, polyamines	Cyanophycin Metabolism	Asparagine_synthetase_[glutamine-hydrolyzing]_(EC_6.3.5.4)	0.00123497	0.000596582	0.00112429	0.00102722	0.000578585	0.000243701	0.000509096	0.000726046	0.00071473	0.000989807	0.000824195	0.0015004	0.000893502	0.000660047	0.00176721	0.00030844	0.000388138	0.000843151	0.000368332	0.00114423	0.00180444	0.00243743	0.0119661	0	0.000978589	0.000239115	0.000645836	0.000202351	0.000749543	0.000748809	0.000366391	0.000186767	0.000930832	0.00140646	0.00132135	0.000157542	0.000239183	0.00136452	0.00119872	0.000162612	0.000540061	0.000700081	0.000149444	0.000268756	0.000821889	0.000220254
Amino Acids and Derivatives	Arginine; urea cycle, polyamines	Cyanophycin Metabolism	Asparagine_synthetase_[glutamine-hydrolyzing]_(EC_6.3.5.4)_AsnB	0	0	0	0	0	0	0	0	0	0	0	0	0	0	0	0	0	0	0	0	0	0	0	0	0	0	0	0	0	0	0	0	0	0	0	0	0	0	0	0	0	0	0	0	6.01e-05	0
Amino Acids and Derivatives	Arginine; urea cycle, polyamines	Cyanophycin Metabolism	Asparagine_synthetase_[glutamine-hydrolyzing]_(EC_6.3.5.4)_YisO	0.000250843	4.71e-05	0.000395273	5.55e-05	0.000112978	3.58e-05	3.92e-05	2.25e-05	8.9e-05	7.49e-05	5.75e-05	9.63e-05	4.83e-05	6.53e-05	0.000239893	4.97e-05	0.000116441	0	5.43e-05	0.000197827	0	0.00016915	0	0	0.000135915	0	5.73e-05	0	4.71e-05	3.4e-05	3.05e-05	1.58e-05	2.97e-05	0	3.99e-05	0	0	5.75e-05	0.000265644	0	7.99e-05	0	5.98e-05	7.96e-05	1.5e-05	3.15e-05
Amino Acids and Derivatives	Arginine; urea cycle, polyamines	Cyanophycin Metabolism	Asparagine_synthetase_[glutamine-hydrolyzing]_(EC_6.3.5.4)_YisO_#_fragment	0	0.00032969	0.000205095	0	8.9e-05	0	0	0	0	0	0	9.63e-05	0	2.9e-05	6e-05	3.98e-05	3.88e-05	0.000103666	0	4.75e-05	0	0	0	0	0	0	3.82e-05	0	0.000156881	6.79e-05	0	0	0.000267367	3.35e-05	0	0	0	7.67e-05	0	0	0	3.78e-05	0	2.65e-05	6.01e-05	0
Amino Acids and Derivatives	Arginine; urea cycle, polyamines	Cyanophycin Metabolism	Cyanophycin_synthase_(EC_6.3.2.29)(EC_6.3.2.30)	0	0.000376789	0.00022374	0	0	0	0	0.00017964	0.000194126	0	0	0	0.000193056	0.000522235	0.000239893	0.000119396	0.000155255	0	0.000144917	0	0.0013939	0.000701658	0.0116983	0	0	0	0	0	0	0.000679073	0	0	0.000356489	0	0	0	0	0	0.000531288	0	0	0	0	0	0.000360829	0
Amino Acids and Derivatives	Arginine; urea cycle, polyamines	Cyanophycin Metabolism	Cyanophycinase_(EC_3.4.15.6)	0	9.42e-05	0	0	0	0	0	0	0.000194126	0	0	0	0.000193056	0	0	0	0	0	0	0	0.000348475	0.000300711	0	0	0	0	0	0	0	0	0	0	0.000237659	0	0	0	0	0	6.64e-05	0	0	0	0.00023911	0	0.000120276	0
Amino Acids and Derivatives	Arginine; urea cycle, polyamines	Cyanophycin Metabolism	Deblocking_aminopeptidase_(EC_3.4.11.-)_@_Cyanophycinase_2_(EC_3.4.15.6)	0	0	0	0	0	0	0	0	0	0	0	0	0	0	0	0	0	0	0	0	0	0	0.00383191	0	0	0	0	0	0	0	0	0	0	0	0	0	0	0	0	0	0	0	0	0	0	0
Amino Acids and Derivatives	Arginine; urea cycle, polyamines	Cyanophycin Metabolism	Phenazine_modifying_protein_PhzH_/_Asparagine_synthetase_[glutamine-hydrolyzing]_(EC_6.3.5.4)	0	0	0	0	0	0	0	0	0	0	0	0	0	0	0	0	0	0	0	0	0	0	0.0040669	0	0	0	0	0	0	0	0	0	0	0	0	0	0	0	0	0	0	0	0	0	0	0
Amino Acids and Derivatives	Arginine; urea cycle, polyamines	D-nopaline catabolic operon	D-nopaline/octopine_oxidase_subunit_A_@_Opine_oxidase_subunit_A	0	0	0	0	0	0	0	0	0	0	0	0	0	0	0	0	0	0	0	0	0	0.000200474	0	0	0	0	0	0	0	0	0	0	0	0	0	0	0	7.67e-05	0	0	0	0	0	0	0.000180415	0
Amino Acids and Derivatives	Arginine; urea cycle, polyamines	Polyamine Metabolism	4-aminobutyraldehyde_dehydrogenase_(EC_1.2.1.19)	0.00013993	0	0	0	0	0	0	0.000111377	0	0	0	0.000138646	0	0.00524475	0	0	0	0	0	0	0	0	0.00838858	0	0	0.00247048	0.00051252	0	0	0	7.25e-05	3.55e-05	0	0.000241681	0.001023	0.000186874	0.000305719	6.45e-05	8.5e-05	0.000865806	0.000185025	0	0.00209919	0.000943849	0.000826299	0.00150972
Amino Acids and Derivatives	Arginine; urea cycle, polyamines	Polyamine Metabolism	5'-methylthioadenosine/S-adenosylhomocysteine_nucleosidase_related_protein_BCZK2595	0.000169488	2.75e-05	1.4e-05	0	1.03e-05	0	0	0	0.000181993	0.000341026	0.000324247	6.82e-05	0.000104572	0	0	0	3.88e-05	0	0	0.000213654	0.000290396	0.000329946	0	0	0.000143466	4.09e-05	6.69e-05	0	8.5e-05	0.000121667	0	3.69e-05	2.97e-05	0.000320438	0	0	8.64e-05	0.00011362	8.58e-05	2.22e-05	1.66e-05	7.88e-05	0	1.33e-05	4.51e-05	1.57e-05
Amino Acids and Derivatives	Arginine; urea cycle, polyamines	Polyamine Metabolism	5'-methylthioadenosine_nucleosidase_(EC_3.2.2.16)_@_S-adenosylhomocysteine_nucleosidase_(EC_3.2.2.9)	0.00250951	0.00508029	0.00528127	0.00591072	0.0062811	0.00948777	0.0056491	0.00706439	0.00573938	0.00261997	0.00318931	0.00198964	0.00606419	0.00572734	0.00471323	0.00738548	0.00593888	0.00545538	0.00665899	0.0048781	0.00410275	0.00442971	0.00234848	0	0.00358029	0.00267085	0.00799506	0.00409775	0.00431058	0.0032325	0.00641434	0.00513153	0.00368866	0.00434794	0.00572215	0.00424177	0.0030424	0.00223551	0.00496914	0.00553777	0.00433477	0.00406945	0.00502675	0.00424173	0.00343938	0.00232596
Amino Acids and Derivatives	Arginine; urea cycle, polyamines	Polyamine Metabolism	ABC_transporter,_ATP-binding_protein	0.000545075	0.000188394	0	5.55e-05	0	0	0	0	0.000194126	0	0.000115004	0.000722116	9.65e-05	0.000174078	0.000299866	3.98e-05	0	0	2.9e-05	9.5e-05	0.000609832	0.000968956	0	0	0	7.55e-05	0	0	0.000183028	0	0	0	4.95e-05	0	0	6.3e-05	0	0	3.32e-05	8.87e-05	0	0	0	0	3.01e-05	0
Amino Acids and Derivatives	Arginine; urea cycle, polyamines	Polyamine Metabolism	ABC_transporter,_periplasmic_spermidine_putrescine-binding_protein_PotD_(TC_3.A.1.11.1)	0.0250711	0.0516546	0.0493775	0.0421327	0.0553554	0.0439522	0.0374682	0.0308592	0.0461398	0.0271224	0.0232136	0.0251187	0.0475894	0.0372688	0.0395478	0.0462711	0.0443625	0.0429126	0.0497029	0.0362214	0.0253818	0.0239299	0.0607288	0	0.0427635	0.0332412	0.0228209	0.0433077	0.0354035	0.0263413	0.0591365	0.0519893	0.0353423	0.0365936	0.0409271	0.0377374	0.0432612	0.0524426	0.041095	0.0282484	0.0423062	0.042341	0.0401822	0.0424487	0.0427243	0.0235902
Amino Acids and Derivatives	Arginine; urea cycle, polyamines	Polyamine Metabolism	ABC_transporter,_periplasmic_spermidine_putrescine-binding_protein_PotD_(TC_3.A.1.11.1)_/_Spermidine_Putrescine_ABC_transporter_permease_component_potC_(TC_3.A.1.11.1)	0	0	0	0	0	0	0	0	0	0	0	0	0.000137897	0	0	0	0	0	0	0	0	0	0	0	0.00018122	0	0	0	0	0	0	0	0	0.000134137	0	0	0	0	0	0	0	0	0	0	0	0
Amino Acids and Derivatives	Arginine; urea cycle, polyamines	Polyamine Metabolism	ABC_transporter,_permease_protein	0	0	0	0	0	0	0	0	0	0	0	0	0	0	0	0	0	0	0	0	0	0	0	0	0	0	0	0	0	0	0	0	0	0	0	0	0	0	6.64e-05	0	0	0	0	0	0	0
Amino Acids and Derivatives	Arginine; urea cycle, polyamines	Polyamine Metabolism	ABC_transporter_ATP-binding_protein	0	0	0	0	0	0	0	0	0	0	0	0	0	0	0	0	0	0	0	0	0	0	0	0	0	0	0	0	0	0	0	0	5.94e-05	0	0	0	0	0	0	0	0	0	0	0	6.01e-05	0
Amino Acids and Derivatives	Arginine; urea cycle, polyamines	Polyamine Metabolism	ABC_transporter_ATP-binding_protein_YdcT	6.05e-05	0	0	0	0	0	0	0	0	0	0	9.14e-05	0	0.00567205	0	0	0	0	0	0	0	0	0.00132806	0	0	0.0010644	0.000203178	0	0	0	0	6.33e-05	0	5.16e-05	0.00119027	3.96e-05	4.93e-05	6.12e-05	2.83e-05	0.00036013	0.000257148	5.19e-05	0.00102438	0.000497773	0.000377895	0.000128802
Amino Acids and Derivatives	Arginine; urea cycle, polyamines	Polyamine Metabolism	ABC_transporter_periplasmic-binding_protein_YdcS	7.88e-05	0	0	0	0	0	0	0	0	0	0	5.84e-05	0	0.00424778	0	0	0	0	0	0	0	0	0.00290063	0	0	0.0018144	0.000118429	0	0	0	4.13e-05	2e-05	0	8.29e-05	0.00208902	9.95e-05	0	0.000155768	6.56e-05	0.000192936	8.62e-05	2.46e-05	0.000880754	0.000793003	0.000719798	0.000433177
Amino Acids and Derivatives	Arginine; urea cycle, polyamines	Polyamine Metabolism	ABC_transporter_permease_protein_YdcU	0	0	0	0	0	0	0	0	0	0	0	0	0	0.00424671	0	0	0	0	3.95e-05	0	0	0	0.00120125	0	0	0.00112089	0.000753629	0	0	0	6.54e-05	0	0	0.00011438	0.000986187	7.45e-05	0	5.66e-05	7.91e-05	0.000311362	0.000180126	0	0.00142867	0.000337392	0.000533818	0.000247527
Amino Acids and Derivatives	Arginine; urea cycle, polyamines	Polyamine Metabolism	ABC_transporter_permease_protein_YdcV	3.62e-05	0	0	0	0	0	0	0	0	0	0	2.14e-05	0	0.00237907	0	0	0	0	0	0	0	0	0.00109156	0	0	0.000590961	0.000222922	0	0	0	0.00011056	4.22e-05	0	1.55e-05	0.000215523	9.75e-05	0	3.61e-05	0	0.000373652	6.46e-05	8.95e-05	0.000974533	0.000436318	0.000365371	0.000497314
Amino Acids and Derivatives	Arginine; urea cycle, polyamines	Polyamine Metabolism	Acetyltransferase	2.03e-05	0.000109897	0.000125854	0.000222102	0.000386009	0	0	0	0	0	0	4.81e-05	0	0	0.000119947	0.000338289	7.76e-05	0	5.89e-05	9.5e-05	0	0	0	0	0	0.00015102	5.73e-05	0	0	0.000135815	0.00176071	0.000158277	0	0	6.66e-05	0.000577654	0.000366747	0	7.75e-05	4.43e-05	0	0	0.00106603	2.65e-05	7.52e-06	3.93e-06
Amino Acids and Derivatives	Arginine; urea cycle, polyamines	Polyamine Metabolism	Agmatinase_(EC_3.5.3.11)	0.00824934	0.0211002	0.0144871	0.0112161	0.0104145	0.005985	0.0171265	0.00682633	0.0191214	0.00909957	0.00897031	0.00635462	0.0170372	0.0113238	0.0143136	0.00975069	0.0161853	0.0102629	0.0147091	0.0156204	0.00514001	0.00937215	0.0104963	0	0.010692	0.0163066	0.0167785	0.00705742	0.00620203	0.019082	0.0133073	0.0107312	0.0154479	0.0117124	0.0136331	0.00648695	0.00713786	0.0186117	0.0172257	0.00398784	0.0146839	0.0119097	0.0123596	0.00904506	0.0141461	0.00730235
Amino Acids and Derivatives	Arginine; urea cycle, polyamines	Polyamine Metabolism	Agmatine/putrescine_antiporter,_associated_with_agmatine_catabolism	0.0017898	0.00252987	0.00259165	0.00355362	0.000739493	0.00150521	0.00493431	0.00035928	0.0018442	0.00439175	0.00678524	0.00202192	0.00193056	0.0020019	0.0017992	0.00111436	0.00458002	0.00414665	0.00347802	0.00303863	0.0027878	0.00350829	0.0179625	0	0.00308074	0.0179714	0.0032865	0.00303526	0.0051335	0.00285211	0.000977041	0.000443175	0.000772393	0.00342049	0.00990451	0.00182749	0.00241917	0.0207939	0.00431672	0.00514445	0.0101897	0.0034058	0.013293	0.00985482	0.00835921	0.00597831
Amino Acids and Derivatives	Arginine; urea cycle, polyamines	Polyamine Metabolism	Agmatine/putrescine_antiporter,_associated_with_agmatine_catabolism_/_Agmatine_deiminase_(EC_3.5.3.12)	8.14e-05	0	0	0	0	0	0	0	0	0	6.13e-05	0	0	0	0	0	2.59e-05	0	7.25e-05	0	0	0.000200474	0	0	0	0	0	0	0.000261468	0	0	0	0	0.000134137	0.00026625	0	9.57e-05	0	0.000132822	0	6.66e-05	0	0	0	0.000120276	0
Amino Acids and Derivatives	Arginine; urea cycle, polyamines	Polyamine Metabolism	Agmatine_deiminase_(EC_3.5.3.12)	0.0154143	0.0120415	0.010609	0.0128819	0.0157895	0.0338314	0.0212645	0.0198502	0.0143653	0.0179496	0.0170091	0.0131907	0.0140931	0.0157323	0.0127743	0.0171002	0.0211615	0.0144614	0.0177026	0.0144177	0.0152458	0.0158374	0.010156	0	0.021384	0.00426631	0.0136428	0.0136587	0.0227702	0.0122573	0.0146178	0.0173155	0.0136951	0.0170354	0.0169714	0.0199448	0.0189911	0.00743005	0.0161534	0.0167638	0.0235651	0.0175966	0.0130614	0.0202893	0.0147238	0.0301433
Amino Acids and Derivatives	Arginine; urea cycle, polyamines	Polyamine Metabolism	Amino_acid_protein_transporter	0	0.000201851	9.32e-05	0	0	0	0	0	0	0	0	0	0	0	0	0	0	0	0	0	0	0	0.00159289	0	0	0	0	0	4.36e-05	0	0	0	0	0	0	0	6.83e-05	0	0	0	0	0	3.74e-05	0.000117455	0	0
Amino Acids and Derivatives	Arginine; urea cycle, polyamines	Polyamine Metabolism	Arginine/agmatine_antiporter	0.000543448	0.000706479	0	0.00116603	0.000184873	7.17e-05	0.000391612	0	0	0	0	0.00154629	0.000675695	0	0.000719679	3.98e-05	0.000271696	0	0	9.5e-05	0	0	0.0121616	0	0.00054366	0.0059517	0.00129626	0.000823857	5.02e-05	0.000339537	0.000793846	0	0	0.000849087	0.0033228	0	0.000526202	0.00183846	0.00126579	0.00204536	0.000899093	0.00068116	0.00524249	0.00133989	0.00290467	0.00204018
Amino Acids and Derivatives	Arginine; urea cycle, polyamines	Polyamine Metabolism	Arginine/ornithine_antiporter	0	0	0	0	0	0	0	0	0	0	0	0	0	0	0	0	0	0	0	0	0	0	0	0	0	0	0	0	0	0	0	0	0	0	0	0	0	0	0	0	0	0	0	0	2.41e-06	0
Amino Acids and Derivatives	Arginine; urea cycle, polyamines	Polyamine Metabolism	Arginine/ornithine_antiporter_ArcD	0.00342835	0.00437793	0.00428834	0.00613556	0.00642834	0.00310599	0.00607652	0.00247932	0.00267732	0.00235225	0.00212757	0.00263524	0.0104572	0.00613407	0.00605488	0.00848509	0.00425269	0.00152044	0.0044393	0.00255593	0.0069211	0.00470409	0.0204377	0	0.00455769	0.0074532	0.00456006	0.0052318	0.0055973	0.0107162	0.0154438	0.00588699	0.00540343	0.00382022	0.0106724	0.00499449	0.00739846	0.00649596	0.00338132	0.00316386	0.00486151	0.00999404	0.0163163	0.00259602	0.0054729	0.00198165
Amino Acids and Derivatives	Arginine; urea cycle, polyamines	Polyamine Metabolism	Arginine_decarboxylase,_catabolic_(EC_4.1.1.19)	0.000836324	6.28e-05	0	0.000148068	4.11e-05	0	0	9.34e-05	0	0	0	0.00121017	0.000134554	0	0.000279875	0	2.59e-05	0	0	0	0.00013939	0.000216512	0.0128308	0	0.000169743	0.00916562	0.00160198	3.15e-05	1.74e-05	0.00058853	0.000481716	0.000162075	0	0.000955502	0.00643337	0.000555808	9.57e-05	0.00124252	0.000768597	0.00331222	0.000519603	0.000587311	0.00912411	0.00253621	0.00323924	0.00452212
Amino Acids and Derivatives	Arginine; urea cycle, polyamines	Polyamine Metabolism	Arginine_decarboxylase_(EC_4.1.1.19)	0.00858983	0.0251908	0.0155808	0.0152449	0.0188524	0.0108883	0.0333303	0.0153262	0.0262495	0.0146623	0.014229	0.0115563	0.0244673	0.0144976	0.015372	0.0213643	0.0263284	0.029614	0.0141903	0.0200507	0.0101019	0.0116756	0.0022234	0.321543	0.012754	0.00682923	0.0310266	0.00695689	0.0131225	0.00618138	0.0204002	0.00790276	0.0202509	0.0134411	0.0194056	0.00948058	0.0065245	0.00554739	0.0181178	0.0037556	0.00903608	0.00522212	0.0145935	0.00517836	0.0143845	0.0126926
Amino Acids and Derivatives	Arginine; urea cycle, polyamines	Polyamine Metabolism	Arginine_decarboxylase_(EC_4.1.1.19);_Lysine_decarboxylase_(EC_4.1.1.18);_Ornithine_decarboxylase_(EC_4.1.1.17)	0.00254233	0.00963166	0.00425105	0.00408112	0.00618401	0.00325787	0.00800194	0.00882482	0.00437431	0.00517361	0.00311469	0.00275207	0.00809065	0.00546171	0.00481785	0.00684008	0.00595403	0.010282	0.00288265	0.00587943	0.00409749	0.0025978	0	0	0.0023166	0.00356425	0.0157676	0.0032246	0.00436826	0.00347459	0.00281336	0.00189299	0.00498094	0.0050469	0.00310625	0.00310358	0.00333824	0.00358331	0.00332055	0.00225439	0.00228103	0.00218854	0.00292711	0.00161519	0.00309511	0.00417014
Amino Acids and Derivatives	Arginine; urea cycle, polyamines	Polyamine Metabolism	Arginine_decarboxylase_(EC_4.1.1.19);_Ornithine_decarboxylase_(EC_4.1.1.17);_Lysine_decarboxylase_(EC_4.1.1.18)	0.000177624	0	8.95e-05	5.55e-05	0	0	0	4.49e-05	0	0	0	0.000100867	4.83e-05	0	0	2.98e-05	0	0	0	0	0	0	0	0	0	0	0	0	0.000230466	4.07e-05	3.05e-05	0	2.97e-05	0	0	0	7.65e-05	0	5.31e-05	0	0	0.000111004	0	2.65e-05	0	0
Amino Acids and Derivatives	Arginine; urea cycle, polyamines	Polyamine Metabolism	Arginine_decarboxylase_(EC_4.1.1.19)_/_Lysine_decarboxylase_(EC_4.1.1.18)	0.00169779	0.00219479	0.00144871	0.000536745	0.000883283	0.000167245	0.00154034	0.000486525	0.00336486	0.00155897	0.00192632	0.00148756	0.00132726	0.000602021	0.00150933	0.000802608	0.000491641	0.00213207	0.00141294	0.00127401	0.00178593	0.00281713	0.00332383	0	0.000664474	0.000245407	0.000611443	0.00106234	0.00148439	0.00163786	0.00218817	0.000274346	0.00121503	0.00188909	0.00206344	0.00078771	0.000366747	0.00059466	0.0029711	0.000133046	0.00149294	0.000750537	0.00181824	0.000579064	0.000576324	0.000440507
Amino Acids and Derivatives	Arginine; urea cycle, polyamines	Polyamine Metabolism	Arginine_decarboxylase_(EC_4.1.1.19)_/_Ornithine_decarboxylase_(EC_4.1.1.17)	0.000352536	0.000249847	0.00011187	0.000649647	0.000164038	0	0.000201401	0	6.01e-05	0	0	0.000946201	0.000273496	0	0.00124344	5.97e-05	1.94e-05	0	0	0	0	0	0	0	0	0.00028523	5.1e-05	0.000518885	0	0.00015845	0.000407101	0	0	0	2.66e-05	0	0.000550918	0.00119752	0.000553425	0	0.000517667	0.000315352	0	0.00013261	0.000135311	0
Amino Acids and Derivatives	Arginine; urea cycle, polyamines	Polyamine Metabolism	Aromatic_amino_acid_transport_protein_/_Tyrosine-specific_transport_protein_##_TyrP	0	0	0	0	0	0	0	0	0	0	0	0	0	0	0	0	0	0	0	0	0	0	0	0	0	7.55e-05	0	0	0	0	0	0	0	0	0	0	0	0	0	0	0	0	0	0	0	0
Amino Acids and Derivatives	Arginine; urea cycle, polyamines	Polyamine Metabolism	Biosynthetic_arginine_decarboxylase_(EC_4.1.1.19)	0.0341591	0.0127788	0.0234457	0.0203001	0.0283522	0.0529418	0.0167594	0.0298652	0.0156272	0.0295425	0.029671	0.0341513	0.0188654	0.030054	0.0232001	0.0218957	0.0320602	0.00067383	0.0361902	0.0170809	0.0252064	0.0242139	0.0212548	0	0.03582	0.0263923	0.0145539	0.0268005	0.0277031	0.0395221	0.0233916	0.0355338	0.018901	0.0327978	0.0299468	0.0352466	0.0392394	0.0267467	0.0293364	0.0387697	0.0426556	0.0414766	0.0273363	0.0500845	0.024878	0.0415965
Amino Acids and Derivatives	Arginine; urea cycle, polyamines	Polyamine Metabolism	Carbamate_kinase_(EC_2.7.2.2)	0.00763626	0.00558628	0.00643904	0.00833408	0.00548323	0.00306394	0.0103636	0.005207	0.00686215	0.0072619	0.00613482	0.00528884	0.00780428	0.00546171	0.00749995	0.0052595	0.00733081	0.0115611	0.0061292	0.00559025	0.00834432	0.00692109	0.0154544	0	0.0070312	0.00655465	0.0178375	0.00390496	0.00787431	0.0035349	0.00884598	0.00350425	0.00503357	0.0078386	0.00809275	0.00258252	0.00506216	0.00977754	0.00690704	0.00524996	0.00499247	0.00490893	0.0110653	0.0042999	0.00797019	0.00635924
Amino Acids and Derivatives	Arginine; urea cycle, polyamines	Polyamine Metabolism	Carbamate_kinase_(EC_2.7.2.2)_#_frameshift	0	0	0	0	0	0	0	0	0	0	0	0	0	0	0	0	0	0	0	0	0	0	9.31e-06	0	0	9.06e-06	6.11e-06	0	0	0	0	0	0	0	0	0	0	2.23e-05	0	0	0	0	7.17e-06	6.37e-06	7.22e-06	2.52e-06
Amino Acids and Derivatives	Arginine; urea cycle, polyamines	Polyamine Metabolism	Carboxynorspermidine_decarboxylase,_putative_(EC_4.1.1.-)	0.0246976	0.0169241	0.0156264	0.0162652	0.0261821	0.041895	0.0169203	0.0280718	0.0165622	0.0196381	0.0206241	0.027644	0.0142443	0.0188585	0.0184258	0.0220212	0.0280869	0.00920901	0.0252654	0.0207956	0.0318855	0.0215442	0	0	0.0402792	0.0140851	0.0406457	0.0215324	0.0362247	0.0227456	0.0142773	0.0332005	0.0187451	0.0211324	0.0210895	0.0246959	0.0287801	0.0116016	0.0253187	0.0308826	0.0347858	0.0338606	0.0251534	0.0437244	0.0214172	0.0473315
Amino Acids and Derivatives	Arginine; urea cycle, polyamines	Polyamine Metabolism	Carboxynorspermidine_decarboxylase_(EC_4.1.1.96)	0.0175661	0.0343663	0.0289724	0.0328377	0.0319102	0.0153746	0.0359474	0.0248772	0.0395403	0.0218904	0.0213716	0.0187961	0.0388952	0.0153479	0.0279535	0.0382625	0.0355741	0.0330004	0.025952	0.0307548	0.0153039	0.0168632	0	0	0.021094	0.0157665	0.0203966	0.015012	0.016978	0.0187968	0.0391852	0.021215	0.0367711	0.028733	0.0269953	0.0287634	0.0144801	0.0213029	0.0237646	0.012934	0.016851	0.0182607	0.018823	0.0139521	0.0211406	0.0187341
Amino Acids and Derivatives	Arginine; urea cycle, polyamines	Polyamine Metabolism	Carboxynorspermidine_dehydrogenase	0.000180788	9.42e-05	7.03e-05	0.000425695	9.92e-05	0.000122677	0.000219102	0.000115483	0.000211192	0.000371555	0.000339167	9.63e-05	0.000346334	0.000239135	0.000239893	0.000317963	0.000207007	0	0.000328453	0.000306785	0.00136135	0.000879465	0	0	3.88e-05	0.00047823	0.000146491	0.000173444	9.59e-05	0.000164036	2.82e-05	0.000235154	0.000208082	0.000498542	0.000433541	0.000315084	0.00028702	0.000294133	0.000303	1.27e-05	0.000108837	0.000122478	9.59e-05	8.51e-05	0.000653008	0.00135093
Amino Acids and Derivatives	Arginine; urea cycle, polyamines	Polyamine Metabolism	Carboxynorspermidine_dehydrogenase,_putative_(EC_1.1.1.-)	0.0229838	0.0353289	0.0376953	0.0347022	0.0428701	0.076155	0.0414948	0.0531068	0.0444586	0.0380897	0.0401733	0.0320978	0.0474481	0.0336129	0.036784	0.0450338	0.0570886	0.0291198	0.0427783	0.0377728	0.0297937	0.0307442	0	0	0.045734	0.0236987	0.0540161	0.0333537	0.0238432	0.0367043	0.0552115	0.0399513	0.0367932	0.0409053	0.0476389	0.037947	0.0381849	0.0290006	0.0419793	0.0276843	0.0404401	0.0449474	0.0294304	0.0319041	0.0295864	0.0162279
Amino Acids and Derivatives	Arginine; urea cycle, polyamines	Polyamine Metabolism	Carboxynorspermidine_synthase_(EC_1.5.1.43)	0.0230402	0.0265586	0.016715	0.0222854	0.0212819	0.0119921	0.0274448	0.0241128	0.0222067	0.0243207	0.022709	0.0264417	0.0315515	0.0208027	0.0165922	0.0260362	0.0204872	0.0233353	0.0169614	0.0245921	0.0104877	0.019476	0	0	0.0245277	0.0096515	0.0188793	0.0114815	0.0307078	0.0176613	0.0123288	0.0172996	0.0284105	0.0201606	0.0179842	0.0209107	0.018358	0.00584776	0.0165579	0.0225058	0.0147286	0.0136893	0.0154264	0.024973	0.021299	0.0653373
Amino Acids and Derivatives	Arginine; urea cycle, polyamines	Polyamine Metabolism	DNA-binding_response_regulator,_LuxR_family,_near_polyamine_transporter	0	0	0	0	0	0	0	0	0	0	0	0	0	0	0	0	0	0	0	0	0	0	0.00750787	0	0	0	0	0	0	0	0	0	0	0	0	0	0	0	0	0	0	0	0	0	0	0
Amino Acids and Derivatives	Arginine; urea cycle, polyamines	Polyamine Metabolism	Ferric_iron_ABC_transporter,_ATP-binding_protein	0	0	0.000633929	0.000111051	6.16e-05	0	3.92e-05	0.000411675	0	0.000948218	0.000191673	0	0	0	0	0	0	5.18e-05	0.000362293	0.000142436	0.000900227	0.00109425	0	0	0.00018122	0	2.55e-05	8.67e-05	0.000305046	0	9.16e-05	0	0.000207952	6.71e-05	0	0.000147039	0	0	9.96e-05	8.87e-05	0	0	5.98e-05	0	0.000120276	6.29e-05
Amino Acids and Derivatives	Arginine; urea cycle, polyamines	Polyamine Metabolism	Fucose_ABC_transport_system,_ATP-binding_protein,_predicted	0	0	0	0	0	2.39e-05	0	0	0	0	0	0	0	0	0	0	0	0	0	0	0	0	0	0	0	0	0	0	0	0	0	0	0	0	0	0	0	0	0	0	0	0	0	0	0	0
Amino Acids and Derivatives	Arginine; urea cycle, polyamines	Polyamine Metabolism	Hydrolase,_carbon-nitrogen_family	0.00349824	0.000188394	0.00246114	0.00288732	0.00069841	0.000286706	0.000783225	0	0.00252364	0.000698687	0.00057502	0.00144423	0.000579167	0.000696313	0.00491781	0.000198994	0.000465765	0.000829329	0.000362293	0.000546003	0.00121966	0.00100237	3.18e-05	0	0.0027183	0.0019727	0.00290435	0.000520331	0.000627524	0.00244466	0.00024426	0	0.00011883	0.00181085	0	6.3e-05	0.00325289	0.00260883	0.00213622	0	0.000332997	0.000227053	0.000179333	0.0013261	0.000420967	0.00113273
Amino Acids and Derivatives	Arginine; urea cycle, polyamines	Polyamine Metabolism	Hydrolase,_haloacid_dehalogenase-like_family	0	0	0	0	0	0	1.31e-05	0	0	0	0	1.6e-05	0	0	0	0	0	0	0	0	0	3.34e-05	0	0	0	0	2.55e-05	0	0	0	0	2.11e-05	0	0	0	0	0	0	0	0	0	0	0	0	1e-05	0
Amino Acids and Derivatives	Arginine; urea cycle, polyamines	Polyamine Metabolism	Hypothetical_sugar_ABC_transporter,_ATP-binding_UgtK	0	0	0	0	0	0	0	0	0	0	0	4.81e-05	0	0	6e-05	0	0	0	0	0	0	0	0	0	0	0	0	0.000173444	0	0	0	0	0	0	0	0	0	0	0	4.73e-05	0	0	0	0	0	0
Amino Acids and Derivatives	Arginine; urea cycle, polyamines	Polyamine Metabolism	N-carbamoylputrescine_amidase_(EC_3.5.1.53)	0.00843293	0.0102174	0.00891751	0.0120027	0.011988	0.023427	0.0131081	0.0181744	0.00977555	0.0120773	0.0130498	0.00913739	0.010962	0.0119527	0.0102342	0.0143711	0.0159675	0.00978608	0.0125385	0.0106114	0.0144559	0.0130726	0.0177484	0	0.0125119	0.00417885	0.0105324	0.00924547	0.00702025	0.00672956	0.00900221	0.0123594	0.0118608	0.011903	0.00868569	0.0135536	0.00936912	0.00266254	0.0107064	0.0108346	0.013656	0.0088824	0.00702091	0.00912763	0.00995051	0.00828612
Amino Acids and Derivatives	Arginine; urea cycle, polyamines	Polyamine Metabolism	N-carbamoylputrescine_amidase_(EC_3.5.1.53)_/_Aliphatic_amidase_AmiE_(EC_3.5.1.4)	0.00525198	0.000370366	0.000412435	0.00133003	0.00140588	0.000145981	0.000363329	0.000585427	0.000905276	0.00219587	0.00218827	0.00482502	0.000382626	0.000167484	0.000726506	0.000695142	0.00156005	4.15e-06	0.00158949	0.000951477	0.0022709	0.00191285	0	0	0.00333766	0.000792352	0.000502658	0.000810783	0.00638994	0.00237138	0.0024707	0.00170947	0.000970458	0.00150803	0.00137537	0.00155279	0.0035946	0.000286971	0.00129758	0.0019786	0.00126094	0.001793	0.0038323	0.00526746	0.000631401	0.0122075
Amino Acids and Derivatives	Arginine; urea cycle, polyamines	Polyamine Metabolism	Ornithine_decarboxylase_(EC_4.1.1.17)	0.00483083	0.0060968	0.023964	0.00226692	0.000652306	0.0256308	0.00916373	0.0138976	0.00182867	0.0421708	0.0312328	0.00722765	0.00191447	0.0151999	0.000599733	0.000571244	0.028786	0.00165866	0.0152888	0.00284871	0.0506451	0.0400983	0.0247657	0	0.00974964	0.0173075	0.0113475	0.000260165	0.000699098	0.000788178	0.0070347	0.000172205	0.00678319	0.0251687	0.0226275	0.0070343	0.00294119	0.00306256	0.00160548	0.00740894	0.0097182	0.00291032	0.0152014	0.00490245	0.00740122	0.0123955
Amino Acids and Derivatives	Arginine; urea cycle, polyamines	Polyamine Metabolism	Ornithine_decarboxylase_(EC_4.1.1.17),_eukaryotic	0.000216945	0.000376789	0.00022374	0.000555254	0.000239651	0	0.00052215	0	0	0	0	0.000128376	6.44e-05	0.000232104	0.000639715	5.31e-05	0	0.000207332	0	0	0	0	0.0044306	0	0.000422847	0.00052857	0.000356675	0	0	0.00287474	0	0	0	2.24e-05	7.99e-05	0	0.000382693	0.00130441	0.000597699	0	0	0.00141278	0	1.77e-05	0	0
Amino Acids and Derivatives	Arginine; urea cycle, polyamines	Polyamine Metabolism	Ornithine_decarboxylase_(EC_4.1.1.17)_#_inducible	3.25e-06	0	0	0	0	0	0	3.59e-06	0	0	0	0	0	0	0	0	0	0	0	0	0	0	0.000137556	0	7.25e-06	9.97e-05	9.17e-06	0	0	2.72e-06	4.89e-06	0	0	2.15e-05	3.2e-05	7.56e-06	0	3.07e-06	2.66e-06	1.77e-05	0	9.08e-06	3.35e-05	1.49e-05	0.000121632	7.34e-05
Amino Acids and Derivatives	Arginine; urea cycle, polyamines	Polyamine Metabolism	Ornithine_decarboxylase_(EC_4.1.1.17)_/_Arginine_decarboxylase_(EC_4.1.1.19)	5.42e-05	0	0	0.000444203	2.74e-05	0	0	0	0	0	0	3.21e-05	0	0	0.000839626	0	0	0	0	0	0	0	0	0	0	0	0	0	0	0.000248994	0	0	0	0	0	0	0	0	4.43e-05	0	0.000155399	0	0	0	0	0
Amino Acids and Derivatives	Arginine; urea cycle, polyamines	Polyamine Metabolism	Predicted_chaperone_lipoprotein_YacC,_potentially_involved_in_protein_secretion	7.18e-05	0	0	0	0	0	0	0	0	0	0	0	0	0.00217598	0	0	0	0	0	0	0	0	0.0028255	0	0	0.000767279	7.28e-05	0	0	0	0	0	0	2.87e-05	0.000192714	3.6e-05	0	0	0	0.000395971	7.61e-05	0	0.000295603	0.00032217	0.000145155	0.000207518
Amino Acids and Derivatives	Arginine; urea cycle, polyamines	Polyamine Metabolism	Predicted_chaperone_lipoprotein_YacC,_potentially_involved_in_protein_secretion_#_coexpressed_with_speED	9.1e-05	0	0	0	0	0	0	0	0	0	0	0.000192564	0	0	0	0	0	0	0	0	0	0	0.00369296	0	0	0.00323475	0.000538652	0	0	0	0.00024426	0	0	0.000172462	0.00124504	0.000405108	0	0.000153461	0.000132822	0.00155537	0.000456682	0.000378422	0.00299216	0.00100393	0.000756918	0.00117693
Amino Acids and Derivatives	Arginine; urea cycle, polyamines	Polyamine Metabolism	Probable_two-component_sensor,_near_polyamine_transporter	0	0	0	0	0	0	0	0	0	0	0	0	0	0	0	0	0	0	0	0	0	0	0.017693	0	0	0	0	0	0	0	0	0	0	0	0	0	0.000191346	0	0	0	0.000133199	0	0	0	0	0
Amino Acids and Derivatives	Arginine; urea cycle, polyamines	Polyamine Metabolism	Putative_amino_acid_permease	0	0	0	0	0	0	0	0	0	0	0	0	0	0	0	0	0	0	0	0	0	0	0.000680043	0	0	0	0	1.24e-05	0	0	0	0	0	0	0	0	1.47e-05	0	0	0	0	0	0	0	0	0
Amino Acids and Derivatives	Arginine; urea cycle, polyamines	Polyamine Metabolism	Putrescine/proton_symporter,_putrescine/ornithine_antiporter_PotE	0.00203386	0.00165518	0.012865	0.000777355	0.000575161	0.00967634	0.00495389	0.00691615	0.000776505	0.0186649	0.0131105	0.00625834	0.00115833	0.000870392	0.000899599	0.000493504	0.0117218	0.00103666	0.00695603	0.00223149	0.0270068	0.022854	0.0165872	0	0.00344318	0.0110245	0.00649658	0.00104066	0.000516116	0.00210513	0.00427456	0.000452219	0.00385008	0.0122065	0.0134989	0.00472626	0.0039226	0.0036995	0.00066411	0.00496706	0.00299698	0.00158937	0.00854819	0.004095	0.00394335	0.00516023
Amino Acids and Derivatives	Arginine; urea cycle, polyamines	Polyamine Metabolism	Putrescine_ABC_transporter_putrescine-binding_protein_PotF_(TC_3.A.1.11.2)	0.000441484	0	0.000107395	0.00024061	0.000102707	0	0	0	0	0	0	0.000772235	0	0.00554008	0	0	0	0	7.25e-05	9.5e-05	0	0	0.0198997	0	9.06e-05	0.00429539	0.00096022	0	0.000154789	6.79e-05	0.000118429	0	0	0.000486917	0.00151976	0.000218038	0.000173487	0.000669088	6.38e-05	0.00117081	0.000516812	0.000217971	0.00300531	0.001336	0.00132461	0.00170018
Amino Acids and Derivatives	Arginine; urea cycle, polyamines	Polyamine Metabolism	Putrescine_carbamoyltransferase_(EC_2.1.3.6)	0.00122032	0.00284476	0.00178992	0.00366468	0.000492995	0.00193527	0.00219303	0.00107784	0.000873568	0.00429194	0.00425515	0.00115539	0.0017375	0.00121855	0.00455797	0.000517383	0.00652071	0.00352465	0.00485473	0.00351341	0.00296204	0.00280663	0.00669306	0	0.00398684	0.00309591	0.00145218	0.00294854	0.0076218	0.00271629	0.0014045	0.00113959	0.00142596	0.00201205	0.00503213	0.000504135	0.00277452	0.00943783	0.00498083	0.00115307	0.0103229	0.00348148	0.00517076	0.0057818	0.00348802	0.00176203
Amino Acids and Derivatives	Arginine; urea cycle, polyamines	Polyamine Metabolism	Putrescine_transport_ATP-binding_protein_PotA_(TC_3.A.1.11.1)	0.075776	0.0678254	0.0678589	0.0748658	0.0619623	0.0599749	0.0506387	0.0300888	0.0559517	0.0569405	0.0465786	0.0768243	0.0607958	0.0486942	0.0758542	0.0549787	0.0511119	0.0598879	0.0551463	0.0565461	0.0555813	0.0539742	0.0415516	0	0.0602201	0.0468964	0.0566642	0.047699	0.0576106	0.0567424	0.0593034	0.0596228	0.0432239	0.0558184	0.0564601	0.042346	0.0604959	0.0679496	0.0609633	0.0343827	0.054807	0.0549771	0.0421499	0.0454541	0.0551824	0.0290129
Amino Acids and Derivatives	Arginine; urea cycle, polyamines	Polyamine Metabolism	Putrescine_transport_ATP-binding_protein_PotG_(TC_3.A.1.11.2)	0.00204634	0.000431737	0.000652574	0.000249864	0.000319991	0.000147335	0.000725788	0.000241915	0.000663265	0.000171899	0.000339262	0.00106981	0.00012066	0.00537973	0.000599733	0.000495273	0.000155255	0.000178536	0.000217376	0	0.000522713	0.000568009	0.0126192	0	0.000906101	0.00353104	0.00160376	0.000277028	0.000577887	0.000502514	0.000166097	0.000312031	0.00024261	0.000436616	0.00301523	0.000513097	0.00069969	0.000537203	0.000315674	0.00143187	0.000408498	0.000603625	0.00348956	0.00142493	0.00264017	0.00159422
Amino Acids and Derivatives	Arginine; urea cycle, polyamines	Polyamine Metabolism	Putrescine_transport_system_permease_protein_PotH_(TC_3.A.1.11.2)	0.000752405	0	0	0	1.37e-05	0	0	0	0	0	0.000345012	0.000721644	0.000289584	0.00407288	0	0	0	0	0.000108688	0	2.18e-05	0.000100237	0.00765359	0	0	0.00321724	0.000762676	0	5.4e-05	0	0.000222277	0.000126621	0	0.000558564	0.00106939	0.000185269	0	0.000214845	0.000160715	0.00121151	0.000184783	0.000592861	0.00310005	0.000928161	0.00114258	0.00127983
Amino Acids and Derivatives	Arginine; urea cycle, polyamines	Polyamine Metabolism	Putrescine_transport_system_permease_protein_PotI_(TC_3.A.1.11.2)	0.00235928	0.000188394	0.000447479	0.00122156	2.05e-05	0	0.000509096	0.00017964	0.000129418	0.000499062	0.000115004	0.000962822	0.000965279	0.00948727	0.000479786	0	0.00116441	0.000829329	0.000434752	0.00123444	0.00104543	0.000701658	0.0163078	0	0.00036244	0.00709794	0.00110824	0.000520331	0.000679818	0.000339537	0.00250367	6.33e-05	0.000653563	0.00100603	0.00367425	0.000630168	0.000717549	0.00245537	0.00029885	0.00274962	0.000432897	0.00257327	0.00603754	0.00201567	0.00180415	0.00245425
Amino Acids and Derivatives	Arginine; urea cycle, polyamines	Polyamine Metabolism	S-adenosylmethionine_decarboxylase_proenzyme_(EC_4.1.1.50),_prokaryotic_class_1A	0.00333553	0.00536924	0.00302049	0.00210997	0.00160224	0.00372718	0.00469935	0.000718561	0.00533847	0.000598875	0.000805028	0.00462154	0.00270278	0.011054	0.00347845	0.000994968	0.0113336	0.00445764	0.00311572	0.00313358	0.00348475	0.00340805	0.0142591	0	0.00235586	0.00777753	0.00542655	0.00234149	0.00366056	0.00115442	0.00354178	0.00139284	0.00463435	0.00194498	0.00854663	0.00138637	0.00334856	0.006829	0.00757086	0.00239483	0.00492836	0.00227053	0.00826425	0.00334177	0.00643479	0.00364992
Amino Acids and Derivatives	Arginine; urea cycle, polyamines	Polyamine Metabolism	S-adenosylmethionine_decarboxylase_proenzyme_(EC_4.1.1.50),_prokaryotic_class_1B	0	0.00263752	0	0.000777355	0.000492995	0	0	0	0	0	0.000230008	0	0.00376459	0	0.00107952	7.96e-05	0	0	0	0	0	0	0.00351143	0	0.000724881	7.55e-05	0	0.029312	0.000104587	0.000611166	0.00012213	0	0	6.71e-05	7.99e-05	0.000126034	0.00200914	0.00107422	0.000132822	0.0358338	0.0129203	0	0.000119555	0	0.000180415	0
Amino Acids and Derivatives	Arginine; urea cycle, polyamines	Polyamine Metabolism	S-adenosylmethionine_decarboxylase_proenzyme_(EC_4.1.1.50),_prokaryotic_class_1B_/_Spermidine_synthase_(EC_2.5.1.16)	0	0	0	0	0	0	0	0	0	0	0	0	0	0	0.000119947	0	0	0	0	0	0	0	0	0	0	0	0	0	0	0	0	0	0	0	0	0	0	0	0	0	0	0	0	0	0.000120276	0
Amino Acids and Derivatives	Arginine; urea cycle, polyamines	Polyamine Metabolism	Saccharopine_dehydrogenase_[NADP+,_L-lysine_forming]	0	0	0	0	0	0	0	0	0	0	0	0	0	0	0	0	0	0	0	0	0	0	0	0	0	0	0	0	0	0	0	0	0	0	0	0	9.57e-05	0.000306921	6.64e-05	0	0	0	0	0	0	0
Amino Acids and Derivatives	Arginine; urea cycle, polyamines	Polyamine Metabolism	Spermidine/putrescine_import_ABC_transporter_ATP-binding_protein_PotA_(TC_3.A.1.11.1)	0.0369452	0.0280359	0.047725	0.0280505	0.0208497	0.0188001	0.0236502	0.0267524	0.0266442	0.041591	0.0343251	0.0368754	0.0242373	0.0267068	0.0236155	0.0217971	0.0300283	0.0287034	0.0239496	0.0221576	0.0579926	0.0464227	0.0137203	0	0.0241077	0.0120526	0.0286925	0.0220108	0.0266816	0.0197552	0.0251863	0.0129915	0.0244892	0.0367738	0.0214592	0.0321213	0.0150699	0.0191197	0.0231578	0.0211366	0.020493	0.0174784	0.0157714	0.0186513	0.0196045	0.0164004
Amino Acids and Derivatives	Arginine; urea cycle, polyamines	Polyamine Metabolism	Spermidine/putrescine_import_ABC_transporter_permease_protein_PotB_(TC_3.A.1.11.1)	0.0141879	0.0143494	0.0199128	0.0145106	0.0105244	0.0173215	0.0150953	0.0135872	0.0143815	0.012776	0.0135896	0.0130829	0.0173029	0.017237	0.0087361	0.0128359	0.0131491	0.0141332	0.00940652	0.0128073	0.019217	0.0173209	0.0143527	0	0.0127372	0.00620568	0.0150727	0.00787723	0.00929458	0.00588207	0.00472205	0.00735458	0.0122366	0.0156907	0.0105496	0.012641	0.00780243	0.00973712	0.0119352	0.00841013	0.00954708	0.00744961	0.006976	0.00615265	0.0124031	0.0110655
Amino Acids and Derivatives	Arginine; urea cycle, polyamines	Polyamine Metabolism	Spermidine/putrescine_import_ABC_transporter_permease_protein_PotC_(TC_3.A.1.11.1)	0.0140989	0.0113413	0.0176009	0.0156304	0.011776	0.0122847	0.0119833	0.00997003	0.00846876	0.0150218	0.0138439	0.0145982	0.0104379	0.0107854	0.0110671	0.0106868	0.00921309	0.00425031	0.0125838	0.0134902	0.0211715	0.0148752	0.0115516	0	0.0123476	0.00558245	0.0106738	0.0109279	0.00607329	0.00777474	0.00663708	0.00607255	0.0112334	0.0102956	0.00915782	0.017071	0.00843539	0.0126389	0.00973633	0.0101138	0.00633009	0.00686746	0.00774837	0.00667739	0.0100946	0.00970893
Amino Acids and Derivatives	Arginine; urea cycle, polyamines	Polyamine Metabolism	Spermidine/putrescine_import_ABC_transporter_permease_protein_PotC_(TC_3.A.1.11.1)_/_Spermidine/putrescine_import_ABC_transporter_substrate-binding_protein_PotD_(TC_3.A.1.11.1)	0.0014915	0.00730028	0.00671219	0.00512684	0.00435479	0.00587748	0.0199722	0.0122305	0.0093666	0.00588893	0.00442765	0.00197378	0.0100941	0.0119244	0.00593735	0.0106793	0.0124204	0.0199039	0.00263267	0.0126768	0.00496577	0.00634833	0	0	0.00154037	0.00135918	0.0128658	0.0025872	0.00572616	0.00152791	0.00323645	0.000823039	0.00849632	0.0120053	0.00283556	0.0026362	0.000382693	0.00228912	0.00524647	0.000620882	0.00549446	0.00272464	0.000956441	0.00162668	0.0070061	0.00964921
Amino Acids and Derivatives	Arginine; urea cycle, polyamines	Polyamine Metabolism	Spermidine/putrescine_import_ABC_transporter_substrate-binding_protein_PotD_(TC_3.A.1.11.1)	0.0155681	0.0149899	0.0178563	0.0159654	0.0116441	0.013401	0.0144205	0.0108024	0.00821552	0.0165456	0.0150828	0.0117953	0.0121935	0.0131005	0.0108397	0.0146541	0.0112965	0.00911053	0.0149181	0.0101968	0.0216623	0.0219786	0.018608	0	0.00861243	0.00613961	0.0119511	0.0114716	0.00708513	0.00852916	0.00517463	0.00990861	0.0137343	0.0141725	0.015093	0.0218505	0.0103636	0.0080058	0.0131725	0.017563	0.0108095	0.00742212	0.00980775	0.00490462	0.0101992	0.0100635
Amino Acids and Derivatives	Arginine; urea cycle, polyamines	Polyamine Metabolism	Spermidine_N1-acetyltransferase_(EC_2.3.1.57)	0.00164743	0.00180096	0.00123523	0.00386827	0.00606167	0.00252916	0.00240748	0.00396812	0.00210766	0.000914947	0.000993963	0.00127459	0.00313486	0.00387324	0.00381258	0.00558225	0.00210703	0.000518331	0.00665218	0.00265428	0.00243933	0.00307393	0.00373065	0	0.00413786	0.00327979	0.00369322	0.00736722	0.00212786	0.00579638	0.00102793	0.0107945	0.00347152	0.00206156	0.0039348	0.00697086	0.0054249	0.00128432	0.00530719	0.00899998	0.00909876	0.00898122	0.00484625	0.00704	0.00483647	0.00338779
Amino Acids and Derivatives	Arginine; urea cycle, polyamines	Polyamine Metabolism	Spermidine_Putrescine_ABC_transporter_permease_component_PotB_(TC_3.A.1.11.1)	0.0224216	0.0334086	0.036917	0.0355733	0.0309694	0.0288382	0.0284519	0.0180295	0.0336162	0.0254522	0.0228091	0.019653	0.0325055	0.0317842	0.0322856	0.0311682	0.0230253	0.0316873	0.0307685	0.0249856	0.0209666	0.0219719	0.0318479	0	0.0312993	0.0277856	0.0324012	0.0334023	0.0268404	0.0212469	0.0383245	0.0301253	0.0223428	0.0292457	0.0316766	0.0272371	0.0251091	0.0311803	0.0316842	0.0212582	0.0255705	0.0279202	0.0312279	0.0254955	0.0264535	0.0162502
Amino Acids and Derivatives	Arginine; urea cycle, polyamines	Polyamine Metabolism	Spermidine_Putrescine_ABC_transporter_permease_component_potC_(TC_3.A.1.11.1)	0.0215118	0.0286925	0.0278183	0.027994	0.0292111	0.030996	0.0220869	0.014461	0.0236268	0.0208608	0.0186447	0.019705	0.0256314	0.0286579	0.0271259	0.0271551	0.0215274	0.0269705	0.0231262	0.0181938	0.0200357	0.0220788	0.0279109	0	0.017735	0.0217653	0.0431905	0.0225901	0.0188185	0.0195919	0.0316725	0.028073	0.0176422	0.0231449	0.0265704	0.0190032	0.0182574	0.0181194	0.0217668	0.0206749	0.0239192	0.0218914	0.0304912	0.0221489	0.0199499	0.0149656
Amino Acids and Derivatives	Arginine; urea cycle, polyamines	Polyamine Metabolism	Spermidine_synthase_(EC_2.5.1.16)	0.0132608	0.0274114	0.0246114	0.0188786	0.0224313	0.0162706	0.0403361	0.0248802	0.0366899	0.0197629	0.0175956	0.0175234	0.0341709	0.0302896	0.020271	0.0296103	0.0371836	0.0345208	0.0163032	0.0284871	0.0156814	0.0197467	0.0304117	0	0.0231962	0.0183489	0.0442532	0.00962612	0.0173615	0.00828469	0.0335858	0.015891	0.0317275	0.0173707	0.0267582	0.0170776	0.0119591	0.0154995	0.0240408	0.00762798	0.0144521	0.00904429	0.0252112	0.00912357	0.0230931	0.0204521
Amino Acids and Derivatives	Arginine; urea cycle, polyamines	Polyamine Metabolism	Sugar_ABC_transporter,_ATP-binding_component	0	0	0	0	0	0	0	0	0	0	0	0	0	0	0	0	0	0	0	0	0	0	0	0	0	0	0	0	0	0	0	0	0	0	0	0	0	0	0	0	0	0	0	0	0	0
Amino Acids and Derivatives	Arginine; urea cycle, polyamines	Polyamine Metabolism	Sulfate_and_thiosulfate_import_ATP-binding_protein_CysA_(EC_3.6.3.25)	0	0	0	0	0	0	0	0	0	0	0	0	0	0	0	0	0	0	0	0	0	0	0	0	0	0	3.06e-05	0	0	0	0	0	0	0	0	0	0	0	0	0	0	0	0	0	0	1.26e-05
Amino Acids and Derivatives	Arginine; urea cycle, polyamines	Polyamine Metabolism	Transcriptional_regulator,_Cro/CI_family	0	0	0	0	0	0	0	0	0	0	0	0	0	0	0	0	0	0	0	0	0	0	0.000892408	0	0	0	0	0	2.61e-05	0	0	0	0	0	0	0	0	0.0017648	0	0	0	0	0	0	0	0
Amino Acids and Derivatives	Arginine; urea cycle, polyamines	Polyamine Metabolism	Transcriptional_regulator,_MerR_family,_near_polyamine_transporter	0.00951847	0.00536924	0.00917333	0.00821776	0.00727168	0.00401389	0.00971198	0.00763471	0.00854156	0.00519025	0.00402514	0.00731744	0.00878404	0.00548347	0.0087561	0.00684538	0.00815089	0.0118179	0.00297081	0.00826127	0.00818917	0.00491161	0.00417104	0	0.00525538	0.00468162	0.00626729	0.0047697	0.00734726	0.00713027	0.00348071	0.00291229	0.00552558	0.00965786	0.00239625	0.00453721	0.00459231	0.00859379	0.00557853	0.00168525	0.00313018	0.00280032	0.00185311	0.00153828	0.00859976	0.00654468
Amino Acids and Derivatives	Arginine; urea cycle, polyamines	Polyamine Metabolism	Transcriptional_regulator,_luxR_family,_associated_with_agmatine_catabolism	0	0	0	0	0	0	0	0	0	0.000199625	0	0	0	0	0	0	0	0	7.25e-05	0	0	0	0.00285183	0	0	0	7.64e-05	0.0019946	0	0	0	0	0	0	0	0	0	0.00621515	0.000132822	0	0	7.57e-05	0.000119555	0	0.000360829	0
Amino Acids and Derivatives	Arginine; urea cycle, polyamines	Polyamine Metabolism	Transcriptional_regulator_of_catabolic_arginine_decarboxylase_(adiA)	8.14e-05	0	0	0	0	0	7.83e-05	8.98e-05	0	0	0	0	0	0	0	0	0	0	0	0	0	0	0.00497615	0	0	0.00525096	0.00110824	0	5.23e-05	0	0.00012213	6.33e-05	0	0.000335342	0.00111825	0.000252067	0	0.000460382	3.32e-05	0.00133046	0.000332997	0.000302738	0.00334994	0.00053044	0.00151187	0.00208045
Amino Acids and Derivatives	Arginine; urea cycle, polyamines	Polyamine Metabolism	Transporter_of_small_molecules	8.14e-05	0	0	0	0	0	0	0	0	0	0	4.81e-05	0	0	0	0	0	0	0	0	0	0	0	0	0	0	0	0	0	0	0	0	0	0	0	0	0	0	0	0	0	0	0	0	0	0
Amino Acids and Derivatives	Arginine; urea cycle, polyamines	Polyamine Metabolism	hypothetical_protein	4.52e-06	0	0	0	2.57e-06	0	0	0	0	4.2e-05	3.07e-05	0	8.39e-06	5.8e-06	0	1.1e-05	0	0	3.15e-06	0	0	2.12e-05	0	0	1.29e-05	0	0	7.54e-06	0	0	0	0	3.96e-06	4.92e-05	0	0	3.19e-05	0	1.11e-05	0	0	9.78e-06	0	7.07e-06	1e-05	2.52e-05
Amino Acids and Derivatives	Arginine; urea cycle, polyamines	Putrescine utilization pathways	4-aminobutyraldehyde_dehydrogenase_(EC_1.2.1.19)	0.000348197	0	0	0	0	0	0	0.000247903	0	0	0	0.000439047	0	0.0187781	0	0	0	0	0	0	0	0	0.0159974	0	0	0.0071948	0.00208611	0.000173444	5.23e-05	0	0.000171796	9.12e-05	0	0.000764346	0.0037695	0.000443295	0.000842359	0.000395928	0.00031346	0.002416	0.000614168	0	0.00597079	0.00234488	0.00254144	0.00402809
Amino Acids and Derivatives	Arginine; urea cycle, polyamines	Putrescine utilization pathways	5-aminovalerate_aminotransferase_(EC_2.6.1.48)_/_Gamma-aminobutyrate:alpha-ketoglutarate_aminotransferase_(EC_2.6.1.19)	0	0	0	0	0	0	0	0	0	0	0	0	0	0	0	0	0	0	0	0	0	5.01e-05	0.00352484	0	0	0	0	0	0	0	0	0	0	0	0	0	0	0	0	0	0	0	0	0	0	0
Amino Acids and Derivatives	Arginine; urea cycle, polyamines	Putrescine utilization pathways	Gamma-aminobutyrate:alpha-ketoglutarate_aminotransferase_(EC_2.6.1.19)	0.00505473	0.00631121	0.00492227	0.00266522	0.00106816	0.00143353	0.00258464	0.00184131	0.00661194	0.00459137	0.0027601	0.00504904	0.00625501	0.0324749	0.00317858	0.00183074	0.000776275	0.00497597	0.00130426	0.00759657	0.0055756	0.00691634	0.0293903	0	0.000634271	0.0176919	0.00405943	0.000260165	0.00687662	0.00563631	0.00237665	0.000451551	0.00183948	0.00298472	0.00503995	0.00254424	0.00217369	0.00251547	0.00875737	0.0023281	0.00601127	0.00692361	0.00805103	0.00258172	0.00663351	0.0071288
Amino Acids and Derivatives	Arginine; urea cycle, polyamines	Putrescine utilization pathways	Gamma-aminobutyrate:alpha-ketoglutarate_aminotransferase_(EC_2.6.1.19)_#_putrescine-inducible	2.46e-05	0	0	0	0	0	0	0	7.77e-06	0	0	7.7e-06	3.09e-05	0	0	0	0	0	0	0	0	0	0.000798989	0	0	0.000492095	0	0	0	0	0	0	0	3.43e-05	0	0	0	1.84e-05	0	0	0	0	0	0	0.000199659	0.00022259
Amino Acids and Derivatives	Arginine; urea cycle, polyamines	Putrescine utilization pathways	Gamma-glutamyl-GABA_hydrolase_(EC_3.5.1.94)	0.000671174	0	0.000447479	0.000111051	0.000109555	0.000143353	0.000234967	0	9.71e-05	0	0.000115004	0.000312917	9.65e-05	0.00622737	8e-05	0.000291857	0.000155255	0.000207332	3.62e-05	0.000189914	0.000683011	0.000100237	0.00936149	0	0	0.00443042	0.000535012	0.000433609	0.000104587	0	0.00012213	0.000253243	0.000297074	0.00087189	0.000399375	0	0.000191346	0.000303852	0	8.87e-05	0	7.57e-05	0	1.77e-05	0.00210003	0.00157324
Amino Acids and Derivatives	Arginine; urea cycle, polyamines	Putrescine utilization pathways	Gamma-glutamyl-aminobutyraldehyde_dehydrogenase_(EC_1.2.1.-)	0.000639446	0	0	0	0	6.88e-05	0	0	0	0	0	9.44e-05	0	0.0140535	0	0	0	9.95e-05	0	0	0	0	0.00429404	0	0	0.00564513	0	0	0	0	0.000117245	0	0	0.000820918	0	0	0	7.37e-05	0	0	0	0	0	0	0.00242838	0.00194452
Amino Acids and Derivatives	Arginine; urea cycle, polyamines	Putrescine utilization pathways	Gamma-glutamyl-putrescine_oxidase_(EC1.4.3.-)	7.81e-05	0	0	0	0	6.88e-05	7.52e-05	0	0	0	0	9.24e-05	0	0.00648094	0	0	0	0.000103666	0	0	0	0	0.0141504	0	0.00018122	0.00504709	0	0	2.61e-05	6.79e-05	0	0	0	0.000779335	0	3.15e-05	0	0.00040974	0	8.87e-05	0	0	0	0	0.00170311	0.00118937
Amino Acids and Derivatives	Arginine; urea cycle, polyamines	Putrescine utilization pathways	Gamma-glutamyl-putrescine_synthetase_(EC_6.3.1.11)	0.000315655	0	0	0	0	0	7.52e-05	0	0	0	0	0.00024905	0	0.00800064	0	0	0	0	0	0	0	0	0.00448043	0	0	0.0048013	0.000114646	0	0	0	5.86e-05	0	0	0.000851173	4.16e-05	0	0	0.000592358	3.32e-05	0.000399139	0	0	0	0.000106088	0.00200982	0.00204144
Amino Acids and Derivatives	Arginine; urea cycle, polyamines	Putrescine utilization pathways	Glycine/D-amino_acid_oxidase_(deaminating)_in_putrescine_utilization_cluster	0	0	0	0	0	0	0	0	0	0	0	0	0.000193056	0	0	0	0	0	0	0	0	0	0	0	0	0	0	0	0	0	0	0	0	0	0	0	0	0	0	0	0	0	0	0	0	0
Amino Acids and Derivatives	Arginine; urea cycle, polyamines	Putrescine utilization pathways	Low-affinity_putrescine_importer_PlaP	6.51e-06	0	0	0	0	0	0	0	0	0	0	1.93e-05	0	0.00199919	0	0	0	0	0	0	0	0	0.00113418	0	0	0.000250693	2.75e-05	0	8.37e-06	0	1.95e-05	0	0	2.15e-05	8.31e-05	5.04e-06	4.21e-05	2.39e-05	7.97e-06	5.32e-05	2.13e-05	1.21e-05	0.000210417	6.79e-05	9.38e-05	0.000123342
Amino Acids and Derivatives	Arginine; urea cycle, polyamines	Putrescine utilization pathways	Monoamine/putrescine_oxidase_(EC_1.4.3.10)	0	0	0	0	0	0	0	0	0	0	0	0	0	0	0	0	0	0	0	0	0.00104543	0.0011026	0	0	0	0	0	0	0	0	0	0	0	0	0	0	0	0	0	0	0	0	0	0.000106088	0	0
Amino Acids and Derivatives	Arginine; urea cycle, polyamines	Putrescine utilization pathways	Oxidoreductase	0	0	0	0	0	0	0	0	0	0	0	0	0	0	0	0	0	0	0	0	0	0	0.000822256	0	0	0	0	0	0	0	0	0	0	0	0	0	0	0	0	0	0	0	0	0	0	0
Amino Acids and Derivatives	Arginine; urea cycle, polyamines	Putrescine utilization pathways	Putative_symporter_in_putrescine_utilization_cluster	0.000325418	0.000376789	0.00033561	0.000444203	8.22e-05	0.00043006	0.00031329	0.00017964	0.000194126	0.000299437	0.000345012	0.000577693	0.000289584	0.000261118	0.000479786	7.96e-05	0.000155255	0.000725663	0.000144917	0.000284871	0.000348475	0.000534597	0	0	0.00054366	0.00015102	0.000178337	8.67e-05	0.000470643	0.000135815	0.00024426	0.000253243	0.000653563	0.000268274	7.99e-05	0	0.000350802	0.000383652	0.000132822	0	0.000332997	0.000983897	5.98e-05	0.000106088	0.000420967	0
Amino Acids and Derivatives	Arginine; urea cycle, polyamines	Putrescine utilization pathways	Putative_transporter	0	0	0	0	0	0	0	0	0	0	0	0	0	0	0	0	0	0	0	0	0	0	0.0021539	0	0	0	0	0	0	0	0	0	0	0	0	0	1.59e-05	0	0	0	0	0	0	0	0	0
Amino Acids and Derivatives	Arginine; urea cycle, polyamines	Putrescine utilization pathways	Putrescine_aminotransferase_(EC_2.6.1.82)	0.00192945	0.00167985	0.00146736	0.000111051	0.000164332	0.000931796	0.00159386	0.00136976	0.00269628	0.000598875	0.000661273	0.000609649	0.000556644	0.0124326	0.000619724	0.000149245	3.88e-05	0.00185735	0.000501173	0.00136218	0.00238125	0.00130308	0.0106324	0	0.00138633	0.0097331	0.00297999	0	0.000919497	0.000396126	0.000359063	0.000675314	0.000161269	0.00168681	0.00566109	0.000984743	0.000579142	0.00186836	0.000623821	0.00172412	0.00086355	0.000406173	0.00638141	0.00302935	0.00360806	0.00366906
Amino Acids and Derivatives	Arginine; urea cycle, polyamines	Putrescine utilization pathways	Putrescine_importer	0.000706157	0.000282592	0	0.00105498	0.000184873	0.000143353	0.000665741	0.00035928	0.000242658	0	0.000460016	0.000544957	0	0.0124461	0.000119947	0.000338289	0.000465765	0.00119216	0.000434752	0.000189914	0	0.000100237	0.0286023	0	0	0.0101591	0.000823919	0.000260165	0.00111176	0.000642403	0.000589889	0.000696418	0.000237659	0.00147551	0.00161348	0.000274753	0.00101924	0.0020238	0.000354635	0.00139166	0.000556772	0.00143094	0.00467401	0.00307691	0.00352049	0.00317039
Amino Acids and Derivatives	Arginine; urea cycle, polyamines	Putrescine utilization pathways	Putrescine_utilization_regulator	0.000237555	0	0	0	0	0	0	0	0	0	0	0	0	0.00267036	0	0	0	0	0	0	0	0	0.00400536	0	0	0.00220791	0	0	0	0	0	0	0	0.000131454	0	0	0	0.000227122	0	0	0	0	0	0	0.000529216	0.000279407
Amino Acids and Derivatives	Arginine; urea cycle, polyamines	Putrescine utilization pathways	SpoIVD-associated_factor_SafA	0	0	0	0	0	0	0	0	0	0	0	0	0	0	0	0	0	0	0	0	0	0	0.000837672	0	0	0	0	0	0	0	0	0	0	0	0	0	0	0	0	0	0	0	0	0	0	0
Amino Acids and Derivatives	Arginine; urea cycle, polyamines	Putrescine utilization pathways	hypothetical_protein	0	0	0	0	0	0	0	0	0	0	0	0	0	0	0	0	0	0	0	0	0	0	1.4e-05	0	0	0	0	0	0	0	0	0	0	0	0	0	0	0	0	0	0	0	0	0	0	2.52e-06
Amino Acids and Derivatives	Arginine; urea cycle, polyamines	Putrescine utilization pathways	putative_aminotransferase	0	0	0	0	0	0	0	0	0	0	0	7.7e-06	0	0	0	0	0	0	0	0	0	0	5.59e-05	0	0	7.55e-05	3.06e-06	0	0	0	4.89e-06	0	0	1.07e-05	3.51e-05	5.04e-06	0	3.07e-06	0	2.48e-05	1.07e-05	3.03e-06	5.74e-05	4.88e-05	4.62e-05	2.52e-05
Amino Acids and Derivatives	Arginine; urea cycle, polyamines	Urea decomposition	ABC_transporter,_ATP-binding_protein	0	0	0	0	0	0	0	0	0	0	0	4.81e-05	0	0.000365565	0	0	0	0	1.45e-05	0	0	0	0.000631407	0	0	0	0	8.67e-05	0	0	0	0	0	0	0	0	0	0	0	0	0	0	0	0	0	0
Amino Acids and Derivatives	Arginine; urea cycle, polyamines	Urea decomposition	Allophanate_hydrolase_(EC_3.5.1.54)	0	0.00301431	0.00033561	0.00127708	0.00334826	0.000286706	0.00117484	0.00305388	0	0	0.000460016	0.000635462	0.00440811	0.000174078	0.00251888	0.00031839	0.000155255	0.00145133	0.000778931	0.000189914	0	0	0	0	0.00036244	7.55e-05	7.64e-05	0	0.000679818	0.000237676	0.00146556	0.000569796	0.000178244	0.000536548	0.000798751	0	9.57e-05	0.000153461	0.000996165	0	0.000399597	0.000454106	0.00137488	0.000742616	0.000781796	0.000377578
Amino Acids and Derivatives	Arginine; urea cycle, polyamines	Urea decomposition	Allophanate_hydrolase_(EC_3.5.1.54)_/_Urea_carboxylase_(EC_6.3.4.6)_#_[Biotin_carboxylase_(EC_6.3.4.14)/Allophanate_hydrolase_2_subunit_2_(EC_3.5.1.54)/Allophanate_hydrolase_2_subunit_1_(EC_3.5.1.54)/Biotin_carboxyl_carrier_protein]	0	0	0	0	0	0	0	0	0	0	0	0	0	0	0	0	0	0	0	0	0	0	5.82e-05	0	0	0	0	0	0	0	0	0	0	0	0	0	0	0	0	0	0	0	0	0	0	0
Amino Acids and Derivatives	Arginine; urea cycle, polyamines	Urea decomposition	Allophanate_hydrolase_2_subunit_1_(EC_3.5.1.54)	0	0	0	0	0	0	0	0	0	0	0	0	0	0	0	0	0	0	0	0	0	0	0	0	0	0	0	0	0	0	0	0	0	0	0	0	9.57e-05	7.67e-05	0	0	0	7.57e-05	0	0	0	0
Amino Acids and Derivatives	Arginine; urea cycle, polyamines	Urea decomposition	Aminomethyltransferase	0	0	0	0	0	0	0	0	0	0	0	0	0	0.000107763	0	0	0	0	0	0	0	0	0	0	0	0	0	0	0	0	0	0	0	0	0	0	0	0	0	0	0	0	0	0	0	0
Amino Acids and Derivatives	Arginine; urea cycle, polyamines	Urea decomposition	Eukaryotic-type_low-affinity_urea_transporter	0.000406772	9.42e-05	0.000671219	0.00177681	0.000862742	0	0.000704902	0.00035928	0.000194126	0.000499062	0.00057502	0.000962822	0.00144792	0	0.00119947	0.000198994	7.76e-05	0	0.00188393	0.000284871	0	0.000200474	0.00942849	0	0.00108732	0.00030204	0.000458582	0	0.000261468	0.00135815	6.11e-05	0.000126621	0.00184186	0.000536548	0.00119813	0.000756202	0.000765385	0.000153461	0.000398466	0	0.00259738	0.000908213	0	0.000477396	0.00180415	0
Amino Acids and Derivatives	Arginine; urea cycle, polyamines	Urea decomposition	Histidine_ABC_transporter,_ATP-binding_protein_HisP_(TC_3.A.1.3.1)	0	0	0	0	0	0	0	0	0	0	0	0	0	0	0	0	0	0	0	0	0	0	0	0	0	0	1.7e-05	0	0	0	0.00024426	0	0	0	0	0	0	0	0	0	0	0	0	0	0.000120276	0
Amino Acids and Derivatives	Arginine; urea cycle, polyamines	Urea decomposition	HupE-UreJ_family_metal_transporter	0	0	0	0	0	0	0	0	0	0	0	0	0	0	0	0	0	0	0	0	0	0	0.00149898	0	0	0	0	0	0	6.79e-05	0	0	0	0	0	0	0	0	0	0	0	0	0	0	0	0
Amino Acids and Derivatives	Arginine; urea cycle, polyamines	Urea decomposition	Nickel-binding_accessory_protein_UreJ-HupE	0	0	0	0	0	0	0	0	0	0	0	0	0	0	0	0	0	0	0	0	0	0	0.000508319	0	0	0	0	0	0	0	0	0	0	0	0	0	0	0	0	0	0	0	0	0	0	0
Amino Acids and Derivatives	Arginine; urea cycle, polyamines	Urea decomposition	Organosulfonate_ABC_transporter_ATP-binding_protein	0	9.42e-05	0	0	0	0	0	0	0	0	0	0	0	0.000130559	0	0	0	0	0	0	0	0	0	0	0	0	0	0	0	0	0	0	0	0	0	0	0	0	0	0	0	0	0	0	0	0
Amino Acids and Derivatives	Arginine; urea cycle, polyamines	Urea decomposition	Partial_urea_carboxylase_(EC_6.3.4.6)	0	0	0	0	0	0	0	0	0	0	0	0	0	0	0	0	0	0	0	0	0	0	0	0	0	0	0	0	0	0	0	0	0	0	0	0	0	0	0	0	0	7.57e-05	0	0	0	0
Amino Acids and Derivatives	Arginine; urea cycle, polyamines	Urea decomposition	Partial_urea_carboxylase_(EC_6.3.4.6)_#_[Allophanate_hydrolase_2_subunit_2/Allophanate_hydrolase_2_subunit_1]	0	0	0	0	0	0	0	0	0	0	0	0	0	0	0	0	0	0	0	0	0	0	0	0	0	0	0	0	0	0	0	0	0	0	0	0	0	0	0	0	0	0	0	0	0	0.000125859
Amino Acids and Derivatives	Arginine; urea cycle, polyamines	Urea decomposition	Possible_regulatory_protein_similar_to_urea_ABC_transporter,_substrate_binding_protein	0	0	0	0	0	0	0	0	0	0	0	0	0	0	0	0	0	0	0	0	0	0	0.00252008	0	9.06e-05	0	0	0	0	0	0	0	0	0	0	0	0	0	0	0	0	0	0	0	0	0
Amino Acids and Derivatives	Arginine; urea cycle, polyamines	Urea decomposition	Predicted_protein	0	0	0	0	0	0	0	0	0	0	0	0	0	0	0	0	0	0	0	0	0	0	0	0	0	0	0	0	0	0	0	0	0	0	0	0	0	0	0	0	0	0	0	0	0	0
Amino Acids and Derivatives	Arginine; urea cycle, polyamines	Urea decomposition	Putative_amino_acid_permease	0	0	0	0	0	0	0	0	0	0	0	0	0	0	0	0	0	0	0	0	0	0	0.0006011	0	0	0	0	0	0	0	0	0	0	0	0	0	0	0	0	0	0	0	0	0	0	0
Amino Acids and Derivatives	Arginine; urea cycle, polyamines	Urea decomposition	Taurine_transport_ATP-binding_protein_TauB	0	0	0	1.85e-05	0	0	0	0	0	0	0	0	0	0	0	0	0	0	0	3.17e-05	0	0	0	0	0	0	0	0	0	0	0	0	0	0	0	0	0	0	0	0	0	0	0	0	0	0
Amino Acids and Derivatives	Arginine; urea cycle, polyamines	Urea decomposition	Urea_ABC_transporter,_ATPase_protein_UrtD	0.00374231	0.000470986	0.000783089	0	0.000369747	0	0.000274129	1.12e-05	0	0	5.75e-05	0.00520459	9.65e-05	0.00839777	0	0.000238792	0	2.07e-05	4.83e-05	0	0	0	0.00898548	0	0	0.0030204	7.64e-05	0.00485642	0.00175184	0.000339537	0.00158769	0	0	3.35e-05	0	0.000504135	0	0.000690573	0.000332055	0.000620882	0.000332997	0.000908213	0.000448332	0.000477396	0.00108249	0.000692226
Amino Acids and Derivatives	Arginine; urea cycle, polyamines	Urea decomposition	Urea_ABC_transporter,_ATPase_protein_UrtE	0.00244063	0.00065938	0.00123057	0	0.000205415	0.00021503	7.83e-05	0	0.000582379	9.98e-05	0.000230008	0.0026959	0.000530903	0.0118166	0	0.000596981	7.76e-05	0.000207332	0.000289835	0.000569743	0	0.000467772	0.0104179	0	0.00054366	0.00317142	0.000229291	0.00355559	0.00196101	0.000814888	0.000671716	6.33e-05	0.000891222	0.00063715	0.000399375	0.00144939	0.00277452	0.00122769	0.000398466	8.87e-05	0.00119879	0.00121095	0.000358665	0.000618847	0.00114263	0.000678241
Amino Acids and Derivatives	Arginine; urea cycle, polyamines	Urea decomposition	Urea_ABC_transporter,_ATPase_protein_UrtE_#_frameshift	0	0	0	0	0	0	0	0	0	0	0	0	0	0.00048116	0	0	0	0	0	0	0	0	0	0	0	0	0	0	0	0	0	0	0	0	0	0	0	0	0	0	0	0	0	0	0	0
Amino Acids and Derivatives	Arginine; urea cycle, polyamines	Urea decomposition	Urea_ABC_transporter,_permease_protein_UrtB	0.00479217	0.00367369	0.000559349	0.000444203	0	0	0	8.98e-05	0	0.000199625	0.000230008	0.00606578	0.00135139	0.0100588	0	0	0	0	0.000289835	0	0	0	0.0167159	0.643087	0.00054366	0.00369999	0	0.0039892	0.00125505	0.000252227	0.00103811	0.000126621	5.94e-05	0.000134137	0	0.00018905	0	0.000920764	0.000464877	0.00106437	0.00293038	0.00204348	0.000358665	0.00111392	0.000902073	0.000377578
Amino Acids and Derivatives	Arginine; urea cycle, polyamines	Urea decomposition	Urea_ABC_transporter,_permease_protein_UrtC	0.00534761	0.000188394	0.000671219	0	8.22e-05	0	0.000156645	0.0004491	0	0	0	0.00510296	0	0.0106392	0	0.000397987	0	0.000414665	0.000144917	0	0	0	0.0117821	0	0.000354889	0.00332244	0	0.00650413	0.00172569	0.000135815	0.000793846	0	0	0	0	0.000252067	0.000382693	0.00115095	0.000398466	0.00131872	0.000399597	0.00181643	0.000537998	0.000548121	0.000541244	0.00100687
Amino Acids and Derivatives	Arginine; urea cycle, polyamines	Urea decomposition	Urea_ABC_transporter,_substrate_binding_protein_UrtA	0.000833883	0.000282592	0.00011187	0	0	0	7.83e-05	0	0	0	0	0.00207007	0	0.000155438	0	3.98e-05	0	0	7.25e-05	0	0	2.55e-05	7.76e-06	0	0	0.000490815	0	0	0.000200459	0	6.11e-05	0	0	0	0	9.45e-05	0.00028702	0.000222883	0	3.99e-05	0	7.57e-05	0.00023911	0.000159132	9.02e-05	0.000125859
Amino Acids and Derivatives	Arginine; urea cycle, polyamines	Urea decomposition	Urea_ABC_transporter,_urea_binding_protein	0.0043728	9.42e-05	0.00022374	0.000444203	0.000287581	0	1.74e-05	0.000718561	0	0	0	0.00428456	0.000193056	0.0100649	0.000119947	0.000835773	0	0.000207332	0.000797045	0	0	0.000175017	0.0224906	0	0.000996711	0.00275611	0	0.0079784	0.00236193	6.79e-05	0.00146556	0.000126621	0	0	0	0.000535643	0.00267885	0.00144874	0.000398466	0.000580968	0.000332997	0.00190472	0.001076	0.000477396	0.00195449	0.000566367
Amino Acids and Derivatives	Arginine; urea cycle, polyamines	Urea decomposition	Urea_carboxylase-related_ABC_transporter,_ATPase_protein	0.000528804	9.42e-05	0.00022374	0.00133261	8.22e-05	0.000143353	0.000117484	0	0	0	0.000230008	0.00144423	0.000675695	0.000217598	0.00133274	0	7.76e-05	0.000103666	8.7e-05	0.000379828	0	0.000501184	0.00535445	0	0.000724881	0	0.000135876	0.000520331	0.00057523	0.000520623	0.00104828	3.17e-05	5.94e-05	0.000134137	0.000399375	0.000252067	0.000664929	0.000153461	0.000296083	0.00035479	0	0.000756844	0.000478221	0.000106088	0.000420967	6.29e-05
Amino Acids and Derivatives	Arginine; urea cycle, polyamines	Urea decomposition	Urea_carboxylase-related_ABC_transporter,_periplasmic_substrate-binding_protein	0	0.00433307	0	0.00122156	0.00271147	0	0.00101819	0.00152694	0	0	0	0	0.00231667	0.000522235	0.00203909	0	0.000155255	0.000414665	0.000434752	0	0	0	0	0	0	0.00015102	0	0	0.00115046	0.000407444	0.00195408	0	0.00011883	0	0	0.000378101	0	0	0.000398466	0	0.000399597	0.00136232	0.000896664	0.000318264	0.00168387	0.000251718
Amino Acids and Derivatives	Arginine; urea cycle, polyamines	Urea decomposition	Urea_carboxylase-related_ABC_transporter,_permease_protein	0	0.00122456	0.00022374	0.000666305	0.000616244	0	0.000939869	0.00035928	0	0	0	0.000192564	0.000772223	0.000174078	0.000119947	0	0	0	0.000289835	0	0	0	0	0	4.53e-05	0.00030204	0	0.000433609	0.00109817	0.000339537	0.000732781	0	0	0	0	0	0	0	0.000132822	0.00035479	0.000532796	0.000756844	0.000836886	0.00100784	0.00144332	0.000943944
Amino Acids and Derivatives	Arginine; urea cycle, polyamines	Urea decomposition	Urea_carboxylase-related_amino_acid_permease	0	0	0	0	0	0	0	0	0	0	0	0	0	0	0	0	0	0	0	0	0	0	0.0103192	0	0	0	0	0	0	0	0	0	0	0	0	0	0	0	0	0	0	0	0	0	0	0
Amino Acids and Derivatives	Arginine; urea cycle, polyamines	Urea decomposition	Urea_carboxylase-related_aminomethyltransferase_(EC_2.1.2.10)	0.000162709	0.0033911	0.000447479	0.00166576	0.00205415	0.000286706	0.000939869	0.00152694	0.000194126	0.00039925	0	0.000192564	0.0041507	0.0078128	0.00371834	0.00031839	0.000465765	0.000621997	0.000217376	0.000759657	0.000348475	0.000200474	0	0	0.00108732	0	0.000840734	0	0.000732112	0.00217303	0.0024426	0.000379864	0.000237659	6.71e-05	0.0003195	0	0.000191346	0	0.000132822	0	0.000532796	0	0.00101622	0.000212176	0.000962211	0.000755155
Amino Acids and Derivatives	Arginine; urea cycle, polyamines	Urea decomposition	Urea_carboxylase_(EC_6.3.4.6)	6.1e-05	0.002738	0.000408325	0.00134213	0.0024369	0.000124239	0.00066313	0.00102395	0.000703708	9.98e-05	0.000322011	0.000336988	0.0023778	6.96e-05	0.00154674	0.000126029	0.000504579	0.000428487	0.000547063	0.000259549	0	0	8.31e-06	0	0.000326196	0	0.000179836	0	0.000196973	0.00059157	0.00106864	0.000156166	0.000186166	0.000134137	0.000709557	0	0.000239183	0.000306921	0.000296636	0.000251309	0.000188699	0	0.000440362	0.000254611	0.000715644	0.000264304
Amino Acids and Derivatives	Arginine; urea cycle, polyamines	Urea decomposition	Urea_carboxylase_(EC_6.3.4.6)_#_[Biotin_carboxylase_(EC_6.3.4.14)/Allophanate_hydrolase_2_subunit_2_(EC_3.5.1.54)/Allophanate_hydrolase_2_subunit_1_(EC_3.5.1.54)/Biotin_carboxyl_carrier_protein]	7.46e-05	4.71e-05	5.59e-05	0.000126915	3.08e-05	0	0	0	0.000266924	0	0.000115004	0	0	0	0.000419813	0	0	0	0	0	0	0	0	0	0.000126854	0	4.72e-05	0	5.23e-05	6.79e-05	0	0	0	0.000100603	0.000139781	6.3e-05	0	0	0	0	0	0	0	0	0	6.29e-05
Amino Acids and Derivatives	Arginine; urea cycle, polyamines	Urea decomposition	Urea_carboxylase_(EC_6.3.4.6)_#_[Biotin_carboxylase_(EC_6.3.4.14)/Allophanate_hydrolase_2_subunit_2_(EC_3.5.1.54)/Allophanate_hydrolase_2_subunit_1_(EC_3.5.1.54)/Biotin_carboxyl_carrier_protein],_frameshift	0	0	1.4e-05	0	0	0	0	0	0	0	0	0	0	0	0	0	0	0	0	0	0	0	0	0	0	0	0	0	0	0	0	0	0	0	0	0	0	0	0	0	0	0	0	0	0	0
Amino Acids and Derivatives	Arginine; urea cycle, polyamines	Urea decomposition	Urea_channel_UreI	0.000162709	0.00226073	0.00234927	0.00255417	0.0021774	0.000931796	0.00180142	0.00206586	0.000970632	0.000598875	0.000805028	0.00144423	0.00308889	0.000783353	0.00191914	0.00274611	0.000776275	0.00196966	0.0012318	0.00294367	0.00174238	0.00130308	0.00226982	0	0.000906101	0.00067959	0.00160504	0	0.00156881	0.000271629	0.00842698	0.00202594	0.0020201	0.00281687	0.000878626	0.000441118	0.000861059	0.000997494	0.00185951	0	0.000332997	0.000302738	0.00334754	0.000159132	0.000180415	0.000377578
Amino Acids and Derivatives	Arginine; urea cycle, polyamines	Urea decomposition	Urease_accessory_protein_UreD	0.00073219	0.00106981	0.000207758	0.00179796	0.00205415	0.00111099	0.00144896	0.00205303	0.00131035	0.00114784	0.000805028	0.000722116	0.00250283	0.00528038	0.00137938	0.00163175	0.000853903	0.00233249	0.00249465	0.00151931	0.000522713	0.00105249	0.00660576	0	0.00154037	0.00037755	0.000840734	0	0.00120276	0.000305583	0.00578664	0.00196263	0.00112558	0.00308515	0.00107831	0.000441118	0.000956732	0.000575477	0.00102937	8.87e-05	0.00315238	0.000416264	0.00232468	0.000159132	0.00129297	0.000440507
Amino Acids and Derivatives	Arginine; urea cycle, polyamines	Urea decomposition	Urease_accessory_protein_UreE	0.000284741	0.000470986	0.00022374	0.000444203	0.000205415	0	0.000509096	0.00040419	0.000145595	0.000199625	0	0.00022867	0.000627431	0.00382972	0.000419813	7.96e-05	7.76e-05	0.000155499	0.00045649	0.000189914	0.000174238	0.000150355	0.00389944	0	0.00036244	7.55e-05	7.64e-05	0	0.000156881	0.000169768	0.000427456	0.00041152	0.000831807	0.000838356	0.000399375	0.000284836	0.000430529	0.000115095	0.000398466	8.87e-05	0.00133199	0.000189211	0.000149444	5.3e-05	0.000390898	0
Amino Acids and Derivatives	Arginine; urea cycle, polyamines	Urea decomposition	Urease_accessory_protein_UreF	4.07e-05	0.000282592	7.46e-05	0.000388678	0.000451912	0.000465898	0.000234967	0.00031437	0.000630911	0.000199625	0.000115004	6.02e-05	0.000289584	0.00474364	0.00035984	0.000517383	0.000232883	0.000310998	0.000739078	0.000284871	0.000522713	0.000193314	0.00628566	0	0.00036244	0.000596529	0.000343937	4.34e-05	0.000470643	0.000135815	0.00119077	0.000791384	0.000237659	0.000167671	0.000119813	0.00018905	0.00014351	0.000268556	0.000152745	4.43e-05	0.000133199	0.000302738	0.000866775	0.000185654	0.000240553	0.000157324
Amino Acids and Derivatives	Arginine; urea cycle, polyamines	Urea decomposition	Urease_accessory_protein_UreG	0.00183698	0.00207234	0.000671219	0.00178125	0.00164085	0.000931796	0.00199722	0.00220059	0.00228098	0.000898312	0.000841829	0.00120353	0.00231667	0.00465486	0.00125944	0.00142718	0.000815089	0.00347282	0.00416637	0.00194852	0.000261356	0.000902132	0.00544524	0	0.00135915	0.00199263	0.00118467	0.00255829	0.00130734	0.000679073	0.00546857	0.00142322	0.00347577	0.00241446	0.00163744	0.000661677	0.00157861	0.00135983	0.00278926	0.000399139	0.00416247	0.00181643	0.00153287	0.000293864	0.00201463	0.000409042
Amino Acids and Derivatives	Arginine; urea cycle, polyamines	Urea decomposition	Urease_alpha_subunit_(EC_3.5.1.5)	0.00447487	0.00768021	0.00325801	0.00610779	0.00441642	0.00193527	0.0059264	0.00745507	0.00867421	0.00369306	0.00230008	0.00659916	0.00796999	0.0110908	0.0040382	0.00424016	0.00294985	0.00846953	0.0105444	0.00552334	0.00243933	0.00315746	0.020535	0	0.00326196	0.00532346	0.00133753	0.00620683	0.00528166	0.00101861	0.0152968	0.00577183	0.00814985	0.00757873	0.00271402	0.00179598	0.00378592	0.00237864	0.00840844	0.000842626	0.0121344	0.00256998	0.00714342	0.00153597	0.00468424	0.00176388
Amino Acids and Derivatives	Arginine; urea cycle, polyamines	Urea decomposition	Urease_alpha_subunit_(EC_3.5.1.5)_/_Urease_beta_subunit_(EC_3.5.1.5)	0	4.71e-05	0	0	0	0	0	0	0	0	0	0	0	0	0	0	0	0	0	0	0	0	0	0	0	0	0	0	0	0	0	6.33e-05	5.94e-05	0	0	0	2.73e-05	0	0	0	0	0	0	0	0	0
Amino Acids and Derivatives	Arginine; urea cycle, polyamines	Urea decomposition	Urease_beta_subunit_(EC_3.5.1.5)	0.000762698	0.000847775	0.00033561	0.00105498	0.00112978	0.000358383	0.000979031	0.00103293	0.00140742	0.000698687	0.000230008	0.00110724	0.000675695	0.00187134	0.000899599	0.00103477	0.000543393	0.00103666	0.00159409	0.00151931	0.000348475	0.000300711	0.00366663	0	0.000906101	0.0010949	0.000420367	0	0.000862846	0.000203722	0.00192355	0.000633107	0.00172303	0.00150904	0.000918563	0.000378101	0.000430529	0.000306921	0.000464877	0.000443487	0.00153179	0.00034058	0.00146455	0.000318264	0.000631451	0.000251718
Amino Acids and Derivatives	Arginine; urea cycle, polyamines	Urea decomposition	Urease_beta_subunit_(EC_3.5.1.5)_/_Urease_gamma_subunit_(EC_3.5.1.5)	0.000244063	0.00150716	0.000503414	0.000111051	0.000205415	0	0.000548257	8.98e-05	0.00160154	0.000598875	0.00028751	9.63e-05	0.00154445	0.000217598	0	0.000159195	0	0.00186599	0.000688357	0.00113948	0	0	0	0	0.00036244	0.00037755	3.82e-05	0.000953939	0.000104587	3.4e-05	0.000183195	0.000791384	0.00151508	0	0	0	0.000382693	0	0.00318773	0	0.00259738	0	0.000119555	2.65e-05	0.000420967	0.000503437
Amino Acids and Derivatives	Arginine; urea cycle, polyamines	Urea decomposition	Urease_gamma_subunit_(EC_3.5.1.5)	0.000528804	0.00114607	0.000391544	0.000851389	0.000869589	0.000609251	0.00101819	0.00103293	0.000873568	0.000299437	0.000230008	0.00043327	0.00112616	0.00191486	0.000239893	0.000716377	0.000698648	0.00124399	0.000905733	0.000617221	0.000261356	0.000150355	0.00273155	0	0.00108732	0.000490815	0.000152861	0.000260165	0.00105459	0.000169768	0.0026258	0.0005909	0.000901125	0.00112899	3.99e-05	0.000409609	0.000845113	0.000690573	0.000464877	0.000310441	0.00117659	0.000605475	0.000687442	0.000185654	0.000220507	0.000314648
Amino Acids and Derivatives	Arginine; urea cycle, polyamines	Urea decomposition	Urease_gamma_subunit_(EC_3.5.1.5)_/_Urease_beta_subunit_(EC_3.5.1.5)	0.000132201	0	0	0	0	0	0	0	0	0	0	4.81e-05	0	0	0	3.98e-05	0	0	0	0	0	0	0	0	0	0	0	0.00121411	0	0	0	0	0	0	0	0	0	0	0	0	0	0	0	0	3.01e-05	0
Amino Acids and Derivatives	Arginine; urea cycle, polyamines	Urea decomposition	similar_to_ABC_transporter_substrate-binding_protein	0	0	0	0	0	0	0	0	0	0	0	0	0	0	0	0	0	0	0	0	0	0	0	0	0	0	0	0	0	0	0	0	0	0	0	0	0	0	0	0	0	0	0	0	0	0
Amino Acids and Derivatives	Arginine; urea cycle, polyamines	Urease subunits	Predicted_protein	0	0	0	0	0	0	0	0	0	0	0	0	0	0	0	0	0	0	0	0	0	0	0	0	0	0	0	0	0	0	0	0	0	0	0	0	0	0	0	0	0	0	0	0	0	0
Amino Acids and Derivatives	Arginine; urea cycle, polyamines	Urease subunits	Urease_accessory_protein_UreD	0.00073219	0.00109672	0.000239721	0.00197776	0.00201306	0.00111099	0.00144896	0.00207869	0.00131035	0.00114784	0.000805028	0.000722116	0.00251662	0.0053384	0.00137938	0.00163175	0.000853903	0.00233249	0.002505	0.00151931	0.000522713	0.00105249	0.00648936	0	0.00154037	0.00037755	0.000840734	0	0.00120276	0.000305583	0.00581572	0.00196263	0.00131043	0.00308515	0.00107831	0.000441118	0.000956732	0.000575477	0.00102937	8.87e-05	0.00317458	0.000416264	0.00233797	0.000159132	0.00129297	0.000440507
Amino Acids and Derivatives	Arginine; urea cycle, polyamines	Urease subunits	Urease_accessory_protein_UreE	0.000284741	0.000470986	0.00022374	0.000444203	0.000205415	0	0.000509096	0.00040419	0.000145595	0.000199625	0	0.00022867	0.000627431	0.00382972	0.000419813	7.96e-05	7.76e-05	0.000155499	0.00045649	0.000189914	0.000174238	0.000150355	0.00384124	0	0.00036244	7.55e-05	7.64e-05	0	0.000156881	0.000169768	0.000427456	0.00041152	0.000831807	0.000838356	0.000399375	0.000282315	0.000430529	0.000115095	0.000398466	8.87e-05	0.00133199	0.000189211	0.000149444	5.3e-05	0.000390898	0
Amino Acids and Derivatives	Arginine; urea cycle, polyamines	Urease subunits	Urease_accessory_protein_UreF	4.07e-05	0.000282592	0.00014916	0.000388678	0.000451912	0.000465898	0.000234967	0.00031437	0.000630911	0.000199625	0.000115004	6.02e-05	0.000289584	0.00474364	0.000479786	0.000477585	0.000232883	0.000310998	0.000739078	0.000284871	0.000522713	0.000207633	0.00628566	0	0.00036244	0.000611631	0.000343937	4.34e-05	0.000470643	0.000135815	0.00119077	0.000791384	0.000237659	0.000167671	0.000119813	0.00018905	0.00014351	0.000268556	0.00017931	4.43e-05	0.000133199	0.000302738	0.000866775	0.000185654	0.000240553	0.000157324
Amino Acids and Derivatives	Arginine; urea cycle, polyamines	Urease subunits	Urease_accessory_protein_UreG	0.00182397	0.00207234	0.000671219	0.00177237	0.00164578	0.000931796	0.00199722	0.00220059	0.00228098	0.000898312	0.000883231	0.00120353	0.00231667	0.00465834	0.00125944	0.00143833	0.000815089	0.00347282	0.00416637	0.00194472	0.000261356	0.000902132	0.00543826	0	0.00135915	0.00193389	0.00118467	0.00255829	0.00130734	0.000679073	0.00546208	0.00142576	0.00329752	0.00241446	0.00163744	0.000661677	0.00157861	0.00132573	0.00278926	0.000399139	0.00416247	0.00181643	0.00151579	0.00028962	0.00201463	0.000409042
Amino Acids and Derivatives	Arginine; urea cycle, polyamines	Urease subunits	Urease_alpha_subunit_(EC_3.5.1.5)	0.00447412	0.00757973	0.00326773	0.00610779	0.00437533	0.00193527	0.00579586	0.00727543	0.00857068	0.00369306	0.00253009	0.0065915	0.00790563	0.0110038	0.00399822	0.00423697	0.00279459	0.00837277	0.010686	0.00533342	0.00243933	0.00315746	0.022708	0	0.00308074	0.00524795	0.00133753	0.00599203	0.00528166	0.00101861	0.0153579	0.00572962	0.00803079	0.00751167	0.00271749	0.00179598	0.00378592	0.00237864	0.00831386	0.000842626	0.0121744	0.00257656	0.00702387	0.00154058	0.00457704	0.00176018
Amino Acids and Derivatives	Arginine; urea cycle, polyamines	Urease subunits	Urease_alpha_subunit_(EC_3.5.1.5)_/_Urease_beta_subunit_(EC_3.5.1.5)	0	4.71e-05	0	0	0	0	0	0	7.28e-05	0	0	0	0	0	0	0	0	0.000124399	5.43e-05	0	0	0	0	0	0	0	0	5.2e-05	0	0	3.66e-05	6.33e-05	9.51e-05	0	0	0	2.73e-05	0	8.97e-05	0	0	0	0	0	0	0
Amino Acids and Derivatives	Arginine; urea cycle, polyamines	Urease subunits	Urease_beta_subunit_(EC_3.5.1.5)	0.000762698	0.000847775	0.00033561	0.00105498	0.00112978	0.000358383	0.000979031	0.00103293	0.00140742	0.000698687	0.000230008	0.00110724	0.000675695	0.00187134	0.000899599	0.00103477	0.000543393	0.00103666	0.00159409	0.00151931	0.000348475	0.000300711	0.00366663	0	0.000906101	0.0010949	0.000420367	0	0.000862846	0.000203722	0.00198461	0.000633107	0.00190127	0.00150904	0.000918563	0.000378101	0.000430529	0.000383652	0.000464877	0.000443487	0.00159839	0.00034058	0.00146455	0.000318264	0.000631451	0.000251718
Amino Acids and Derivatives	Arginine; urea cycle, polyamines	Urease subunits	Urease_beta_subunit_(EC_3.5.1.5)_/_Urease_gamma_subunit_(EC_3.5.1.5)	0.000244063	0.00150716	0.000503414	0.000111051	0.000205415	0	0.000548257	8.98e-05	0.00160154	0.000598875	0.00028751	9.63e-05	0.00154445	0.000217598	0	0.000159195	0	0.00186599	0.000688357	0.00113948	0	0	0	0	0.00036244	0.00037755	3.82e-05	0.000953939	0.000104587	3.4e-05	0.000183195	0.000791384	0.00151508	0	0	0	0.000382693	0	0.00318773	0	0.00259738	0	0.000119555	2.65e-05	0.000420967	0.000503437
Amino Acids and Derivatives	Arginine; urea cycle, polyamines	Urease subunits	Urease_gamma_subunit_(EC_3.5.1.5)	0.000691513	0.00102047	0.000391544	0.00103647	0.000896978	0.000609251	0.00101819	0.000943111	0.000873568	0.000299437	0.000230008	0.00043327	0.000997455	0.00182782	0.000239893	0.000716377	0.000698648	0.00124399	0.000905733	0.000617221	0.000261356	0.000150355	0.00285571	0	0.00108732	0.000490815	0.000152861	0.000260165	0.00103716	0.000169768	0.0026258	0.000548693	0.000940735	0.00121841	3.99e-05	0.000409609	0.000589985	0.000537112	0.000464877	0.000221744	0.00168719	0.000605475	0.000627665	0.000185654	0.000260599	0.000314648
Amino Acids and Derivatives	Arginine; urea cycle, polyamines	Urease subunits	Urease_gamma_subunit_(EC_3.5.1.5)_/_Urease_beta_subunit_(EC_3.5.1.5)	5.08e-05	0	0	0	0	0	0	0	0	0	0	4.81e-05	0	0	0	3.98e-05	0	0	0	0	0	0	0	0	0	0	0	0.00121411	0	0	0	0	0	0	0	0	0	0	0	0	0	0	0	0	3.01e-05	0
Amino Acids and Derivatives	Aromatic amino acids and derivatives	Aromatic amino acid degradation	2,4-dihydroxyhept-2-ene-1,7-dioic_acid_aldolase_(EC_4.1.2.52)	0.000894899	0	0.00022374	0.000222102	0.000287581	0	0.00031329	0	0.000194126	0.000249531	5.75e-05	0.000385129	0	0.00173949	0.000239893	0.000159195	0.000155255	0.000207332	0.000144917	0.000569743	0	5.01e-05	0.00165037	0	0	0.000815508	0.000101907	0	6.97e-05	0.000475351	4.07e-05	0.000253243	5.94e-05	6.71e-05	0.000133125	6.3e-05	0	0.000523429	0.000132822	5.91e-05	3.88e-05	0.000378422	0.000229147	0.000256379	0.000530118	0.000146836
Amino Acids and Derivatives	Aromatic amino acids and derivatives	Aromatic amino acid degradation	2,4-dihydroxyhept-2-ene-1,7-dioic_acid_aldolase_(EC_4.1.2.n4)	0.000406772	0	5.59e-05	0.000499728	2.05e-05	0	0	0	0	9.98e-05	0.000115004	0.000577693	9.65e-05	0.00313935	0.000119947	0	0	0.000207332	2.42e-05	4.75e-05	8.71e-05	0.000167061	0.00416696	0	6.04e-05	0.00261466	2.55e-05	0.000202351	0.000156881	0.000237676	0	0	0	0.000134137	0.000346125	2.1e-05	0	0.000139521	0.000154959	0.000561751	0.000133199	5.05e-05	0.000826923	0.000477396	0.00120707	0.000149832
Amino Acids and Derivatives	Aromatic amino acids and derivatives	Aromatic amino acid degradation	2-hydroxyhepta-2,4-diene-1,7-dioate_isomerase_(EC_5.3.3.-)	0	0	0	0	0	0	0	0	0	0	0	0	0	0	0	0	0	0	0	0	0	0	0	0	0	0	0	0	0	0	0	0	0	0	0	0	0	0	0	0	0	0	0	0	0	0
Amino Acids and Derivatives	Aromatic amino acids and derivatives	Aromatic amino acid degradation	2-hydroxyhepta-2,4-diene-1,7-dioate_isomerase_(EC_5.3.3.-)_/_5-carboxymethyl-2-oxo-hex-3-_ene-1,7-dioate_decarboxylase_(EC_4.1.1.68)	0.00825748	0	0.00123057	0.000777355	0.000985991	0	0.000156645	0	0.00147924	0.00678725	0.00391014	0.00760629	0	0	0.000959572	0.000159195	0.00062102	0	0.00202884	0.00170923	0.00331051	0.00501184	4.66e-06	0	0.00199342	0.00225171	0.000229291	0	0.015845	0.00441398	0.0012213	0	0.000653563	0.00268274	0.001917	0.000441118	0.00192303	4.65e-05	0.00102937	0.00434618	0.00186479	0.001438	0.000478221	0.0124653	0.000373659	0.0259899
Amino Acids and Derivatives	Aromatic amino acids and derivatives	Aromatic amino acid degradation	2-oxo-hepta-3-ene-1,7-dioic_acid_hydratase_(EC_4.2.-.-)	5.42e-05	0	0	0	0	0	0	0	0	0	0	8.34e-05	6.95e-05	0.00380144	0	0	0	0	0	0	0.000174238	0.000375888	0.00420004	0	0.000130479	0.00356936	0	0	0	0	0	0	0	0	0	0	0	0.000375979	0	0.000250127	0	0	0	0	0.00128906	0
Amino Acids and Derivatives	Aromatic amino acids and derivatives	Aromatic amino acid degradation	3,4-dihydroxyphenylacetate_2,3-dioxygenase_(EC_1.13.11.15)	0	0	0	0	0	0	0	0	0	0	0	0	0	0.00261644	0	0	0	0	0	0	0	0	0.00310944	0	7.25e-05	0.00280264	0	0	0	0	0	0	0	0	0	0	0	0.000125838	0	0	0	0	0	0	0.00101513	0
Amino Acids and Derivatives	Aromatic amino acids and derivatives	Aromatic amino acid degradation	3,4-dihydroxyphenylacetate_2,3-dioxygenase_(EC_1.13.11.15)_/_5-carboxymethyl-2-hydroxymuconate_delta-isomerase_(EC_5.3.3.10)	0	0	0	0	0	0	0	0	0	0	0	0	0	0	0	0	0	0	0	0	0	0	0.000551518	0	0	0	0	0	0	0	0	0	0	0	0	0	0	0	0	0	0	0	0	0	0	0
Amino Acids and Derivatives	Aromatic amino acids and derivatives	Aromatic amino acid degradation	4-hydroxyphenylpyruvate_dioxygenase_(EC_1.13.11.27)	4.07e-05	0.000282592	0	0	0.00014379	0	0	0	0	0	0	8.95e-05	0.000193056	0.0338568	0	0	3.88e-05	0	0.000108688	0	0	0	0.0075	0	0.000521914	0.000630344	0.000179905	0	0.000193487	6.79e-05	2.12e-05	0	2.97e-05	9.21e-05	0.0001101	1.05e-05	0.000542148	0.000498747	0.00019879	0.000983064	0.000233098	0.000629694	0.000888798	9.23e-06	0.00104091	0.000696421
Amino Acids and Derivatives	Aromatic amino acids and derivatives	Aromatic amino acid degradation	5-carboxymethyl-2-hydroxymuconate_delta-isomerase_(EC_5.3.3.10)	0.000650836	9.42e-05	0	0.000333152	0	0	3.92e-05	0	0.000145595	9.98e-05	0.000536685	0.000336988	0.000193056	0.00538019	6e-05	0.000265325	0	0	7.25e-05	0.000379828	0.00113254	0.00095225	0.00453988	0	0.000634271	0.0103732	0.000840734	0.000216804	0.000130734	6.79e-05	3.05e-05	2.11e-05	2.97e-05	0.00110663	0.00015975	6.3e-05	0.00053577	0.00111259	0.000774795	0.000576533	0.000632695	0.000264895	0.00143466	0.000185654	0.00162773	0.00144738
Amino Acids and Derivatives	Aromatic amino acids and derivatives	Aromatic amino acid degradation	5-carboxymethyl-2-hydroxymuconate_semialdehyde_dehydrogenase_(EC_1.2.1.60)	0.000139749	0	0	0.000111051	0	0	0	3.99e-05	0	0	0	1.95e-05	0	0.0081869	0	5.12e-05	0	0.000128546	0	0	0.000778261	0.00109974	0.010364	0	0	0.00626194	0.000267739	0	1.21e-05	2.26e-05	8.72e-06	0	0	9.19e-05	0.000450941	0	8.24e-05	0.000519135	0.000170566	0.000252151	9.06e-05	0	0.000455014	0.000419416	0.00292751	0.000389554
Amino Acids and Derivatives	Aromatic amino acids and derivatives	Aromatic amino acid degradation	5-carboxymethyl-2-oxo-hex-3-_ene-1,7-dioate_decarboxylase_(EC_4.1.1.68)	0	0	0	0	0	0	0	0	0	0	0	0	0	0	0	0	0	0	0	0	0	0	0.00114996	0	0	0	0	0	0	0	0	0	0	0	0	0	0	0.000153461	0	0	0	0	0	0	0	0
Amino Acids and Derivatives	Aromatic amino acids and derivatives	Aromatic amino acid degradation	5-carboxymethyl-2-oxo-hex-3-_ene-1,7-dioate_decarboxylase_(EC_4.1.1.68)_/_2-hydroxyhepta-2,4-diene-1,7-dioate_isomerase_(EC_5.3.3.-)	0	0	0.00011187	0	0	0	0	0	6.6e-05	0	0	0	0	0.010876	0	0	0	0	0	0	0	0.000100237	0.00678051	0	2.9e-05	0.00214203	0	0	0	0	0	0.000126621	0	0	0	0	9.57e-05	0.000679684	0	0.000177395	0	0	0	0	0.000664727	0
Amino Acids and Derivatives	Aromatic amino acids and derivatives	Aromatic amino acid degradation	5-carboxymethyl-2-oxo-hex-3-_ene-1,7-dioate_decarboxylase_(EC_4.1.1.68)_/_2-hydroxyhepta-2,4-diene-1,7-dioate_isomerase_(EC_5.3.3.-)_#_C-terminal_subunit_HpaG2	0	0	0	0	0	0	0	0	0.000112593	0	0	0	0	9.25e-05	0	0	0	0	0	0	0	0	0.00090233	0	7.25e-05	0.0025711	0	0	0	0	0	0	0	0	0	0	0	0.00030356	0	0	0	0	0	0	0.000755603	0
Amino Acids and Derivatives	Aromatic amino acids and derivatives	Aromatic amino acid degradation	5-carboxymethyl-2-oxo-hex-3-_ene-1,7-dioate_decarboxylase_(EC_4.1.1.68)_/_2-hydroxyhepta-2,4-diene-1,7-dioate_isomerase_(EC_5.3.3.-)_#_N-terminal_subunit_HpaG1	0	0	0	0	0	0	0	0	0	0	0	0	0	0	0	0	0	0	0	0	0	0	1.29e-05	0	0	0	0	0	0	0	0	0	0	0	0	0	0	0	0	0	0	0	0	0	0	0
Amino Acids and Derivatives	Aromatic amino acids and derivatives	Aromatic amino acid degradation	5-oxopent-3-ene-1,2,5-tricarboxylate_decarboxylase.	0	0	0	0	0	0	0	0	0	0	0	0	0	0	0	3.98e-05	0	0	0	0	0	0	0	0	0	0	0	0	0	0	0	0	0	0	0	0	0	0	0	0	0	0	0	0	0	0
Amino Acids and Derivatives	Aromatic amino acids and derivatives	Aromatic amino acid degradation	Amidase_family_protein_Swit_1649	0	0	0	0	0	0	0	0	0	0	0	0	0	0	0	0	0	0	0	0	0	0	0	0	0	0	0	0	0	0	0	0	0	0	0	0	0	0	0	0	0	0	0	0	0	0
Amino Acids and Derivatives	Aromatic amino acids and derivatives	Aromatic amino acid degradation	Amino_acid_permease	0	0	0	0	0	0	0	0	0	0	0	0	0	0	0	0	0	0	0	0	0	0	0.000232802	0	0	0	0	0	0	0	0	0	0	0	0	0	0	0	0	0	0	0	0	0	0	0
Amino Acids and Derivatives	Aromatic amino acids and derivatives	Aromatic amino acid degradation	Anthranilate_dioxygenase_large_subunit	0	0	0	0	0	0	0	0	0	0	0	0	0	0	0	0	0	0	0	0	0	0	0.00917227	0	0	0	0	0	0	0	0	0	0	0	0	0	0	0	0	0	0	0	0	0	0	0
Amino Acids and Derivatives	Aromatic amino acids and derivatives	Aromatic amino acid degradation	Anthranilate_dioxygenase_reductase	0	0	0	0	0	0	0	0	0	0	0	0	0	0	0	0	0	0	0	0	0	0	0.00245656	0	0	0	0	0	0	0	0	0	0	0	0	0	0	0	0	0	0	0	0	0	0	0
Amino Acids and Derivatives	Aromatic amino acids and derivatives	Aromatic amino acid degradation	Anthranilate_dioxygenase_reductase_#_***_Dlit_***	0	0	0	0	0	0	0	0	0	0	0	0	0	0	0	0	0	0	0	0	0	0	0.000846873	0	0	0	0	0	0	0	0	0	0	0	0	0	0	0	0	0	0	0	0	0	0	0
Amino Acids and Derivatives	Aromatic amino acids and derivatives	Aromatic amino acid degradation	Anthranilate_dioxygenase_small_subunit	0	0	0	0	0	0	0	0	0	0	0	0	0	0	0	0	0	0	0	0	0	0	0.00465604	0	0	0	0	0	0	0	0	0	0	0	0	0	0	0	0	0	0	0	0	0	0	0
Amino Acids and Derivatives	Aromatic amino acids and derivatives	Aromatic amino acid degradation	Aromatic-L-amino-acid_decarboxylase_(EC_4.1.1.28)	0	0	0	0	8.22e-05	0	0	0.00017964	9.71e-05	0	0	0	0	8.7e-05	0	0	0	0	0	9.5e-05	0.0013939	0.00100237	0	0	0.00054366	0.00045306	0.00214005	0	0	0	0.00024426	0	0	0	0	0	0.00191346	0.000230191	0.000199233	0.000532185	6.66e-05	0	0.00023911	0.000159132	6.01e-05	0
Amino Acids and Derivatives	Aromatic amino acids and derivatives	Aromatic amino acid degradation	Aromatic_amino_acid_transport_protein_AroP	0.00518024	0.00237377	0.00246114	0.000333152	0.000246498	0.00501736	0.00493431	0.00853291	0.00647088	0.00692033	0.00488767	0.00620218	0.00193056	0.0281259	0.000719679	0.00156542	0.000853903	0.00621997	0.00127205	0.00802607	0.00604024	0.00890437	0.0550349	0	0.00176202	0.0213469	0.00500606	0.00312198	0.00434037	0.00514285	0.00241546	0.00641548	0.006092	0.00468971	0.0102006	0.00767405	0.00672901	0.00195662	0.00283262	0.00826227	0.00278053	0.00177438	0.0197723	0.00463973	0.00920767	0.00749656
Amino Acids and Derivatives	Aromatic amino acids and derivatives	Aromatic amino acid degradation	Decarboxylase,_pyridoxal-dependent	0	0	0	0	0	0	0	0	0	0	0	0	0	0	0	0	0	0	0	0	0.000348475	0	0	0	0	0	0	0	0	0	0	0	0	0	0	0	0	0	0	0	0	0	0	0	0	0
Amino Acids and Derivatives	Aromatic amino acids and derivatives	Aromatic amino acid degradation	Homoprotocatechuate_degradative_operon_repressor	0	0	0	0	0	0	0	0	0	0	0	0	0	0.0039951	0	0	0	0	0	0	0	0	0.00174186	0	0	0.00287718	0	0	0	0	0	0	0	0	0	0	0	0.000347253	0	0.000177395	0	0	0	0	0.00105178	0
Amino Acids and Derivatives	Aromatic amino acids and derivatives	Aromatic amino acid degradation	Indoleacetamide_hydrolase_(EC_3.5.1.-)	0	0	0	0	0	0	0	0	0	0	0	0	0	0	0	0	0	0	0	0	0	0	0	0	0	0	0	0	0	0	0	0	0	0	0	0	0	0.000153461	0	0	0	0.000151369	0	0	0	0
Amino Acids and Derivatives	Aromatic amino acids and derivatives	Aromatic amino acid degradation	Kynurenine_formamidase,_bacterial_(EC_3.5.1.9)	0.000193217	4.71e-05	0.00011187	0	0.000184873	0	0	0	4.85e-05	0.000149719	0.000115004	0.000132388	0	0	0	0.000139296	0	0	7.25e-05	0.000284871	0.000174238	0.000150355	0.00148946	0	0	0.000369999	7.64e-05	0.000216804	7.84e-05	0.000101861	0	2.53e-05	0.00011883	0.00034652	0	6.3e-05	0	0.000408863	0.000132822	0.000310441	5.55e-05	0.000163983	0.000119555	0.000114929	0.00148384	0.000125859
Amino Acids and Derivatives	Aromatic amino acids and derivatives	Aromatic amino acid degradation	Phenylalanine-4-hydroxylase_(EC_1.14.16.1)	0	0	0	0	0	0	0	0	0	0	0	0	0	0	0	5.27e-05	0	0	0	0	0	0	0.00321777	0	0	0	0	0	0	0	0	0	0	0	0	0	0	0	0	0	0	0	0	0	0	0
Amino Acids and Derivatives	Aromatic amino acids and derivatives	Aromatic amino acid degradation	Phenylalanine-specific_permease	0.000650836	0	0	0	0	0.000143353	0.000156645	0	9.71e-05	0	0	0.000385129	0	0.0152827	0	3.98e-05	0	0.000207332	7.25e-05	7.3e-06	0	0	0.0263824	0	0.00037638	0.0110245	0.002672	0.000173444	0.000156881	0	0.000610651	0	0.00011883	0.00087189	0.00494906	0.000756202	0.000191346	0.00107422	0.000265644	0.00230259	0.000266398	0.000529791	0.0110517	0.00323568	0.00414954	0.00371033
Amino Acids and Derivatives	Aromatic amino acids and derivatives	Aromatic amino acid degradation	Phenylalanine_hydroxylase_transcriptional_activator_PhhR	0	0	0	0	0	0	0	0	0	0	0	0	0	0	0	0	0	0	0	9.5e-05	0	0	0.0187018	0	0.00018122	0	0	0	0	0	0	0	0	0	0	0	0	7.67e-05	0	0	0	0.000151369	0	0	0	0
Amino Acids and Derivatives	Aromatic amino acids and derivatives	Aromatic amino acid degradation	Predicted_2-keto-4-pentenoate_hydratase/2-oxohepta-3-ene-1,7-dioic_acid_hydratase	0	0	0	0	0.000164332	0	0	0	0	0.00039925	0.000345012	0	0	0	0	0.000159195	0	0	0	9.5e-05	0.000348475	0	0	0	0	0	0	0	0.000130734	0.000475351	2.04e-05	0	0	0.000201205	0	0	9.57e-05	0	0.00029885	0	0	0	0	0.00026522	0.000144332	0
Amino Acids and Derivatives	Aromatic amino acids and derivatives	Aromatic amino acid degradation	Probable_5-carboxymethyl-2-hydroxymuconate_delta_isomerase	0	0	0	0	0	0	0	0	0	0	0	0	0	0	0	0	0	0	0	0	0	0	0.00238622	0	0	0	0	0	0	0	0	0	0	0	0	0	0	0	0	0	0	0	0	0	0	0
Amino Acids and Derivatives	Aromatic amino acids and derivatives	Aromatic amino acid degradation	Putative_2,4-dihydroxyhept-2-ene-1,7-dioic_acid_aldolase	8.14e-05	9.42e-05	0	0	8.22e-05	0	0	0	0	0.000199625	0.000345012	0.000192564	0	4.35e-05	0.000119947	0	0.000155255	0	0.000144917	9.5e-05	0.000174238	0.000100237	0.000174602	0	0	0	0	0	0	0	0	0	0.00011883	0.000402411	7.99e-05	0	0	0	0.000199233	0	0.000882443	0.000227053	0	0	0	0
Amino Acids and Derivatives	Aromatic amino acids and derivatives	Aromatic amino acid degradation	Putative_amino_acid_permease	0	0	0	0	0	0	0	0	0	0	0	0	0	0	0	0	0	0	0	0	0	0	0.00145363	0	0	0	0	0	0	0	0	0	0	0	0	0	0	0	0	0	0	0	0	0	0	0
Amino Acids and Derivatives	Aromatic amino acids and derivatives	Aromatic amino acid degradation	Putative_fumarylacetoacetate_(FAA)_hydrolase	0	0	0	0	0	0	0	0	0	0	0	9.63e-05	0	0	0	3.98e-05	0	0	0	0	0	0	0	0	0	0	0	0	0	0	0	0	0	0	0	0	0	0	0	0	0	0	0	0	0	0
Amino Acids and Derivatives	Aromatic amino acids and derivatives	Aromatic amino acid degradation	Succinate-semialdehyde_dehydrogenase_[NAD(P)+]_(EC_1.2.1.16)	1.3e-05	0	0	0	0	0	0	0	0	0	0	0	0	6.96e-06	0	0	0	0	0	0	0	0	0.000844596	0	0	7.85e-05	3.06e-06	0	0	0	0	0	0	1.88e-05	7.35e-05	0	7.65e-06	1.53e-05	5.31e-06	7.1e-06	5.33e-06	0	5.74e-05	4.03e-05	5.29e-05	1.01e-05
Amino Acids and Derivatives	Aromatic amino acids and derivatives	Aromatic amino acid degradation	Tryptophan_2,3-dioxygenase_(EC_1.13.11.11)	0	0	0	0	0	0	0	0	0	0	0	0	0	0	0	0	0	0	0	0	0	0	0.00213336	0	0	0	0	0	0	0	0	0	0	0	0	0	0	0	0	0	0	0	0	0	0	0
Amino Acids and Derivatives	Aromatic amino acids and derivatives	Aromatic amino acid degradation	Tryptophan_2-monooxygenase_(EC_1.13.12.3)	0	0	0	0	0	0	0	0	0	0	0	0	0	0	0	0	0	0	0	0	0	0	0.00424864	0	0	0	0	0	0	0	0	0	0	0	0	0	0	0	0	0	0	0	0	0	0	0
Amino Acids and Derivatives	Aromatic amino acids and derivatives	Aromatic amino acid degradation	Tryptophanase_(EC_4.1.99.1)	0.0309147	0.0103617	0.0155499	0.0177681	0.017452	0.00114683	0.00753574	0.00386226	0.0165978	0.0270492	0.0289235	0.0268627	0.0133208	0.00287229	0.0182619	0.00884385	0.0204419	0.00373198	0.0332948	0.0174721	0.0190209	0.0174863	0.00675126	0	0.0157662	0.030978	0.00706981	0.00304455	0.0342524	0.0450905	0.0219834	0.0319855	0.0138734	0.0184606	0.0206876	0.00957856	0.0127245	0.0320733	0.0233933	0.011782	0.0337826	0.0427617	0.0218188	0.0535479	0.0205651	0.0513925
Amino Acids and Derivatives	Aromatic amino acids and derivatives	Aromatic amino acid degradation	Tryptophanase_(EC_4.1.99.1)_in_a_prenylated_indole_derivative_biosynthesis_cluster	0	0	0	0	0	0	0	0	0	0	0	0	0	0	0	0	0	0	0	0	0	0	0	0	0	0	0	0	0	0	0	0	0	0	0	0	0	0	0	0	3.33e-05	0	0	0	0	0
Amino Acids and Derivatives	Aromatic amino acids and derivatives	Aromatic amino acid degradation	Tyrosine_phenol-lyase_(EC_4.1.99.2)	0	0	0.00033561	0.000111051	0.000131465	7.17e-05	0.000296506	0.00017964	0	0	5.75e-05	0	0	8.7e-05	9e-05	0.000309862	0.000207007	0	0.000108688	0	0.000319436	0.000255604	0	0	0	5.66e-05	0.000191076	0.000164152	0	0.000203722	0	0.000239676	2.97e-05	5.03e-05	0	0	0	0	0.000116219	0.000369573	0.000116549	0	0	7.96e-05	0.000362977	8.39e-05
Amino Acids and Derivatives	Aromatic amino acids and derivatives	Aromatic amino acid degradation	cyclase_family_protein	0	0	0	0	0	0	0	0	0	0	0	0	0.000193056	0	0	0	0	0	0	0	0	0	0	0	0	0	0	0	0	0	0	0	0	0	0	0	0	0	0	0	0	0	0	0	0	0
Amino Acids and Derivatives	Aromatic amino acids and derivatives	Aromatic amino acid degradation	gamma-aminobutyrate_(GABA)_permease	2.64e-05	0	0	0	0	0	0.000156645	0	0	0	0.000115004	2.41e-05	0	0.00159064	0	0	0	0	3.22e-05	0	0.00197469	0.00215509	0.00896954	0	1.81e-05	0.00102082	0.000576412	0	0	0	2.71e-05	4.22e-05	0	0.000228642	0.000585751	7.7e-05	0	5.75e-05	0.000753581	0.000699724	4.99e-05	0.000193416	0.00145589	0.000293363	0.000670024	0.000435088
Amino Acids and Derivatives	Aromatic amino acids and derivatives	Aromatic amino acid degradation	gamma-aminobutyrate_(GABA)_permease_@_L-arginine_permease	0	0	0	0	0	0	0	0	0	0	0	0	0	0	0	0	0	0	0	0	0	0	0.000232802	0	1.81e-05	0	0	0	0	0	0	0	0	0	0	0	0	0	0	0	0	0	0	0	0	0
Amino Acids and Derivatives	Aromatic amino acids and derivatives	Aromatic amino acid degradation	hydroxyphenylpyruvate_isomerase_/_4-hydroxyphenylpyruvate_dioxygenase_(EC_1.13.11.27)	0	0	0	0	0	0	0	0	0	0	0	0	0	0.00169476	0	0	0	0	0	0	0	0	0.00141066	0	0	0	0	0	0	0	0	0	0	0	0	0	0	0	0	0	0	0	0	0	0	0
Amino Acids and Derivatives	Aromatic amino acids and derivatives	Aromatic amino acid degradation	hypothetical_protein	0	0	0	0	0	0	0	0	0	0	0	0	0	0	0	0	0	0	0	0	0	0	2.91e-05	0	0	0	0	0	0	0	0	0	0	0	0	0	0	0	0	0	0	0	0	0	0	0
Amino Acids and Derivatives	Aromatic amino acids and derivatives	Aromatic amino acid interconversions with aryl acids	ACT-domain-containing_protein,_predicted_allosteric_regulator_of_homoserine_dehydrogenase	0.00227793	0.00527504	0.00469853	0.00499728	0.00484779	0.00286706	0.00438606	0.00377244	0.00359134	0.00249531	0.00161006	0.00134795	0.00434376	0.00513531	0.00407818	0.00529323	0.00582206	0.00725663	0.00376785	0.00455794	0.000871188	0.00290687	0	0	0.00235586	0.00249183	0.00229291	0.00338215	0.00318991	0.00414235	0.00543479	0.00183601	0.00363916	0.0038229	0.00183713	0.00220559	0.00353991	0.00483401	0.00272285	0.000798277	0.00299698	0.0026868	0.0029291	0.0013261	0.00432995	0.00327234
Amino Acids and Derivatives	Aromatic amino acids and derivatives	Aromatic amino acid interconversions with aryl acids	Acyl-CoA_reductase_(EC_1.2.1.50)_/_Coenzyme_A_ligase	0.000406772	0	0	0	0	0	0	0	0	0	0	0	0	0	0	0	0	0	0	0	0	0	0	0	0	0.00015102	0	0	0	0	0	0	0	0	0	0	0	0	0	0	0	0	0	0	0	0
Amino Acids and Derivatives	Aromatic amino acids and derivatives	Aromatic amino acid interconversions with aryl acids	Amino_acid-binding_ACT	0.00781003	0.0105501	0.00861398	0.0112161	0.0147488	0.00265204	0.00755812	0.00520956	0.00747386	0.00578912	0.00402514	0.0043327	0.0118247	0.00409084	0.0125944	0.0140888	0.00970344	0.00621997	0.0136222	0.00854614	0.00714374	0.00801895	0	0	0.021384	0.0104959	0.00749017	0.0208999	0.00894222	0.019314	0.00732781	0.0141816	0.0102788	0.00690805	0.00694913	0.0141788	0.019326	0.0174945	0.0160051	0.0263431	0.0158174	0.019186	0.0104013	0.010821	0.0131101	0.00711105
Amino Acids and Derivatives	Aromatic amino acids and derivatives	Aromatic amino acid interconversions with aryl acids	Coenzyme_A_ligase	0.0171063	0.0143991	0.0105512	0.0236572	0.0188071	0.00473049	0.0128682	0.00871064	0.0135611	0.0133868	0.00832895	0.0168065	0.0137676	0.00326077	0.0216896	0.0173351	0.0180457	0.0157227	0.0149871	0.0160581	0.016599	0.0140295	0	0	0.0215692	0.0184933	0.0127234	0.0244293	0.017017	0.029758	0.014418	0.0148834	0.0113033	0.00861098	0.00745158	0.025016	0.0220791	0.0164756	0.0172877	0.0288956	0.0100391	0.0309371	0.0238496	0.024397	0.0152981	0.0182717
Amino Acids and Derivatives	Aromatic amino acids and derivatives	Aromatic amino acid interconversions with aryl acids	Indolepyruvate_ferredoxin_oxidoreductase,_alpha_and_beta_subunits	0	0	0	0	0	0	0	0	0	0	0	0	0	0	0	7.96e-05	0	0	0	0	0	0	0.0226982	0	0	0	0	0	0	0	0	0	0	0	0	0	0	0	0	0	0	0.000151369	0.00023911	0	0	0
Amino Acids and Derivatives	Aromatic amino acids and derivatives	Aromatic amino acid interconversions with aryl acids	Indolepyruvate_oxidoreductase_subunit_IorA_(EC_1.2.7.8)	0.0339373	0.0403126	0.0268838	0.0329688	0.0278992	0.00536977	0.0229699	0.00840955	0.0277552	0.0299564	0.0324196	0.0364877	0.0300948	0.00918263	0.0381582	0.0238307	0.0330841	0.0244825	0.0348149	0.0310611	0.0356258	0.0347488	0	0	0.0327322	0.0295395	0.0163912	0.0312077	0.0267304	0.0436875	0.0192221	0.0330431	0.0228799	0.0297006	0.0261293	0.0245544	0.0329205	0.0500486	0.0323099	0.0264726	0.0359877	0.0461675	0.0212103	0.0445453	0.0280533	0.0142221
Amino Acids and Derivatives	Aromatic amino acids and derivatives	Aromatic amino acid interconversions with aryl acids	Indolepyruvate_oxidoreductase_subunit_IorA_(EC_1.2.7.8)_/_Indolepyruvate_oxidoreductase_subunit_IorB_(EC_1.2.7.8)	0.000162709	0	0.00022374	0.000333152	4.11e-05	0	0.000234967	0	9.71e-05	0.000449156	0.000230008	4.81e-05	0	0	0.000119947	0	0.000194069	0.000155499	0.000326064	9.5e-05	0.000174238	0.000100237	0	0	0	0.000113265	0	0	0.000418349	0.000169768	0	0.000253243	5.94e-05	0.000134137	0	0	0.000191346	0.000805668	9.96e-05	0	0	0.000302738	0	0.000185654	0.00033076	0
Amino Acids and Derivatives	Aromatic amino acids and derivatives	Aromatic amino acid interconversions with aryl acids	Indolepyruvate_oxidoreductase_subunit_IorB_(EC_1.2.7.8)	0.00954559	0.0150244	0.00820379	0.00947633	0.00803856	0.0016844	0.00740147	0.00296406	0.00850112	0.0100811	0.00983284	0.00983683	0.00794746	0.00261117	0.0102554	0.0073495	0.0104344	0.00687652	0.0120025	0.00880569	0.00821821	0.0113101	0	0	0.011145	0.00853263	0.00500619	0.0110137	0.00780919	0.0118159	0.00601491	0.0119024	0.00655543	0.00857224	0.00890607	0.00903115	0.0101076	0.0139649	0.0106501	0.00997846	0.0131534	0.015312	0.00503128	0.0136721	0.00856969	0.00412189
Amino Acids and Derivatives	Aromatic amino acids and derivatives	Aromatic amino acid interconversions with aryl acids	Phenylacetate-coenzyme_A_ligase_(EC_6.2.1.30)	0.029041	0.0420479	0.0381841	0.044029	0.0503267	0.00611043	0.0240871	0.0108354	0.0416586	0.0308088	0.032734	0.0274466	0.0329713	0.0111691	0.0445665	0.0441209	0.0428195	0.0246294	0.0551872	0.0489154	0.0403616	0.0405046	0	0	0.0536665	0.0399703	0.0245106	0.0603982	0.0415432	0.0572267	0.0352889	0.0730551	0.0405955	0.034683	0.0271442	0.0426156	0.0583511	0.0607896	0.0565759	0.0570495	0.0783987	0.0856325	0.0333276	0.0788001	0.0532532	0.0178538
Amino Acids and Derivatives	Aromatic amino acids and derivatives	Aromatic amino acid interconversions with aryl acids	Phenylacetate-coenzyme_A_ligase_(EC_6.2.1.30);_Coenzyme_F390_synthetase	0.00600086	0.0200411	0.00496223	0.00871669	0.0143467	0.00342273	0.00659195	0.00335805	0.00437709	0.00785667	0.00568621	0.00807624	0.0107917	0.00341318	0.0120689	0.00894791	0.00663194	0.00536472	0.0106896	0.00890313	0.00421074	0.00470588	0	0	0.00848801	0.00832498	0.00640774	0.0225341	0.00963075	0.00399036	0.00225941	0.00430513	0.00781305	0.00351982	0.00717887	0.00597204	0.0106507	0.00944002	0.0145958	0.0271441	0.0117834	0.018279	0.000806997	0.00997227	0.012094	0.0100648
Amino Acids and Derivatives	Aromatic amino acids and derivatives	Bacilysin biosynthesis	Alanine-anticapsin_ligase_BacD	0	0	0	0	0	0	0	0	0	0	0	0	0	0	0	0	0	0	0	0	0	0	0.000746907	0	0	0	0	0	0	0	0	0	0	0	0	0	0	0	0	0	0	0	0	0	0	0
Amino Acids and Derivatives	Aromatic amino acids and derivatives	Bacilysin biosynthesis	Alanine-anticapsin_ligase_BacD_(EC_6.3.2.28)	0	0	0	0	0	0	0	0	0	0	0	0	0	0	0	0	0	0	0	0	0	0	0.00796377	0	0	0	0	0	0	0	0	0	0	0	0	0	0	0	0	0	0	0	0	0	0	0
Amino Acids and Derivatives	Aromatic amino acids and derivatives	Bacilysin biosynthesis	Bacilysin_biosynthesis_oxidoreductase_BacC	0	0	0	0	0	0	0	0	0	0	0	0	0	0	0	0	0	0	0	0	0	0	1.22e-05	0	0	0	0	0	0	0	0	0	0	0	0	0	0	1.4e-05	0	0	0	0	0	0	0	0
Amino Acids and Derivatives	Aromatic amino acids and derivatives	Bacilysin biosynthesis	Bacilysin_biosynthesis_protein_BacB	0	0	0	0	0	0	0	0	0	0	0	0	0	0	0	0	0	0	0	0	0	0	0.00483064	0	0	0	0	0	0	0	0	0	0	0	0	0	0	0	0	0	0	0	0	0	0	0
Amino Acids and Derivatives	Aromatic amino acids and derivatives	Bacilysin biosynthesis	Bacilysin_exporter_protein_BacE	0	0	0	0	0	0	0	0	0	0	0	0	0	0	0	0	0	0	0	0	0	0	0.00611106	0	0	0	0	0	0	0	0	0	0	0	0	0	0	0	0	0	0	0	0	0	0	0
Amino Acids and Derivatives	Aromatic amino acids and derivatives	Chorismate Synthesis	2-Keto-3-deoxy-D-manno-octulosonate-8-phosphate_synthase_(EC_2.5.1.55)	0	0	0	0.000111051	0	0	0	0	0	0	0	0	0	0	0	0	0	0	0	0	0	0	0	0	0	0	0	0	0	0	0	0	0	0	0	0	0	0	0	0	0	0	0	0	0	0
Amino Acids and Derivatives	Aromatic amino acids and derivatives	Chorismate Synthesis	2-Keto-3-deoxy-D-manno-octulosonate-8-phosphate_synthase_(EC_2.5.1.55)_##_KdsA	0.00453455	0.00270881	0.00301862	0.00257585	0.00420909	0.0156252	0.00303252	0.00692361	0.0025106	0.00282327	0.00215441	0.00429116	0.00261851	0.00648934	0.00394434	0.0042568	0.00492611	0.000663463	0.00661153	0.00343639	0.00194565	0.00247836	0.0024484	0	0.00469235	0.00147829	0.00407156	0.00853487	0.00218903	0.00677536	0.00184896	0.0069608	0.00213644	0.00276078	0.0045111	0.0090113	0.00615933	0.001737	0.00479152	0.0113271	0.00709871	0.0084068	0.00354036	0.00580286	0.00389979	0.00219847
Amino Acids and Derivatives	Aromatic amino acids and derivatives	Chorismate Synthesis	2-Keto-3-deoxy-D-manno-octulosonate-8-phosphate_synthase_(EC_2.5.1.55)_#_KdsA	0.0137622	0.000815948	0.000167805	0.000859321	0.00243007	0.000248138	0.000737367	0.000644373	0.00160075	0.00736117	0.00423598	0.0132807	0.000489923	0.000463919	0.00146959	0.00108166	0.00165855	0.000145133	0.00188052	0.00186733	0.00304916	0.00334541	0.00117997	0	0.00613089	0.00149686	0.000487756	0.00084361	0.016808	0.00343504	0.00339534	0.000540256	0.00144329	0.00293326	0.00191194	0.00162351	0.0047968	0.000724005	0.00126642	0.00538638	0.00341709	0.00340764	0.00367135	0.0118635	0.00109262	0.0330604
Amino Acids and Derivatives	Aromatic amino acids and derivatives	Chorismate Synthesis	2-amino-3,7-dideoxy-D-threo-hept-6-ulosonate_synthase_(EC_2.2.1.10)	0.00150506	0	0	0.000222102	0.000410829	0	0.000156645	0	0	0	0.000115004	0.000866539	0	0.00905207	0	0.00031839	7.76e-05	0	0.000289835	0.000569743	0.000348475	0.000100237	0	0	0.00054366	0.00083061	0.000152861	0.000953939	0.00049679	0.000543259	0.000488521	0.00113959	0.000653563	0.000603616	7.99e-05	0	0.0010524	0.000767303	6.64e-05	0.000842626	0.000133199	0.000227053	0	0.00122001	0.000932142	0
Amino Acids and Derivatives	Aromatic amino acids and derivatives	Chorismate Synthesis	2-amino-3,7-dideoxy-D-threo-hept-6-ulosonate_synthase_(EC_2.2.1.10)_#_AroA'	0.000894899	0.000282592	0.00022374	0.000610779	0.00014379	0	0.000234967	0	0.000194126	0.000149719	0.000115004	0.000673975	0.000337848	0	0.000719679	7.96e-05	0.000271696	0	0	0.000379828	0.000348475	0.000801895	0	0	0.00117793	0.000188775	0.00103181	0.000520331	0.000287615	0.00213908	0.00012213	0.000126621	5.94e-05	0.000134137	0	0.000378101	9.57e-05	0.000920764	0	0.000221744	0	0.00068116	0	0.000848704	0.000390898	0
Amino Acids and Derivatives	Aromatic amino acids and derivatives	Chorismate Synthesis	2-amino-4-hydroxy-6-hydroxymethyldihydropteridine_pyrophosphokinase_(EC_2.7.6.3)_/_2-keto-3-deoxy-D-arabino-heptulosonate-7-phosphate_synthase_I_beta_(EC_2.5.1.54)	0	0	0	0	0	0	0	0	0	0	0	0	0	0	0	0	0	0	0	0	0	0	0	0	0	0	0	0	0	0	0	0	0	0	2e-05	0	0	0	0	0	0	0	0	0	0	0
Amino Acids and Derivatives	Aromatic amino acids and derivatives	Chorismate Synthesis	2-keto-3-deoxy-D-arabino-heptulosonate-7-phosphate_synthase_II_(EC_2.5.1.54)_##_AroA_II	5.42e-05	0.000125596	0	0	0	0	0.00010443	0	0.000194126	0	5.11e-05	1.6e-05	4.29e-05	0	0	0	0	0	0	0	0.00213441	0.00294863	0.00226837	0	0	0.00010068	0	0	5.23e-05	9.05e-05	0	0	0	8.94e-05	0.0001065	0.000267821	0	0	0.00114006	0	0	0.000113527	0	2.65e-05	0.000200461	0
Amino Acids and Derivatives	Aromatic amino acids and derivatives	Chorismate Synthesis	2-keto-3-deoxy-D-arabino-heptulosonate-7-phosphate_synthase_II_(EC_2.5.1.54)_#_AroA_II	8.14e-05	0	0	0	0	0	0	0	0	0	2.56e-05	8.99e-05	2.15e-05	0	0	0	0	0	0	0	0.00072599	0.000927191	0.000901594	0	0	0	0	0	0	0	0	0	0	0	0	1.58e-05	0	0	0.000398466	0	0	3.78e-05	0	0	0	0
Amino Acids and Derivatives	Aromatic amino acids and derivatives	Chorismate Synthesis	2-keto-3-deoxy-D-arabino-heptulosonate-7-phosphate_synthase_II_PhzC_(EC_2.5.1.54)	0	0	0	0	0	0	0	0	0	0	0	0	0	0	0	0	0	0	0	0	0	0	0.000794977	0	0	0	0	0	0	0	0	0	0	0	0	0	0	0	0	0	0	0	0	0	0	0
Amino Acids and Derivatives	Aromatic amino acids and derivatives	Chorismate Synthesis	2-keto-3-deoxy-D-arabino-heptulosonate-7-phosphate_synthase_I_alpha_(EC_2.5.1.54)	0	0	0	0	0	0	0	0	0	0	0	0	0	1.04e-05	0	0	0	0	0	0	0	0	0.000714114	0	0	1.51e-05	3.06e-06	0	0	0	0	0	0	2.68e-06	3.2e-06	5.04e-06	0	0	0	3.55e-06	2.66e-06	0	7.17e-06	2.12e-06	2.41e-06	2.52e-06
Amino Acids and Derivatives	Aromatic amino acids and derivatives	Chorismate Synthesis	2-keto-3-deoxy-D-arabino-heptulosonate-7-phosphate_synthase_I_alpha_(EC_2.5.1.54)_##_AroA_I_alpha	0.0182071	0.0168762	0.01411	0.0114388	0.010133	0.0124041	0.0216406	0.0258452	0.0254302	0.022293	0.0214213	0.0195244	0.0149823	0.011408	0.0119114	0.0154643	0.0135471	0.0327533	0.0105929	0.0215583	0.013	0.0159693	0.00674465	0	0.00936781	0.0194086	0.02129	0.0071574	0.0160192	0.0147576	0.017612	0.0157384	0.0169039	0.0139922	0.0135524	0.014769	0.0125129	0.0106742	0.00846228	0.00562671	0.00677284	0.00620385	0.0116922	0.00400974	0.00968724	0.00667807
Amino Acids and Derivatives	Aromatic amino acids and derivatives	Chorismate Synthesis	2-keto-3-deoxy-D-arabino-heptulosonate-7-phosphate_synthase_I_alpha_(EC_2.5.1.54)_##_AroA_I_alpha,_frameshift	0	0	0	0	0	0	0	0	0	0	0	0	0	0	0	0	0	0	0	0	0	0	0	0	0	0	3.09e-05	0	0	0	0	0	0	0	0.000348503	0	0	0	1.4e-05	0	6.28e-05	0	0	0.000333031	2.41e-06	5.03e-06
Amino Acids and Derivatives	Aromatic amino acids and derivatives	Chorismate Synthesis	2-keto-3-deoxy-D-arabino-heptulosonate-7-phosphate_synthase_I_alpha_(EC_2.5.1.54)_##_AroA_I_alpha,_truncated	3.25e-06	7.4e-05	0.000363577	0.000296135	8.22e-05	0	0.000302101	0.000189264	8.78e-05	0.000124766	0.000115004	4.81e-05	0.000501026	0.0003116	0.000539759	0.000129346	0.000265227	0.000207332	0.000144917	2.71e-05	0.000174238	0.000100237	2.79e-05	0	0.00018122	0.000176814	0.000230225	0	4.18e-06	3.4e-05	0.000684074	0	0.000551709	4.74e-05	1.92e-05	0.000228121	9.57e-05	8.37e-05	0	2.84e-05	0.000154447	0	7.23e-05	2.83e-05	0.000314597	0.000255329
Amino Acids and Derivatives	Aromatic amino acids and derivatives	Chorismate Synthesis	2-keto-3-deoxy-D-arabino-heptulosonate-7-phosphate_synthase_I_alpha_(EC_2.5.1.54)_#_AroAI_alpha	6.51e-06	0	0	0	0	0	0	6.91e-06	0	0	4.6e-06	0	0	0.00147815	0	0	0	0	0	0	0	0	0.00100011	0	0	0.000111755	2.14e-05	0	0	0	0	0	0	8.05e-06	9.74e-05	1.01e-05	0	9.21e-06	2.66e-06	2.13e-05	1.07e-05	3.03e-06	0.000179333	4.24e-05	5.77e-05	2.77e-05
Amino Acids and Derivatives	Aromatic amino acids and derivatives	Chorismate Synthesis	2-keto-3-deoxy-D-arabino-heptulosonate-7-phosphate_synthase_I_alpha_(EC_2.5.1.54)_#_AroA_I_alpha	0.00997007	0.00136697	0.000929474	0.000929588	0.000985991	0.00136457	0.00111168	0.00177094	0.00316481	0.00585417	0.00595626	0.00862432	0.00114303	0.00336545	0.000647711	0.000129197	0.000672772	0.00291477	0.00150352	0.00259126	0.00302191	0.00342851	0.00825624	0	0.00306863	0.00425483	0.0015277	0.000515384	0.0114578	0.00490258	0.000622739	0.00119157	0.000936087	0.00242803	0.00302134	0.00118513	0.00255423	0.00031199	0.000704413	0.00414397	0.00159607	0.001382	0.00263738	0.00836694	0.00130535	0.0205088
Amino Acids and Derivatives	Aromatic amino acids and derivatives	Chorismate Synthesis	2-keto-3-deoxy-D-arabino-heptulosonate-7-phosphate_synthase_I_alpha_(EC_2.5.1.54)_#_AroA_I_alpha,_Frameshift	0	0	0	0	0	0	0	0	0	0	0	0	0	0	0	0	0	0	0	0	0	0	0	0	0	0	0	0	0	0	0	0	0	0	0	0	0	0	0	0	0	0	2.39e-06	0	0	2.52e-06
Amino Acids and Derivatives	Aromatic amino acids and derivatives	Chorismate Synthesis	2-keto-3-deoxy-D-arabino-heptulosonate-7-phosphate_synthase_I_alpha_(EC_2.5.1.54)_#_AroA_I_alpha,_Truncated	0	0	0	0	0	0	0	0	0	0	0	0	0	3.48e-06	0	0	0	0	0	0	0	0	5.35e-05	0	0	4.23e-05	1.22e-05	0	0	0	2.44e-06	0	0	5.37e-06	4.87e-05	0	0	3.07e-06	5.31e-06	2.13e-05	0	0	6.22e-05	1.49e-05	1.44e-05	3.02e-05
Amino Acids and Derivatives	Aromatic amino acids and derivatives	Chorismate Synthesis	2-keto-3-deoxy-D-arabino-heptulosonate-7-phosphate_synthase_I_alpha_(EC_2.5.1.54)_#_AroA_I_alpha,_frameshift	0	0	0	0	0	0	0	0	0	0	0	0	0	0	0	0	0	0	0	0	0	0	0.000745452	0	0	0	0	0	0	0	0	0	0	0	0	0	0	0	0	0	0	0	0	0	0	0
Amino Acids and Derivatives	Aromatic amino acids and derivatives	Chorismate Synthesis	2-keto-3-deoxy-D-arabino-heptulosonate-7-phosphate_synthase_I_beta_(EC_2.5.1.54)	1.63e-05	0	0	0	0	0	0	0	0.000161772	0	0	0	0	0	0	0	2.59e-05	0	0	0.000379828	0	0	0	0	0.000120813	0	0	0	0	0	0	2.11e-05	1.19e-05	4.47e-05	0	0	0.000223237	0	0	0	0	0	0	0	0	0
Amino Acids and Derivatives	Aromatic amino acids and derivatives	Chorismate Synthesis	2-keto-3-deoxy-D-arabino-heptulosonate-7-phosphate_synthase_I_beta_(EC_2.5.1.54)_##_AroAI_beta	0	3.14e-05	0	0.000704379	0.000186927	0	0	0	6.47e-05	0	0	0	0	0	0.0004478	3.98e-05	0	0	0	3.17e-05	0	0	0	0	0	9.06e-05	0	0	0.000169083	0	0	0	7.92e-05	0	0	0	0	4.09e-05	0	0	0	0.000290124	0	0	0.00010424	0
Amino Acids and Derivatives	Aromatic amino acids and derivatives	Chorismate Synthesis	2-keto-3-deoxy-D-arabino-heptulosonate-7-phosphate_synthase_I_beta_(EC_2.5.1.54)_##_AroA_I_beta	0.00204196	0.00338068	0.00418889	0.00407371	0.00386713	0.00157211	0.00347789	0.00201539	0.00268997	0.00452464	0.00387112	0.00173018	0.00273143	0.000902295	0.00415861	0.00404493	0.00214597	0.00692144	0.00176239	0.00493777	0.00405754	0.00434751	0.000227445	0	0.00241929	0.00691503	0.00913236	0.003409	0.00417487	0.00260383	0.00239698	0.00162244	0.00349571	0.002363	0.00293741	0.00206895	0.00234666	0.00951089	0.0027929	0.00211184	0.00186692	0.00276032	0.002093	0.00154877	0.00250538	0.000708408
Amino Acids and Derivatives	Aromatic amino acids and derivatives	Chorismate Synthesis	2-keto-3-deoxy-D-arabino-heptulosonate-7-phosphate_synthase_I_beta_(EC_2.5.1.54)_##_AroA_I_beta,_frameshift	0	0	0	0	0	0	0	0	0	0	0	0	0	0	1.2e-05	0	0	0	0	0	0	0	0	0	0	0	0	0	0	0	0	0	0	0	0	0	0	0	0	6.34e-06	0	0	0	0	0	0
Amino Acids and Derivatives	Aromatic amino acids and derivatives	Chorismate Synthesis	2-keto-3-deoxy-D-arabino-heptulosonate-7-phosphate_synthase_I_beta_(EC_2.5.1.54)_#_AroAI_beta	0.000101112	6.28e-05	1.4e-05	0.000103647	4.06e-05	0	0.000143591	0	5.42e-05	9.55e-05	9.1e-05	8.02e-05	0.000214506	5.49e-05	0.000121407	7.07e-06	4.31e-05	0.000269532	6.26e-05	3.17e-05	1.79e-05	4.77e-05	0	0	8.63e-05	0.000287082	0	0	0.000133473	8.38e-05	2.59e-05	9.71e-05	7.19e-05	0	6.92e-05	8.1e-05	0.000215265	0.000124047	1.2e-05	0	2.82e-05	7.06e-05	0.000235125	0.000218238	0.000157505	4.49e-05
Amino Acids and Derivatives	Aromatic amino acids and derivatives	Chorismate Synthesis	2-keto-3-deoxy-D-arabino-heptulosonate-7-phosphate_synthase_I_beta_(EC_2.5.1.54)_#_AroA_I_beta	0.000371712	0.000100477	0.000483171	0.00043063	0.000115013	0	0.000223812	5.99e-05	0.000303669	0.000449774	0.000733287	0.00034547	0.000144792	0.000117537	0.000221235	7.13e-05	0.00024582	0.000249292	0.000241126	0.000142436	0.000822982	0.000852013	0.000138021	0	0.000302034	0.000242711	0.000757752	2.89e-05	0.000607304	0.000461173	0.000160805	8.44e-05	0.000152498	0.000491286	0.00039871	4.62e-05	0.000633882	0.000991614	0.000403052	0.000183308	0.000398011	0.00017912	0.000163392	0.00013261	0.000292673	4.2e-05
Amino Acids and Derivatives	Aromatic amino acids and derivatives	Chorismate Synthesis	2-keto-3-deoxy-D-arabino-heptulosonate-7-phosphate_synthase_I_beta_(EC_2.5.1.54)_#_AroA_I_beta,_frameshift	0	0	1.86e-05	8.33e-05	0	0	5.22e-05	0	0	1.66e-05	0	3.21e-05	0	9.67e-06	9.33e-05	0	0	0	1.21e-05	0	2.18e-05	0	0	0	0	0	0	0	1.74e-05	1.13e-05	0	0	0	1.12e-05	0	0	0	1.92e-05	1.11e-05	0	0	0	0	0	2e-05	0
Amino Acids and Derivatives	Aromatic amino acids and derivatives	Chorismate Synthesis	2-keto-3-deoxy-D-arabino-heptulosonate-7-phosphate_synthase_I_beta_(EC_2.5.1.54)_/_Chorismate_mutase_I_(EC_5.4.99.5)_##_AroAI_beta/AroHI	0.00160177	0.00147758	0.00290982	0.00191154	0.00398809	0.0177672	0.0031613	0.00590631	0.00125673	0.0032366	0.00357366	0.00184244	0.0018777	0.0045373	0.00176342	0.00398225	0.00479692	0.000138797	0.00421958	0.00229161	0.00403432	0.00163299	0	0	0.00605253	0.000824478	0.00218532	0.00538357	0.00154921	0.00250805	0.00341561	0.00633302	0.00214877	0.00352551	0.00472906	0.00817982	0.00460787	0.00156903	0.00447638	0.00692187	0.00550538	0.00568112	0.00526171	0.00617179	0.00237936	0.0020187
Amino Acids and Derivatives	Aromatic amino acids and derivatives	Chorismate Synthesis	2-keto-3-deoxy-D-arabino-heptulosonate-7-phosphate_synthase_I_beta_(EC_2.5.1.54)_/_Chorismate_mutase_I_(EC_5.4.99.5)_##_AroAI_beta/AroHI,_truncated	0	0	0	0	8.22e-06	0	0	0	0	0	0	0	0	0	0	0	0	0	0	0	0	0	0	0	0	0	0	0	0	0	0	0	0	0	0	0	0	0	0	0	0	0	0	0	0	0
Amino Acids and Derivatives	Aromatic amino acids and derivatives	Chorismate Synthesis	2-keto-3-deoxy-D-arabino-heptulosonate-7-phosphate_synthase_I_beta_(EC_2.5.1.54)_/_Chorismate_mutase_I_(EC_5.4.99.5)_##_AroA_I_beta/AroHI	0	0	0	0	0	0	0	0	0	0	0	0	0	0	0	0	0	0	0	0	0	0	0	0	0	0	0	0	0	0	0	0	0	0	0	0	0	0	0	0	0	0	0	0	0	0
Amino Acids and Derivatives	Aromatic amino acids and derivatives	Chorismate Synthesis	2-keto-3-deoxy-D-arabino-heptulosonate-7-phosphate_synthase_I_beta_(EC_2.5.1.54)_/_Prephenate_dehydratase_(EC_4.2.1.51)_##_AroAI_beta/PheAIp/ACT_domain	0	0	0	4.76e-05	5.87e-06	0	0	0	0	0	0	0	0	0	4.63e-05	0	2.22e-05	0	0	0	0	0	0	0	0	0	0	0	0	0	0	0	0	0	0	0	0	0	0	0	0	0	0	0	0	0
Amino Acids and Derivatives	Aromatic amino acids and derivatives	Chorismate Synthesis	2-keto-3-deoxy-D-arabino-heptulosonate-7-phosphate_synthase_I_beta_(EC_2.5.1.54)_/_Prephenate_dehydratase_(EC_4.2.1.51)_#_AroAI_beta/PheAIp/ACT_domain	0	0	0	4.76e-05	5.87e-06	0	0	0	0	0	0	0	0	0	4.63e-05	0	2.22e-05	0	0	0	0	0	0	0	0	0	0	0	0	0	0	0	0	0	0	0	0	0	0	0	0	0	0	0	0	0
Amino Acids and Derivatives	Aromatic amino acids and derivatives	Chorismate Synthesis	3,4-dihydroxy-2-butanone_4-phosphate_synthase_(EC_4.1.99.12)_/_Shikimate_5-dehydrogenase_I_alpha_(EC_1.1.1.25)_##_RibB/AroDI_alpha	0	0	0	0	0	0	0	0	2.73e-05	0	0	8.75e-06	0	0	0	0	0	0	1.93e-05	9.47e-05	0	0	0	0	0.000441008	0	0	0	0.000174052	0	0.000250253	0.000622655	0	0	0	0	0.000263503	0	0	0	0.000217894	0	0.00142924	0.000171573	0	0
Amino Acids and Derivatives	Aromatic amino acids and derivatives	Chorismate Synthesis	3,4-dihydroxy-2-butanone_4-phosphate_synthase_(EC_4.1.99.12)_/_Shikimate_5-dehydrogenase_I_alpha_(EC_1.1.1.25)_#_RibB/AroDI_alpha	0	0	0	0	0	0	0	0	1.37e-05	0	0	4.38e-06	0	0	0	0	0	0	0	2.16e-05	0	0	0	0	9.08e-05	0	0	0	3.25e-05	0	6.66e-05	0.000186188	0	0	0	0	0.000157299	0	0	0	8.46e-05	0	0.000372408	5.73e-05	0	0
Amino Acids and Derivatives	Aromatic amino acids and derivatives	Chorismate Synthesis	3,7-dideoxy-D-threo-hepto-2,_6-diulosonate_synthase_(EC_1.4.1.24)	0.000894899	0	0.00011187	0.000555254	0.000328664	0	0.000391612	0	0.000485316	9.98e-05	0	9.63e-05	0	8.7e-05	0	0.000238792	0	0	0.000434752	0.000284871	0	0	0	0	0	0.00052857	7.64e-05	0	0.000313762	0.000271629	0	0.000126621	0.000356489	0.000570082	0	0.000126034	0.00114808	0.000844033	6.64e-05	0	0	0.000832529	0	5.3e-05	0.000781796	0
Amino Acids and Derivatives	Aromatic amino acids and derivatives	Chorismate Synthesis	3,7-dideoxy-D-threo-hepto-2,_6-diulosonate_synthase_(EC_1.4.1.24)_#_AroB'	0.000976253	0.000188394	0.00011187	0.00111051	8.22e-05	0	0	0	0.000388253	9.98e-05	0	9.63e-05	0.00024132	8.7e-05	0.000419813	0.000198994	0.000349324	0	0.000362293	0.000284871	0.000609832	0.000601421	0	0	0.00154037	0.00090612	0.00282792	0.000346887	0.000104587	0.00292002	0	0	0	0.000167671	0	0	0.000382693	0.00153461	0.000199233	0.000177395	6.66e-05	0.00113527	0	5.3e-05	0	0
Amino Acids and Derivatives	Aromatic amino acids and derivatives	Chorismate Synthesis	3-dehydroquinate_dehydratase_II_(EC_4.2.1.10)	0.00236907	0.00191276	0.00227975	0.00213812	0.00232007	0.00669494	0.00222649	0.0038581	0.00176638	0.00237351	0.00242992	0.00290571	0.00196662	0.002597	0.00188278	0.00261653	0.0033855	0.00266658	0.00221258	0.00330693	0.00284394	0.00219918	0.000222119	0	0.00315438	0.00243176	0.00217084	0.00456074	0.00209161	0.00310657	0.000692429	0.00277273	0.00271956	0.00236299	0.00255538	0.00458493	0.00277136	0.00310266	0.00364367	0.00512073	0.00384778	0.00316444	0.000975932	0.00255057	0.0022212	0.00125642
Amino Acids and Derivatives	Aromatic amino acids and derivatives	Chorismate Synthesis	3-dehydroquinate_dehydratase_II_(EC_4.2.1.10)_##_AroCII	2.71e-05	0	0	3.7e-05	0	0	0	0	0	0	0	0	0	0.00150756	0	0	0	6.91e-05	0	0	0	0	0.0014189	0	0	0	3.82e-05	0	5.23e-06	2.26e-05	0	0	0	0	0	0	3.19e-05	0	0	0	0	0	0	0	0	0
Amino Acids and Derivatives	Aromatic amino acids and derivatives	Chorismate Synthesis	3-dehydroquinate_dehydratase_II_(EC_4.2.1.10)_#_AroC_II	0.00106066	0.000515393	0.000690929	0.000606769	0.000437132	0.00029268	0.000364827	0.000715292	0.000720743	0.000877737	0.00140395	0.00119212	0.000487121	0.0001791	0.000684361	0.000537736	0.000188139	0.000615631	0.000612596	0.00133482	0.000474313	0.000714953	0.000115491	0	0.000780253	0.00129107	0.000296698	0.000359002	0.000798018	0.000842765	0.00183101	0.0019825	0.000732994	0.00037847	0.000528015	0.000584936	0.00143575	0.000518815	0.000577539	0.000523391	0.000330407	0.00053244	0.00213676	0.000387811	0.000731049	0.000482092
Amino Acids and Derivatives	Aromatic amino acids and derivatives	Chorismate Synthesis	3-dehydroquinate_dehydratase_I_(EC_4.2.1.10)	0	0	0	0	0	0	0	0	0	0	0	1.16e-05	0	0	0	0	0	0	0	0	0	0	0.000251662	0	0	3.93e-05	1.53e-05	0	0	0	0	0	0	5.37e-06	8.17e-05	2.04e-05	0	0	0	1.63e-05	0	6.05e-06	3.35e-05	2.12e-05	7.22e-06	1.51e-05
Amino Acids and Derivatives	Aromatic amino acids and derivatives	Chorismate Synthesis	3-dehydroquinate_dehydratase_I_(EC_4.2.1.10)_##_AroCI	0.00290707	0.00263281	0.00273522	0.00271255	0.00263234	0.00150999	0.00282744	0.00370744	0.00227775	0.00257231	0.00195151	0.00191602	0.00246307	0.0040957	0.00339715	0.00262641	0.00271733	0.00491921	0.00184868	0.00277354	0.00209085	0.0020823	0.004367	0	0.00223505	0.00206652	0.00581857	0.00131817	0.00555857	0.00230206	0.00288213	0.00148358	0.0018055	0.00325379	0.00238134	0.00166974	0.00130275	0.00232599	0.00154532	0.00319134	0.00171754	0.00136649	0.0023446	0.00242282	0.00152436	0.00623536
Amino Acids and Derivatives	Aromatic amino acids and derivatives	Chorismate Synthesis	3-dehydroquinate_dehydratase_I_(EC_4.2.1.10)_##_AroCI,_truncated	0.000989813	0	7.46e-05	9.25e-05	4.79e-05	2.39e-05	0	0	0.000129418	0.000698687	0.000479183	0.00059374	0	0	0.000199911	1.33e-05	0.000103503	0	0.000108688	7.91e-05	0.000203277	0.000267298	0	0	0	0.00012585	0	0	0.00160367	0.00037349	7.12e-05	0	5.94e-05	0.000268274	0.000186375	4.2e-05	0.000191346	0	3.32e-05	0.000413921	0.000177599	0.000151369	1.99e-05	0.000972474	3.01e-05	0.00255914
Amino Acids and Derivatives	Aromatic amino acids and derivatives	Chorismate Synthesis	3-dehydroquinate_dehydratase_I_(EC_4.2.1.10)_#_AroC_I,_Frameshift	0	0	0	0	0	0	0	0	0	0	0	0	0	0	0	0	0	0	0	0	0	0	3.49e-05	0	0	0	0	0	0	0	0	0	0	0	0	0	0	0	0	7.1e-06	0	0	0	0	0	0
Amino Acids and Derivatives	Aromatic amino acids and derivatives	Chorismate Synthesis	3-dehydroquinate_synthase_(EC_4.2.3.4)	0.00575494	0.00892249	0.00919397	0.0108151	0.00902089	0.0269619	0.013156	0.014892	0.00895284	0.00823972	0.00631085	0.0051687	0.0100369	0.012044	0.00837487	0.00960241	0.0126301	0.0139433	0.00742118	0.00739436	0.00734526	0.00739414	0.00446755	0	0.0083937	0.0098489	0.0141764	0.0149748	0.00717107	0.00668687	0.00961977	0.0115801	0.00751601	0.00874298	0.0107867	0.012262	0.00809428	0.0100461	0.00933704	0.0151546	0.0137288	0.0112025	0.00830478	0.0102791	0.00801918	0.00486249
Amino Acids and Derivatives	Aromatic amino acids and derivatives	Chorismate Synthesis	3-dehydroquinate_synthase_(EC_4.2.3.4)_#_AroB	0.0110999	0.000683229	0.000487566	0.00130405	0.00300018	0.000230133	0.000540294	0.000645712	0.00141966	0.00654475	0.00452979	0.0095923	0.00122966	0.00102154	0.00166603	0.000948353	0.00131036	0.000506625	0.00235195	0.00115195	0.00397645	0.00274995	0.00379468	0	0.00136294	0.00276943	0.000626512	0.000573431	0.0167983	0.00470315	0.00208085	0.0011329	0.00143891	0.00304979	0.00256632	0.00122611	0.00168081	0.00124007	0.0011464	0.00390229	0.00278081	0.00303185	0.00420984	0.0113642	0.00134392	0.030565
Amino Acids and Derivatives	Aromatic amino acids and derivatives	Chorismate Synthesis	3-dehydroquinate_synthase_(EC_4.2.3.4)_#_AroB,_Truncated	8.62e-05	4.71e-05	0	0.000161024	0	0	1.57e-05	0	0	2.5e-05	0.000143755	0	2.41e-05	2.52e-05	9e-05	0	4.99e-05	2.59e-05	1.81e-05	4.27e-05	0	0.000114556	0.000209522	0	0	0	0	0	1.31e-05	5.09e-05	0	0	0	4.47e-05	8.31e-05	0	0	1.92e-05	1.66e-05	0	0.000133199	1.89e-05	0	0	0	0
Amino Acids and Derivatives	Aromatic amino acids and derivatives	Chorismate Synthesis	3-dehydroquinate_synthase_(EC_4.2.3.4)_#_AroB,_frameshift	0	0	0	0	0	0	0	0	0	0	0	0	0	0	0	0	0	0	0	0	0	0	6.68e-05	0	0	0	0	0	0	0	0	0	0	0	0	0	0	0	0	0	0	0	0	0	0	0
Amino Acids and Derivatives	Aromatic amino acids and derivatives	Chorismate Synthesis	3-dehydroquinate_synthase_(EC_4.2.3.4)_#_frameshift	2.03e-05	0	0	0	0	0	0	0	0	0	0	0	0	0	0	0	0	0	0	0	0	0	0	0	0	0	0	0	0	0	0	0	0	0	0	0	0	0	0	0	0	0	0	0	0	0
Amino Acids and Derivatives	Aromatic amino acids and derivatives	Chorismate Synthesis	5-Enolpyruvylshikimate-3-phosphate_synthase_(EC_2.5.1.19)_alpha_sub-homology_division_##_AroF_alpha	0.00305079	0.00751071	0.00807327	0.00690366	0.00771924	0.00296263	0.00616789	0.00634728	0.0049664	0.00443611	0.00450432	0.00418827	0.00642642	0.00232104	0.00909594	0.00969762	0.00407544	0.00990012	0.00502984	0.0057449	0.00686654	0.00472784	0.00933656	0	0.00389623	0.00668893	0.00812072	0.00423491	0.00835273	0.00307847	0.00743467	0.00414157	0.00396099	0.00477304	0.00504544	0.00360246	0.00645794	0.00845608	0.0046045	0.00317833	0.00353831	0.00461675	0.00547131	0.00589673	0.00389896	0.00878392
Amino Acids and Derivatives	Aromatic amino acids and derivatives	Chorismate Synthesis	5-Enolpyruvylshikimate-3-phosphate_synthase_(EC_2.5.1.19)_alpha_sub-homology_division_##_AroF_alpha,_frameshift	0	0	0	0	0	0	0	0	0	0	0	0	1.76e-05	0	0	0	0	0	0	0	3.17e-05	0	0.000659583	0	0	0	0	0	0	0	0	0	0	0	0	0	0	0	0	0	0	0	0	0	0	0
Amino Acids and Derivatives	Aromatic amino acids and derivatives	Chorismate Synthesis	5-Enolpyruvylshikimate-3-phosphate_synthase_(EC_2.5.1.19)_alpha_sub-homology_division_##_AroF_alpha,_truncated	0.00130167	0.00369724	0.00374764	0.00277627	0.00381387	0.001995	0.00442522	0.00233532	0.00465903	0.001597	0.000977534	0.00139609	0.00381285	0.00211795	0.00329853	0.00358189	0.00314391	0.0101247	0.00285004	0.00251636	0.00104543	0.00205486	0	0	0.00344318	0.00372516	0.00966207	0.00572364	0.00210046	0.000475351	0.00650343	0.00278567	0.0028024	0.00277216	0.00264919	0.0022686	0.00267885	0.00475728	0.00259003	0.00206961	0.000699295	0.00112265	0.00352688	0.00198031	0.00112258	0.00237035
Amino Acids and Derivatives	Aromatic amino acids and derivatives	Chorismate Synthesis	5-Enolpyruvylshikimate-3-phosphate_synthase_(EC_2.5.1.19)_alpha_sub-homology_division_/_Cytidylate_kinase_(EC_2.7.4.25)_##_AroF_alpha/Cmk	0.000244063	0	0	0	0.000123249	0	7.83e-05	0	0	0.000199625	0	0.000192564	0	0	0	7.96e-05	0	0	8.45e-05	9.5e-05	0	0	0	0	0	0	0	0	0.000261468	6.79e-05	0	0	5.94e-05	6.71e-05	0	0	0.00046242	0	0	0.000177395	0	0	0	0.000477396	0.000120276	0.000125859
Amino Acids and Derivatives	Aromatic amino acids and derivatives	Chorismate Synthesis	5-Enolpyruvylshikimate-3-phosphate_synthase_(EC_2.5.1.19)_beta_sub-homolgy_division_#_AroF_beta,_frameshift	0.000227679	0	0	0	0	4.78e-06	0	0	0	0	0	0	1.29e-05	0	0	0	0	0	0	0	0	0	9.16e-05	0	0	0.00075094	2.48e-05	0	0	0	1.11e-05	0	0	1.54e-05	2.34e-05	0	0	9.33e-05	0	2.47e-05	0	0	5.11e-05	4.1e-05	0.000101536	6.04e-05
Amino Acids and Derivatives	Aromatic amino acids and derivatives	Chorismate Synthesis	5-Enolpyruvylshikimate-3-phosphate_synthase_(EC_2.5.1.19)_beta_sub-homology_division_##_AroF_beta	0.00663429	0.00525306	0.0129955	0.00625586	0.0127179	0.0655411	0.011315	0.0328143	0.00273395	0.0107964	0.0118071	0.00459373	0.00767397	0.0235185	0.00759661	0.0109486	0.0178543	0.00304433	0.0122455	0.00536191	0.0109189	0.01268	0.00540234	0	0.0231056	0.00760872	0.00803336	0.0236606	0.00668313	0.00505004	0.0100233	0.011369	0.00665248	0.0100404	0.0183224	0.0225058	0.0196848	0.00513957	0.0144333	0.0319911	0.0130424	0.0123044	0.0216298	0.00574169	0.0114187	0.0112891
Amino Acids and Derivatives	Aromatic amino acids and derivatives	Chorismate Synthesis	5-Enolpyruvylshikimate-3-phosphate_synthase_(EC_2.5.1.19)_beta_sub-homology_division_##_AroF_beta,_frameshift	0	0	0	0	0	0	0	0	0	0	0	0	4.83e-05	0	0	0	0	0	0	0	0	0	0	0	0	0	0	0	0	0	0	0	0	0	0	0	0	0	0	0	0	0	0	0	0	0
Amino Acids and Derivatives	Aromatic amino acids and derivatives	Chorismate Synthesis	5-Enolpyruvylshikimate-3-phosphate_synthase_(EC_2.5.1.19)_beta_sub-homology_division_##_AroF_beta,_truncated	0.000162709	0.00193104	0.00123057	0.000333152	0.000328664	0.00021503	0.000939869	0	0.000970632	0.000981489	0.00164839	0.000288846	0.000482639	0.000174078	0.000479786	0.000358189	0.000232883	0.000932995	0.000797045	0.000759657	0.00121966	0.000300711	0	0	0.00108732	0.00015102	7.64e-05	0.000433609	0.000366056	0.00037349	0.000366391	0.000316553	0.00112888	0.000536548	0.000559126	0.000126034	0.000478366	0.000306921	0.00308811	0	0.00119879	0	0	0.000106088	0.000721658	0.000566367
Amino Acids and Derivatives	Aromatic amino acids and derivatives	Chorismate Synthesis	5-Enolpyruvylshikimate-3-phosphate_synthase_(EC_2.5.1.19)_beta_sub-homology_division_/_Cytidylate_kinase_(EC_2.7.4.25)_##_AroF_beta/Cmk	0	0	0	0	0	0	0	0	0	0	0	0	0	0	6e-05	3.98e-05	0	0	0	0	0	0	0	0	0	0	0	0	0.000104587	0.000135815	6.11e-05	0	0	6.71e-05	0	0	0	0	0	0	0	0	0.000358665	0	0	0
Amino Acids and Derivatives	Aromatic amino acids and derivatives	Chorismate Synthesis	5-deoxy-5-aminodehydroquinic_acid_synthase	0	0	0	0	0	0	0	0	0	0	0	3.85e-06	4.83e-05	0	0	0	0	0	0	0	0	0	0	0	0	0	3.06e-06	0	0	0	0	0	0	0	0	0	0	0	0	0	0	0	0	0	0	0
Amino Acids and Derivatives	Aromatic amino acids and derivatives	Chorismate Synthesis	Aminotransferase,_class_I_and_II	0	0	0	0	0	0	0	0	9.71e-05	0	0	0	0	0	0	0	0	0	0	0	0	0	0	0	0	0	0	0	0	0	0	0	0	0	0	0	0.00114808	0.000613842	6.64e-05	0	0	0	0	0	0.000120276	0
Amino Acids and Derivatives	Aromatic amino acids and derivatives	Chorismate Synthesis	Arogenate_dehydrogenase_(EC_1.3.1.43)	0.00136591	0.00136317	0.00158269	0.000434288	0.000164332	0.00171644	0.00133886	0.0048564	0.00194851	0.00335156	0.00251541	0.00226263	0.000422999	0.000130559	0.000259884	0.000967725	0.000937075	0.00261658	0.00101339	0.00208567	0.0020898	0.00312083	0	0	0.000949896	0.000642976	0.00125454	0.000729908	0.00187594	0.0014031	0.000857119	0.00157539	0.0015434	0.00151503	0.000615894	0.00254287	0.00143784	8.95e-05	0.000375222	0.000370571	0.000506632	0.000405452	0.00103204	0.000454606	0.000326608	0
Amino Acids and Derivatives	Aromatic amino acids and derivatives	Chorismate Synthesis	Arogenate_dehydrogenase_(EC_1.3.1.43)_#_TyrAa,_NAD(P)-specific	0.00187043	0.00171484	0.00154727	0.000448169	6.5e-05	0.001793	0.00164894	0.00235246	0.00222433	0.00155327	0.00233881	0.00216635	0.000425412	8.7e-05	0.000139938	0.00035582	0.000354869	0.00347874	4.97e-05	0.0027013	0.00142241	0.00105678	0	0	0.000437949	0.00147044	0.000354806	0.00112016	0.00156736	0.00203803	0.000441043	0.00268664	0.00136178	0.000550919	0.000576622	0.00124124	0.00111878	0	0.000199233	0.000438169	0.000345683	6.49e-05	0.000628726	4.75e-05	0.000199315	3.15e-05
Amino Acids and Derivatives	Aromatic amino acids and derivatives	Chorismate Synthesis	Arogenate_dehydrogenase_(EC_1.3.1.43)_#_TyrAa,_NADP-specific	0	0	0	0	0	0	0	0	0	0	0	0	0	0	0	0	0	0	0	0	0	0	0	0	0	0	0	0	0	0	0	0	0	0	0	0	0	0	0	0	3.33e-05	0	0	0	0	0
Amino Acids and Derivatives	Aromatic amino acids and derivatives	Chorismate Synthesis	Aspartate_aminotransferase_(EC_2.6.1.1)	0	0	1.6e-05	0	0	0	0	0	0	0	0	0	0	0	0	1.99e-05	7.76e-05	5.18e-05	0	0	0	0	0	0	0	0	0	0	0	0	0	0	0	1.34e-05	3.99e-05	0	0	0	6.64e-06	0	0	0	0	0	0	0
Amino Acids and Derivatives	Aromatic amino acids and derivatives	Chorismate Synthesis	Carbohydrate_transport_domain_/_Chorismate_mutase_I_(EC_5.4.99.5)_/_Prephenate_dehydratase_(EC_4.2.1.51)	0	0	0	0	0	0.000143353	0	0	0	0	0	0	0	0	0	0	0	0	0	0	0	0	0.00128041	0	0	7.55e-05	0	0	0	6.79e-05	0	0	0	0	7.99e-05	0	0	0.000153461	0	0	0	0	0	0	0	0
Amino Acids and Derivatives	Aromatic amino acids and derivatives	Chorismate Synthesis	Chorismate_mutase_II_(EC_5.4.99.5)	0	0	0	0	0	0	0	0	0	0	0	0	0	0	0	0	0	0	0	0	0	0	0.000261902	0	0	0	3.82e-05	0	0	0	0	0	0	0	0	0	0	0	0	0	0	0	0	0	0	0
Amino Acids and Derivatives	Aromatic amino acids and derivatives	Chorismate Synthesis	Chorismate_mutase_II_(EC_5.4.99.5)_#_AroHII	8.14e-05	0	0	0	0	0	0	0	0	0	0	0.000144423	0	0	6e-05	0	0	0	0	0	0	0	0.000504405	0	0	0	0	0	0	0	0	0	0	0	0	0	9.57e-05	0	0	0	0	0	0	0	0	0
Amino Acids and Derivatives	Aromatic amino acids and derivatives	Chorismate Synthesis	Chorismate_mutase_I_(EC_5.4.99.5)	0.00133015	0.000918422	0.00148787	0.000629288	0.00025266	0.00175608	0.00126099	0.0052919	0.00334383	0.00309419	0.00340987	0.0026959	0.00024132	0.000652794	0.000599733	0.00192626	0.00062102	0.00334323	0.0021013	0.0058731	0.00188177	0.00341306	0.000320103	0	0.00463018	0.00198591	0.000557941	0.00176912	0.0045757	0.00265518	0.00173425	0.00675736	0.00360648	0.00307509	0.000439313	0.00554548	0.00368342	0	0.000177096	0.00173847	0.000832494	0.000529791	0.00283047	0.00137914	0.000701612	0.000478265
Amino Acids and Derivatives	Aromatic amino acids and derivatives	Chorismate Synthesis	Chorismate_mutase_I_(EC_5.4.99.5)_#_AroHI	0.00225352	0.00197814	0	0.000629288	0	0.00218614	0.00101819	0.00117365	0.00237805	0.00229569	0.00161006	0.0035143	0.00101354	0.000348157	0.000959572	0	0.000155255	0.00456131	0	0.00256384	0.0013939	0.00125296	0	0	0.000724881	0.00015102	0.000649658	0	0.000967433	0.00213908	0	8.44e-05	0.000427787	2.68e-05	3.99e-05	0.000447419	0.000430529	0.000690573	4.43e-05	0	3.33e-05	0.000756844	0	0	0.000220507	0
Amino Acids and Derivatives	Aromatic amino acids and derivatives	Chorismate Synthesis	Chorismate_mutase_I_(EC_5.4.99.5)_/_2-keto-3-deoxy-D-arabino-heptulosonate-7-phosphate_synthase_I_beta_(EC_2.5.1.54)_##_AroH/AroAI_beta	0	0	0	0	0	0	0	0	0	0	0	0	0	0	8.8e-05	0	0	0	0	0	0	0	0.0017373	0	0	3.67e-05	0.000303174	0	0	0	0	0	0	0	0	0	0	0	0	0	0	0	9.96e-06	0	2e-05	0
Amino Acids and Derivatives	Aromatic amino acids and derivatives	Chorismate Synthesis	Chorismate_mutase_I_(EC_5.4.99.5)_/_2-keto-3-deoxy-D-arabino-heptulosonate-7-phosphate_synthase_I_beta_(EC_2.5.1.54)_##_AroH/AroAI_beta,_truncated	0	0	0	0	0	0	0	0	0	0	0	0	0	0	0	0	0	0	0	0	0	0	0.000112898	0	0	0	0	0	0	0	0	0	0	0	0	0	0	0	0	0	0	0	0	0	0	0
Amino Acids and Derivatives	Aromatic amino acids and derivatives	Chorismate Synthesis	Chorismate_mutase_I_(EC_5.4.99.5)_/_2-keto-3-deoxy-D-arabino-heptulosonate-7-phosphate_synthase_I_beta_(EC_2.5.1.54)_#_AroH/AroAI_beta	0	0	0	0	0	0	0	0	0	0	0	0	0	0	0	0	0	0	0	0	0	0	7.79e-05	0	0	3.02e-06	0.000624181	0	0	0	0	0	0	0	0	0	0	0	0	0	0	5.05e-05	0	0	0	0
Amino Acids and Derivatives	Aromatic amino acids and derivatives	Chorismate Synthesis	Chorismate_mutase_I_(EC_5.4.99.5)_/_2-keto-3-deoxy-D-arabino-heptulosonate-7-phosphate_synthase_I_beta_(EC_2.5.1.54)_#_frameshift	0	0	0	0	0	0	0	0	0	0	0	0	0	0	0	0	0	0	0	0	0	0	0.00023778	0	0	6.04e-06	0	0	0	0	0	0	0	0	0	0	0	0	0	0	0	0	0	0	0	0
Amino Acids and Derivatives	Aromatic amino acids and derivatives	Chorismate Synthesis	Chorismate_mutase_I_(EC_5.4.99.5)_/_Cyclohexadienyl_dehydrogenase_(EC_1.3.1.12)(EC_1.3.1.43)	0.000104134	0	0	0	0	0	0	0	0	0	0	9.68e-05	0	0.00671332	0	0	0	0	2.61e-05	0	0	0	0.00297967	0	0	0.00125344	0.000146746	0	0	0	7.94e-05	0	0	7.78e-05	0.000917058	0.000181909	6.51e-05	0.000125838	1.86e-05	0.000220561	4.26e-05	6.66e-05	0.00117003	0.000389697	0.000401437	0.000514354
Amino Acids and Derivatives	Aromatic amino acids and derivatives	Chorismate Synthesis	Chorismate_mutase_I_(EC_5.4.99.5)_/_Cyclohexadienyl_dehydrogenase_(EC_1.3.1.12)(EC_1.3.1.43)_#_AroHI/TyrAc,_NAD-specific	4.23e-05	0	0	0	0	0	0	0	0	0	0	3.1e-05	0	2.16e-05	0	0	0	0	2.03e-05	0	0	0	0.00146713	0	0	0.000444879	0.000109295	0	0	0	1.47e-05	0	0	2.03e-05	0.000227679	2.54e-05	4.98e-05	4.3e-05	5.31e-06	6.06e-05	1.6e-05	1.82e-05	0.000508438	7e-05	0.000141038	0.000156914
Amino Acids and Derivatives	Aromatic amino acids and derivatives	Chorismate Synthesis	Chorismate_mutase_I_(EC_5.4.99.5)_/_Cyclohexadienyl_dehydrogenase_(EC_1.3.1.12)(EC_1.3.1.43)_#_NAD-specific	0.000165963	0	0	0	0	0	0	0	0	0	0	0.000151003	0	9.41e-05	0	0	0	0	3.19e-05	0	0	0	0.00260866	0	0	0.00178841	0.00018649	0	0	0	5.37e-05	0	0	0.000109489	0.000977764	0.000106498	6.51e-05	0.000187222	2.92e-05	0.00029891	6.39e-05	0.000102931	0.00174157	0.000328166	0.000601754	0.000646342
Amino Acids and Derivatives	Aromatic amino acids and derivatives	Chorismate Synthesis	Chorismate_mutase_I_(EC_5.4.99.5)_/_Phospho-2-dehydro-3-deoxyheptonate_aldolase_(EC_2.5.1.54)_#_frameshift	0	0	0	0	0	0	0	0	0	0	0	0	0	0	0	0	0	0	0	0	0	0	2.1e-05	0	0	0	0	0	0	0	0	0	0	0	0	0	0	0	0	0	0	0	0	0	0	0
Amino Acids and Derivatives	Aromatic amino acids and derivatives	Chorismate Synthesis	Chorismate_mutase_I_(EC_5.4.99.5)_/_Prephenate_dehydratase_(EC_4.2.1.51)	0.00339113	0.00742588	0.00626205	0.00683703	0.00717582	0.00384904	0.0182165	0.0108009	0.0109924	0.00682052	0.00695774	0.00327429	0.0129653	0.0152181	0.00843878	0.00982034	0.0129379	0.0212343	0.00626164	0.00953369	0.00534329	0.00813589	0.00126124	0	0.00413786	0.0107317	0.0280827	0.00400308	0.00742309	0.00417789	0.0158547	0.00288064	0.0104402	0.0104783	0.00566482	0.00382778	0.00608099	0.0129227	0.00648061	0.00491	0.00395184	0.00388488	0.00797715	0.00228823	0.00838747	0.0062659
Amino Acids and Derivatives	Aromatic amino acids and derivatives	Chorismate Synthesis	Chorismate_mutase_I_(EC_5.4.99.5)_/_Prephenate_dehydratase_(EC_4.2.1.51)_#_ACT_domain	4.96e-05	0	0	0	2.05e-05	3.58e-05	0	0	0	9.98e-05	0	0.00025745	1.16e-05	1.74e-05	0.000299866	1.99e-05	0	0	0	0	0	0	0.00337707	0	0	0.00104173	0.000160674	0	1.26e-05	5.03e-05	4.89e-05	0	0	4.86e-05	0.00033034	2.02e-05	2.3e-05	0.000111429	1.59e-05	9.58e-05	8.27e-05	7.27e-05	0.000542097	0.000150557	0.000219504	0.000271332
Amino Acids and Derivatives	Aromatic amino acids and derivatives	Chorismate Synthesis	Chorismate_mutase_I_(EC_5.4.99.5)_/_Prephenate_dehydratase_(EC_4.2.1.51)_#_AroHI/PheAIp/ACT_domain	0.0174131	0.00401908	0.00307642	0.00297986	0.00304835	0.000366745	0.00183405	0.0016467	0.00328397	0.00842583	0.00498351	0.017058	0.00235271	0.00179997	0.00322256	0.00173456	0.00258758	0.00342098	0.00254209	0.00442342	0.00441402	0.00588892	0.00319324	0	0.00226525	0.0025905	0.00149973	0.00273896	0.0222684	0.00829013	0.00211428	0.00107101	0.00364411	0.00571736	0.00432592	0.000990804	0.00212841	0.00231777	0.00328181	0.00556163	0.00500126	0.00392878	0.00146387	0.0171584	0.00136995	0.0399519
Amino Acids and Derivatives	Aromatic amino acids and derivatives	Chorismate Synthesis	Chorismate_mutase_I_(EC_5.4.99.5)_/_Shikimate_5-dehydrogenase_I_alpha_(EC_1.1.1.25)_##_AroHI/AroDI_alpha	0	0	0	0	0	0	0	0	2.43e-05	0	0	0	0	0	0	0	3.88e-05	0	0	0	0	0	0	0	0	3.78e-05	0	0	0	0	0	0	0	0	0	0	0	0	0	0	0	0	0	0	0	0
Amino Acids and Derivatives	Aromatic amino acids and derivatives	Chorismate Synthesis	Chorismate_mutase_I_(EC_5.4.99.5)_/_Shikimate_kinase_I_(EC_2.7.1.71)	0	0	0	0	0	0	0	5.99e-05	0	0	0	0	0	0	0	0	0	0	0	0	0	0	0	0	0	0	0	0	0	0	0.000205877	0	0	0	0	6.3e-05	0	0	0	0	0	0	0	0	0	0
Amino Acids and Derivatives	Aromatic amino acids and derivatives	Chorismate Synthesis	Chorismate_mutase_I_(EC_5.4.99.5)_/_Shikimate_kinase_I_(EC_2.7.1.71)_#_AroH_I/AroE_I	0.000894899	0.0033754	0.00416715	0.0034981	0.00416992	0.00472349	0.0100018	0.00711075	0.00587232	0.003194	0.00264509	0.00128376	0.00448855	0.00794958	0.00283873	0.00697804	0.0088366	0.0120495	0.00315195	0.00628616	0.00342667	0.00304887	0	0	0.00262769	0.00164864	0.00468773	0.00145982	0.00277157	0.000814888	0.00875586	0.000812487	0.00326781	0.00700195	0.00151763	0.00154391	0.00170617	0.0015474	0.00187058	0.000310441	0.00212452	0.0008073	0.00325788	0.0010874	0.00160784	0.00145997
Amino Acids and Derivatives	Aromatic amino acids and derivatives	Chorismate Synthesis	Chorismate_synthase_(EC_4.2.3.5)	0.0152868	0.0135859	0.0167074	0.0140402	0.0161947	0.032311	0.0168232	0.0244895	0.0176943	0.0225905	0.017121	0.0164928	0.013131	0.0172981	0.0171944	0.0186869	0.022019	0.0197549	0.0191113	0.0156038	0.0185102	0.0182583	0.00692615	0	0.0148567	0.0135317	0.0216807	0.0184153	0.0196074	0.0138122	0.0224196	0.0174861	0.0134494	0.0200973	0.0145906	0.0183909	0.0183561	0.0151111	0.0188122	0.018294	0.0165294	0.0143476	0.0140374	0.0175036	0.0141268	0.0168819
Amino Acids and Derivatives	Aromatic amino acids and derivatives	Chorismate Synthesis	Chorismate_synthase_(EC_4.2.3.5)_##_AroG	0.0150685	0.00628523	0.00501506	0.00818444	0.00528818	0.00423929	0.00657143	0.0045382	0.00674951	0.00843971	0.00922556	0.0139456	0.00682194	0.00599892	0.00764619	0.00536835	0.00599941	0.00849784	0.00498395	0.00744277	0.00895774	0.00786542	0.00371999	0	0.00643266	0.0043335	0.00666939	0.0101389	0.0115892	0.00996169	0.00467674	0.00500419	0.00653579	0.0077945	0.0058497	0.0107074	0.00897796	0.00648478	0.00526172	0.0118595	0.00521251	0.00574903	0.00382739	0.0103541	0.00543691	0.0153408
Amino Acids and Derivatives	Aromatic amino acids and derivatives	Chorismate Synthesis	Chorismate_synthase_(EC_4.2.3.5)_#_AroG	0.000542321	0.000423887	0.000806092	0.000282633	0.000543632	0.000352719	0.000329327	0.00100161	0.00094303	0.00051487	0.000537342	0.000448568	0.000919717	0.000485009	0.000243939	0.000629323	0.000660333	0.000481373	0.000928851	0.00164271	0.00077371	0.00025099	0.00214507	0	0.00123985	0.00282934	0.000396931	0.000920916	0.000443132	0.000870276	0.00162874	0.00455111	0.00131243	0.000776265	0.000848901	0.000984148	0.00193763	0.00144718	0.000434771	0.000742386	0.00120468	0.000404989	0.00439544	0.00100587	0.00041878	0.00157986
Amino Acids and Derivatives	Aromatic amino acids and derivatives	Chorismate Synthesis	Chorismate_synthase_(EC_4.2.3.5)_#_AroG,_frameshift	0	0	0	0	1.64e-06	0	0	0	0	0	0	0	0	0	0	0	0	0	0	0	0	0	0.000983529	0	0	0	0	0	0	0	0	0	0	0	0	0	0	0	0	0	0	0	0	0	0	0
Amino Acids and Derivatives	Aromatic amino acids and derivatives	Chorismate Synthesis	Cyclohexadienyl_dehydrogenase_(EC_1.3.1.12)(EC_1.3.1.43)	0	0	0	0	0	0	0	0.00017964	0	0	0	9.63e-05	0	0	0	0	0	0	0	0	0	0	0	0	0	0	0	0	0	0	6.11e-05	0	0	0	0	0	0	0.000102307	0	0	6.66e-05	0	0	0	0	0
Amino Acids and Derivatives	Aromatic amino acids and derivatives	Chorismate Synthesis	Cyclohexadienyl_dehydrogenase_(EC_1.3.1.12)(EC_1.3.1.43)_#_NAD(P)-specific	0	0	0	0	0	0	0	0	0	0	0	0	0	0	0	0	0	0	0	0	0	0	0	0	0	0	0	0	0	0	0	0	0	0	0	0	0	6.39e-05	0	0	0	0	0	0	0	0
Amino Acids and Derivatives	Aromatic amino acids and derivatives	Chorismate Synthesis	Cyclohexadienyl_dehydrogenase_(EC_1.3.1.12)(EC_1.3.1.43)_#_NAD-specific	0	0.000235493	0	0.000111051	0	0	0.000156645	0	0	0	0	0.000144423	0	0	0.000119947	0	0	0	0	0	0	0	0	0	0	0	0	0	0	0	6.11e-05	0	0	0	0	0	0	0	0	0	0	0	0	0	0	0
Amino Acids and Derivatives	Aromatic amino acids and derivatives	Chorismate Synthesis	Cyclohexadienyl_dehydrogenase_(EC_1.3.1.12)(EC_1.3.1.43)_#_NADP-specific	0	0	0	0	0	0	0	0	0	0	0	0	0	0	0	0	0	0	0	0	0	0	0	0	0	0	0	0	0	0.000101861	0	0	0	0	0	0	0	0	0	0	6.66e-05	0	0	0	0	0
Amino Acids and Derivatives	Aromatic amino acids and derivatives	Chorismate Synthesis	Cyclohexadienyl_dehydrogenase_(EC_1.3.1.12)(EC_1.3.1.43)_#_TyrAc	0	0	0	0	0	0	0	0	0	0	0	0	0	0	0	0	0	0	0	0	0	0	0	0	0	0	0	0	0	3.06e-05	0	0	0	0	0	0	0	0	0	0	0	0	0	0	0	0
Amino Acids and Derivatives	Aromatic amino acids and derivatives	Chorismate Synthesis	Cyclohexadienyl_dehydrogenase_(EC_1.3.1.12)(EC_1.3.1.43)_#_TyrAc,_NAD(P)-specific	0	0	0	0	0	0	0	0	0	0	0	0	0	0	0	0	0	0	0	0	0	0	0	0	0	0	0	0	0	3.06e-05	0	0	0	0	0	0	0	0	0	0	0	0	0	0	0	0
Amino Acids and Derivatives	Aromatic amino acids and derivatives	Chorismate Synthesis	Cyclohexadienyl_dehydrogenase_(EC_1.3.1.12)(EC_1.3.1.43)_#_TyrAc,_NADP-specific	4.07e-05	0	0	0	0	0	0	0	0	0	0	0	0	0	0	0	0	0	0	0	0	0	0	0	0	0	0	0	2.61e-05	0	0	0	0	0	0	0	0	0	0	0	0	0	0	0	0	0
Amino Acids and Derivatives	Aromatic amino acids and derivatives	Chorismate Synthesis	Cyclohexadienyl_dehydrogenase_(EC_1.3.1.12)(EC_1.3.1.43)_/_5-Enolpyruvylshikimate-3-phosphate_synthase_(EC_2.5.1.19)_alpha_sub-homology_division_##TyrAc/AroF_alpha	5.42e-05	0	0	0	0	0	0	0	0	0	0	0	0	0	0	0	0	0	7.25e-05	0	0	3.34e-05	0	0	0	0	0	0	0.000261468	0	0	0	0	0	0	0	0	0	0	0	0	0	5.98e-05	0.000106088	0	0.000272695
Amino Acids and Derivatives	Aromatic amino acids and derivatives	Chorismate Synthesis	Cyclohexadienyl_dehydrogenase_(EC_1.3.1.12)(EC_1.3.1.43)_/_5-Enolpyruvylshikimate-3-phosphate_synthase_(EC_2.5.1.19)_alpha_sub-homology_division_##_TyrAc,_NAD-specific/AroF_alpha	8.14e-05	0	9.32e-06	0.000111051	5.48e-05	7.17e-05	0	0	0	8.32e-06	0	0	0	0	0	0	0	0	0	0.00013294	0	0	0.00560419	0	0	0.00037755	0	0	0.000183028	0	6.79e-06	0	0	4.47e-05	7.99e-05	0	0.000127564	0.000207172	0	0.000106437	6.66e-05	0	0	0.000163552	0	0.000183545
Amino Acids and Derivatives	Aromatic amino acids and derivatives	Chorismate Synthesis	Cyclohexadienyl_dehydrogenase_(EC_1.3.1.12)(EC_1.3.1.43)_/_5-Enolpyruvylshikimate-3-phosphate_synthase_(EC_2.5.1.19)_alpha_sub-homology_division_##_TyrAc,_NADP-specific/AroF_alpha	0	0	9.32e-06	0	0	0	0	0	0	8.32e-06	0	0	0	0	0	0	7.76e-05	0	0	9.5e-06	0	0.000100237	0.000903196	0	0	0	7.64e-05	0	0	0	0	0	2.97e-05	1.12e-05	0	0	0	0.000153461	0	0	0	0	5.98e-05	4.42e-06	0	2.62e-05
Amino Acids and Derivatives	Aromatic amino acids and derivatives	Chorismate Synthesis	Cyclohexadienyl_dehydrogenase_(EC_1.3.1.12)(EC_1.3.1.43)_/_5-Enolpyruvylshikimate-3-phosphate_synthase_(EC_2.5.1.19)_beta_sub-homology_division_##_TyrAc/AroF_beta,_NAD(P)-specific	0	0	0	0	0	0	0	0	0	0	0	0	0	0	0	0	0	0	0	0	0	0	0	0	0	0	0	0	0	0	0	0	0	0	0	0	0	0	0	0	3.81e-05	0	0	0	0	0
Amino Acids and Derivatives	Aromatic amino acids and derivatives	Chorismate Synthesis	Maltose_O-acetyltransferase_(EC_2.3.1.79)_/_Chorismate_mutase_I_(EC_5.4.99.5)	0	0	0	0	0	0	1.42e-05	0	0	0	0	1.75e-05	0	0	0	0	0	0	0	0	0	0	0.000369193	0	0	0	0	0	0	0	0	1.37e-05	0	0	0	0	0	0.000383737	0	0	0	0	0	2.29e-05	0	0
Amino Acids and Derivatives	Aromatic amino acids and derivatives	Chorismate Synthesis	Periplasmic_chorismate_mutase_I_precursor_(EC_5.4.99.5)	0	0	0	0	0	0	0	0	0	0	0	0	0	0	0	0	0	0	0	0	0	0	0.00250644	0	0	0	0	0	0	0	0	0	0	0	0	0	0	0	0	0	0	0	0	0	0	0
Amino Acids and Derivatives	Aromatic amino acids and derivatives	Chorismate Synthesis	Phenazine_biosynthesis_protein_PhzC_@_2-keto-3-deoxy-D-arabino-heptulosonate-7-phosphate_synthase_II_PhzC_(EC_2.5.1.54)_@_2-keto-3-deoxy-D-arabino-heptulosonate-7-phosphate_synthase_II_(EC_2.5.1.54)	0	0	0	0	0	0	0	0	0	0	0	0	0	0	0	0	0	0	0	0	0	0	0.000773246	0	0	0	0	0	0	0	0	0	0	0	0	0	0	0	0	0	0	0	0	0	0	0
Amino Acids and Derivatives	Aromatic amino acids and derivatives	Chorismate Synthesis	Phenazine_biosynthesis_protein_PhzC_@_2-keto-3-deoxy-D-arabino-heptulosonate-7-phosphate_synthase_II_PhzC_(EC_2.5.1.54)_@_2-keto-3-deoxy-D-arabino-heptulosonate-7-phosphate_synthase_II_(EC_2.5.1.54)_##_AroAII@PhzC	0	0	0	0	0	0	0	0	0	0	0	0	0	0	0	0	0	0	0	0	0	0	0.00586103	0	0	0	0	0	0	0	0	0	0	0	0	0	0	0	0	0	0	0	0	0	0	0
Amino Acids and Derivatives	Aromatic amino acids and derivatives	Chorismate Synthesis	Prephenate_and/or_arogenate_dehydrogenase_(unknown_specificity)_(EC_1.3.1.12)(EC_1.3.1.43)	0.00364872	0.00161584	0.00414322	0.00293648	0.00593845	0.0157027	0.00240253	0.00766033	0.00236043	0.00389311	0.00431552	0.00436923	0.00251522	0.00536648	0.00158582	0.00667745	0.00432275	0.000207332	0.00624228	0.00310505	0.00376621	0.00323418	0	0	0.00574334	0.00152527	0.00182471	0.00712311	0.00286989	0.0031894	0.00233236	0.00385814	0.00205371	0.00498599	0.00511701	0.00743508	0.00790523	0.00168439	0.0048327	0.00848001	0.00546169	0.00560942	0.00400146	0.00300245	0.00255082	0.00136582
Amino Acids and Derivatives	Aromatic amino acids and derivatives	Chorismate Synthesis	Prephenate_and/or_arogenate_dehydrogenase_(unknown_specificity)_(EC_1.3.1.12)(EC_1.3.1.43)_#_NAD-specific	0.00111247	0.00103979	0.000712876	0.000954259	0.00187956	0.000543715	0.000746789	0.000589012	0.000272691	0.000254497	0.000189757	0.00076548	0.00182037	0.000731029	0.00148386	0.00138549	0.00135959	5.18e-05	0.00238428	0.000888396	0.000288162	0.000291072	0	0	0.00266333	0.00148872	0.00138353	0.00284222	0.000739667	0.00130355	0.00227316	0.0022501	0.00141386	0.000925396	0.000924715	0.00378092	0.0027234	0.00174814	0.00191695	0.00330957	0.00216683	0.00181945	0.00494327	0.0010662	0.001622	0.00195777
Amino Acids and Derivatives	Aromatic amino acids and derivatives	Chorismate Synthesis	Prephenate_and/or_arogenate_dehydrogenase_(unknown_specificity)_(EC_1.3.1.12)(EC_1.3.1.43)_#_TyrAx,_NAD-specific	0.000366095	0.000219793	9.32e-05	0.000148068	9.24e-05	0	0.000156645	0	0.000242658	0.000133083	0.000440849	0	9.65e-05	8.7e-05	0.000399822	7.56e-05	0	0	7.25e-05	0.000284871	0	0.000170403	0	0	0.00027183	3.78e-05	7.64e-05	0	0.000130734	4.53e-05	6.11e-05	0	0.000217854	0.00012743	0.000386063	6.3e-05	0.000398638	0.000562689	9.96e-05	0	0	5.05e-05	5.98e-05	0.000238698	0.000225518	0
Amino Acids and Derivatives	Aromatic amino acids and derivatives	Chorismate Synthesis	Prephenate_and/or_arogenate_dehydrogenase_(unknown_specificity)_(EC_1.3.1.12)(EC_1.3.1.43)_#_TyrAx,_NADP-specific	0.00687445	0	0.000503414	0.000111051	0.00102707	0	0.000156645	0	0.00111623	0.00384278	0.00488767	0.00587321	0	0	0.000599733	0.000129346	0.00062102	0.000103666	0.00108688	0.00118696	0.00226509	0.00215509	0	0	0.00018122	0.000415305	0	0	0.00758258	0.00251257	0.000448828	0	0.000623856	0.0011737	0.00103838	0.000348693	9.57e-05	0	0.000431672	0.00159655	0.00163169	0.00068116	5.98e-05	0.00511875	0.000120276	0.0182181
Amino Acids and Derivatives	Aromatic amino acids and derivatives	Chorismate Synthesis	Prephenate_and/or_arogenate_dehydrogenase_(unknown_specificity)_(EC_1.3.1.12)(EC_1.3.1.43)_#_TyrAx/REG_domain,_NAD-specific	0.00227793	0.000753577	0.00134244	0.00222101	0	0	0	0	0.00155301	0	0	0.000192564	0.00154445	0	0.00275877	0	0.000853903	0	0	0.00104453	0.00174238	0.00140332	0	0	0.0018122	0.00196326	0	0	0	0.0046177	0	0	0	0	0	0	0.000191346	0.00245537	0	0	0	0.00257327	0	0	0	0
Amino Acids and Derivatives	Aromatic amino acids and derivatives	Chorismate Synthesis	Prephenate_dehydratase_(EC_4.2.1.51)	0.00417703	0.00312286	0.00503965	0.00274163	0.00563438	0.0198841	0.00375761	0.0111932	0.00430937	0.00520736	0.00574007	0.00380131	0.00273231	0.00460002	0.00278704	0.00713417	0.00606061	0.00454798	0.00771733	0.00567263	0.00463804	0.00450477	0.00202784	0	0.0049184	0.000980049	0.00314611	0.010165	0.00436206	0.0067003	0.00157218	0.0102659	0.00386437	0.00454948	0.00502795	0.0109938	0.00795644	0.00240952	0.00521101	0.0116637	0.00976462	0.00813935	0.00191167	0.0074015	0.00364571	0.00109555
Amino Acids and Derivatives	Aromatic amino acids and derivatives	Chorismate Synthesis	Prephenate_dehydratase_(EC_4.2.1.51)_#_ACT_domain	0.000803601	0.000777127	0.00124051	0.000249864	0.000123249	0.000781275	0.000737536	0.00125299	0.00213701	0.00144562	0.00095645	0.000507086	0.000328195	0.000129108	0.000661705	0.000433364	0.000329917	0.00184526	0.000217376	0.00200623	0.000255548	0.000644857	0.000379001	0	0.000332237	0.00145776	8.66e-05	0.000814221	0.000966562	0.00116725	0.000142485	0.00385668	0.000997179	0.000301808	0.000151763	0.00104223	0.000956732	0.000633025	4.98e-05	0.000251309	0.000537606	9.84e-05	7.97e-05	5.75e-05	0.000102235	7.34e-05
Amino Acids and Derivatives	Aromatic amino acids and derivatives	Chorismate Synthesis	Prephenate_dehydratase_(EC_4.2.1.51)_#_ACTdomain,_frameshift	0	0	0	0	0	0	0	0	0	0	0	0	0	0	0	0	0	0	0	0	0	0	7.04e-05	0	0	0	0	0	0	0	0	0	0	0	0	0	0	0	0	0	0	0	0	0	0	0
Amino Acids and Derivatives	Aromatic amino acids and derivatives	Chorismate Synthesis	Prephenate_dehydratase_(EC_4.2.1.51)_#_PheAIp/ACT_domain	0.00119575	0.00169331	0.000609957	0.00113298	0.00211797	0.000670688	0.000769238	0.00106323	0.000623977	0.000169919	0	0.000723644	0.00203525	0.00057059	0.00113664	0.00203384	0.000879162	0.000427006	0.00155074	0.00099705	0.000915439	0.000170244	0.00044714	0	0.00228251	0.00165444	0.000515905	0.00160126	0.00106071	0.0023331	0.00438198	0.00168813	0.00136626	0.000654716	0.000535353	0.00206207	0.00243602	0.00141099	0.00120905	0.00101228	0.00113436	0.00180274	0.00541008	0.00156728	0.00110826	0.00194128
Amino Acids and Derivatives	Aromatic amino acids and derivatives	Chorismate Synthesis	Prephenate_dehydrogenase_(EC_1.3.1.12)	0.00111184	0.0050003	0.00411122	0.00498618	0.00413911	0.00224826	0.00527241	0.00533905	0.00467359	0.00174672	0.00125546	0.000914681	0.0075887	0.00352509	0.00452798	0.0054763	0.00498757	0.00792182	0.00317369	0.00417811	0.00290396	0.00143673	0.00322082	0	0.00247667	0.00364965	0.0101678	0.00279987	0.00416432	0.000735663	0.00770845	0.00247334	0.0038979	0.00416942	0.00312178	0.00337297	0.00279366	0.00556054	0.00332055	0.00279397	0.00195358	0.00177858	0.00406986	0.000987629	0.00362633	0.0022812
Amino Acids and Derivatives	Aromatic amino acids and derivatives	Chorismate Synthesis	Prephenate_dehydrogenase_(EC_1.3.1.12)_#_NAD-specific,_ACT_domain	0	0	0	0	0	0	0	0	0	0	0	0	0	0	0	0	0	0	0	0	0	0	0.000471829	0	0	0	0	0	1.49e-05	0	0	0	0	0	0	0	0	0	0	0	0	0	0	0	0	0
Amino Acids and Derivatives	Aromatic amino acids and derivatives	Chorismate Synthesis	Prephenate_dehydrogenase_(EC_1.3.1.12)_#_NAD-specific,_ACT_domain_#_incomplete_sequence	0.000854222	0.000847775	0.000512737	0.00072183	0.000547773	0.000716766	0.00148813	0.00053892	0.00151257	0.00294447	0.00244384	0.00120353	0.000965279	8.7e-05	0.000839626	0.00093527	0.000853903	0.00285082	0.000470981	0.00128192	0.000609832	0.00155367	0	0	0.00054366	0.00351121	0.000687873	0	0.000104587	0.000814888	0	0	0.000950637	0.000771287	0.00119813	0.000441118	0.00116402	0.00393243	0.000630905	0	0.000233098	0.00034058	0	0	0.00189435	0
Amino Acids and Derivatives	Aromatic amino acids and derivatives	Chorismate Synthesis	Prephenate_dehydrogenase_(EC_1.3.1.12)_#_TyrAp,_NAD-specific	0	0	0	0	0	0	0	0	0	0	0	0	0	0	0	0	0	0	0	0	0	0	0	0	0	0	0	0	0	0	0	0	0	0	0	0	0	0	0	0	0	0	0	0	0	0
Amino Acids and Derivatives	Aromatic amino acids and derivatives	Chorismate Synthesis	Prephenate_dehydrogenase_(EC_1.3.1.12)_#_TyrAp/ACT_domain,_NAD(P)-specific	5.42e-05	0	0	8.61e-05	0	0	0	3.37e-05	4.85e-05	0	0	0	0.000592059	0	0	0	0	0	2.72e-05	0	0	0	0	0	0	0	0	0	1.05e-05	0	0	0.000471566	5.23e-05	0	0	2.52e-05	0	0	0.000140017	0	4.99e-05	0	0	0	0	0
Amino Acids and Derivatives	Aromatic amino acids and derivatives	Chorismate Synthesis	Prephenate_dehydrogenase_(EC_1.3.1.12)_#_TyrAp/ACT_domain,_NAD-specific	0.000135591	0.000596582	0.000428834	0.000340556	0.000547773	4.78e-05	0.000391612	0	0.000283101	0.000232896	0.000306677	0.000128376	0	0.000174078	0.000639715	0.000484218	0.000103503	0.000103666	9.66e-05	0.000189914	0.000784069	0.000167061	0.00206038	0	0.00018122	0.00035238	0.000152861	5.78e-05	0.00039656	0	0.000132308	4.22e-05	0.000138635	0.000212383	6.66e-05	4.2e-05	0.000223237	9.41e-05	0	0	0.000399597	0.000227053	0.000438369	0.000353627	0.000150345	3.15e-05
Amino Acids and Derivatives	Aromatic amino acids and derivatives	Chorismate Synthesis	Putative_aldolase	0	0	0	0	0	0	0.000156645	0	0	0	0	0	0	0	0	0	0	0	0	0	0	0	0	0	0	0	0	0	5.23e-05	0	0	0	0	0	0	0	0	0	0	0	0	0	0	0	0	0
Amino Acids and Derivatives	Aromatic amino acids and derivatives	Chorismate Synthesis	Quinate/shikimate_5-dehydrogenase_I_delta_(EC_1.1.1.25)	0	0	0	0	0	0	0	0	0	0	0	0	0	0	0	0	0	0	0	0	0	0	0.000305086	0	0	0	0	0	0	0	0	0	0	0	0	0	0	0	0	0	0	0	0	0	0	0
Amino Acids and Derivatives	Aromatic amino acids and derivatives	Chorismate Synthesis	Quinate/shikimate_5-dehydrogenase_I_delta_(EC_1.1.1.25)_##_AroDI_delta	8.14e-05	0.000188394	0.00022374	0	0	0	0	0	0	0	0	0.000288846	0	0	0.000119947	0	0	0	0	0	0	0	0.000277085	0	0	0	0.000152861	0	0	0	0	0	0	0	0	0	7.97e-05	0	6.64e-05	0	0	0	0	0	0	0
Amino Acids and Derivatives	Aromatic amino acids and derivatives	Chorismate Synthesis	Quinate/shikimate_5-dehydrogenase_I_delta_(EC_1.1.1.25)_##_AroDI_delta,_truncated	0	0	0	0	0	0	0	0	0	0	0	0	0	0	0	0	0	0	0	0	0	0	0	0	0	0	0	0	0	0	0	0	0	0	0	0	3.99e-05	0	0	0	0	0	0	0	0	0
Amino Acids and Derivatives	Aromatic amino acids and derivatives	Chorismate Synthesis	Quinate/shikimate_5-dehydrogenase_I_delta_(EC_1.1.1.25)_#_AroDI_delta	0	0	0	0	0	0	0	0	0	0	0	0	0	0	0	0	0	0	0	0	0	0	0.00202737	0	0	0	0	0	0	0	0	0	0	0	0	0	1.59e-05	0	0	0	0	0	0	0	0	0
Amino Acids and Derivatives	Aromatic amino acids and derivatives	Chorismate Synthesis	Quinate/shikimate_dehydrogenase_[Pyrroloquinoline-quinone]_(EC_1.1.5.8)	0	0	0	0	0	0	0	0	0	0	0	0	0	0.00103498	0	0	0	0	0	0	0	0	0	0	0	0	0	0	0	0	0	0	0	0	0	0	0	0	0	0	0	0	0	0	0	2.74e-06
Amino Acids and Derivatives	Aromatic amino acids and derivatives	Chorismate Synthesis	Quinate/shikimate_dehydrogenase_[Pyrroloquinoline-quinone]_(EC_1.1.99.25)	0	0	0	0	0	0	0	0	0	0	0	0	0	0.00542011	0	0	0	0	0	0	0	0	0	0	0	0	0	0	0	0	0	0	0	0	0	0	0	0	0	0.000133046	0	0	0	3.54e-05	0	1.64e-05
Amino Acids and Derivatives	Aromatic amino acids and derivatives	Chorismate Synthesis	Shikimate/quinate_5-dehydrogenase_I_beta_(EC_1.1.1.282)	0	0	4.47e-06	0	0	0	0	0	0	0	0	1.56e-05	0	0	0	3.98e-06	0	0	1.21e-05	0	0	0	0.000372622	0	0	6.13e-05	6.11e-06	0	0	0	0	2.53e-06	0	1.88e-05	1.28e-05	5.04e-06	0	6.14e-06	5.31e-06	3.55e-05	0	9.08e-06	4.54e-05	1.27e-05	1.92e-05	2.27e-05
Amino Acids and Derivatives	Aromatic amino acids and derivatives	Chorismate Synthesis	Shikimate/quinate_5-dehydrogenase_I_beta_(EC_1.1.1.282)_##_AroDI_beta	0.00119262	0.0059858	0.00481227	0.00521272	0.0054445	0.00353378	0.0100177	0.00908689	0.00764881	0.00342856	0.00181706	0.000926395	0.0097176	0.00822197	0.00671253	0.0086168	0.00745028	0.0125755	0.00427329	0.00706829	0.00327963	0.00358347	0.000937772	0	0.00330123	0.00372836	0.0154141	0.00226375	0.00574279	0.00125289	0.0103762	0.00186115	0.00498998	0.00691498	0.00214493	0.00213018	0.00264765	0.00410549	0.0037897	0.00241221	0.00390628	0.00185185	0.00513592	0.00141699	0.00347098	0.00452341
Amino Acids and Derivatives	Aromatic amino acids and derivatives	Chorismate Synthesis	Shikimate/quinate_5-dehydrogenase_I_beta_(EC_1.1.1.282)_##_AroDI_beta,_frameshift	0	0	0	0	0	0	0	0	0	0	0	0	0	0	0	0	0	0	0	0	0	0	4.66e-06	0	0	6.04e-06	0	0	0	0	0	0	0	8.05e-06	0	2.52e-06	0	0	0	0	0	0	9.56e-06	4.24e-06	2.41e-06	5.03e-06
Amino Acids and Derivatives	Aromatic amino acids and derivatives	Chorismate Synthesis	Shikimate/quinate_5-dehydrogenase_I_beta_(EC_1.1.1.282)_##_AroDI_beta,_truncated	0	0	0	0	0	0	0	0	6.47e-05	0	0	0	0	0	4e-05	0	2.59e-05	0	7.25e-05	0	0	0	4.16e-05	0	0	0	0	0	0	0	0	0	0	2.24e-05	0	0	0	0	0	0	0	0	0	0	0	0
Amino Acids and Derivatives	Aromatic amino acids and derivatives	Chorismate Synthesis	Shikimate/quinate_5-dehydrogenase_I_beta_(EC_1.1.1.282)_#_AroDI_beta	8.33e-05	5.83e-05	8.1e-05	0.000160407	0	6.61e-05	0	0	3.24e-05	7.82e-05	1.64e-05	3.55e-05	4.29e-05	0.00155535	9.33e-05	1.33e-05	2.59e-05	0.000132051	0.000119154	6.75e-05	0	9.19e-05	0.00236367	0	6.04e-05	0.00020925	4.74e-05	0	4.18e-06	0	1.51e-05	0.00022202	2.64e-05	4.56e-05	8.93e-05	2.52e-05	0.000452863	0.000280814	4.01e-05	0.000118657	5.18e-05	9.02e-05	0.000260032	0.000102094	0.00023955	0.00019317
Amino Acids and Derivatives	Aromatic amino acids and derivatives	Chorismate Synthesis	Shikimate/quinate_5-dehydrogenase_I_beta_(EC_1.1.1.282)_#_AroDI_beta,_frameshift	0	0	0	0	0	0	0	0	0	0	0	0	0	0	0	0	0	0	0	0	0	0	0.000123579	0	0	0	0	0	0	0	0	0	0	0	0	0	0	0	0	0	0	0	0	0	0	0
Amino Acids and Derivatives	Aromatic amino acids and derivatives	Chorismate Synthesis	Shikimate_5-dehydrogenase_I_alpha_(EC_1.1.1.25)	1.3e-05	6.28e-05	0.00011187	0.000111051	0	0	0	0	0	0	0	0	0	0.00132521	0	0	1.55e-05	0	5.07e-05	0	0	0	2.79e-05	0	0	0.000108734	2.45e-05	0	0	0	6.11e-05	0	2.97e-05	5.37e-06	1.28e-05	2.01e-05	0	6.14e-06	5.31e-06	0.000100228	0	0	0.000388092	1.49e-05	3.21e-05	2.52e-06
Amino Acids and Derivatives	Aromatic amino acids and derivatives	Chorismate Synthesis	Shikimate_5-dehydrogenase_I_alpha_(EC_1.1.1.25)_##_AroDI_alpha	0.00563235	0.00730976	0.00849799	0.00587974	0.0079821	0.01264	0.00646076	0.0127964	0.00719708	0.00614612	0.00587077	0.00494949	0.0061641	0.0082904	0.00513599	0.00789565	0.00664659	0.0107085	0.0066371	0.00926863	0.0069919	0.00772253	0.00192413	0	0.00755327	0.00334617	0.00899401	0.0113834	0.00743057	0.00631743	0.00255172	0.00674094	0.00630842	0.00689267	0.00502825	0.0113836	0.00378183	0.00184434	0.00731375	0.0102462	0.00710185	0.00938555	0.00294248	0.00513488	0.00652971	0.00377514
Amino Acids and Derivatives	Aromatic amino acids and derivatives	Chorismate Synthesis	Shikimate_5-dehydrogenase_I_alpha_(EC_1.1.1.25)_##_AroDI_alpha,_truncated	0	0	0	0	0	0	0	0	0	0	0	0	0	0	0	0	0	0	0	0	0	0	0.0002929	0	0	2.11e-05	6.11e-06	0	0	0	0	0	0	2.68e-06	0	0	0	0	9.49e-06	0	0	0	0	6.37e-06	4.49e-05	5.03e-06
Amino Acids and Derivatives	Aromatic amino acids and derivatives	Chorismate Synthesis	Shikimate_5-dehydrogenase_I_alpha_(EC_1.1.1.25)_#_AroDI_alpha	0.00423239	0.000870942	0.000809851	0.00135707	0.00122745	0.000684015	0.000734957	0.00100941	0.0017427	0.00195157	0.00231492	0.00443456	0.000912189	0.00110923	0.00101751	0.00104183	0.00106998	0.00109343	0.00135256	0.00232983	0.00132711	0.00144272	0.00320674	0	0.00310421	0.00333114	0.000473017	0.00119524	0.00509901	0.00310213	0.00235611	0.00211546	0.0014985	0.00134708	0.00155997	0.00147671	0.00138821	0.00104484	0.000649308	0.00237309	0.00136809	0.00154876	0.0031982	0.00331726	0.00136447	0.00859417
Amino Acids and Derivatives	Aromatic amino acids and derivatives	Chorismate Synthesis	Shikimate_5-dehydrogenase_I_alpha_(EC_1.1.1.25)_#_AroD_I_alpha	0	0.00033283	0.00011187	3.7e-05	3.77e-05	1.79e-05	0.000287182	0	0.000799153	9.98e-05	0.000230008	6.42e-05	0.000144792	2.9e-05	0.00017992	2.65e-05	9.06e-05	0.000345554	0.000458905	0.000221567	8.71e-05	8.35e-05	0	0	0	0.00015102	0	0.000202351	5.23e-05	4.53e-05	0.00016284	0.000105518	0.000455514	0	0.000239625	0	0	0.000103586	0.00112899	0	0.000806964	0	7.97e-05	8.4e-05	0.00033076	0.000167812
Amino Acids and Derivatives	Aromatic amino acids and derivatives	Chorismate Synthesis	Shikimate_5-dehydrogenase_I_alpha_(EC_1.1.1.25)_/_Carbohydrate_transporter_protein_I_/_Carbohydrate_transporter_protein_II_##_AroDI_alpha/CTP-I/CTP-II	4.07e-05	0	0	0.000166576	0	3.58e-05	0	4.49e-05	0	0	0	0	0	8.7e-05	9e-05	0	0	0.000207332	0	9.5e-05	0	0.000100237	0	0	0	0.00015102	0	0	0.000219633	7.92e-05	5.5e-05	0	0	0.000122959	0	3.15e-05	4.78e-05	3.84e-05	0.000132822	0	6.66e-05	7.57e-05	0	7.96e-05	0.000150345	0
Amino Acids and Derivatives	Aromatic amino acids and derivatives	Chorismate Synthesis	Shikimate_5-dehydrogenase_I_alpha_(EC_1.1.1.25)_/_Shikimate_kinase_I_(EC_2.7.1.71)_##_AroDI_alpha/AroEI	0.0004996	0.000612282	0.000605962	0.000562657	0.000297851	0.00103931	0.00215387	0.00041916	0.000933655	0.00227905	0.00211799	0.00110724	0.000691783	0.000253864	0.000479786	0.000728317	0.00062102	0.00266076	0.000455282	0.000506438	0.000958307	0.00121955	0	0	0.000604067	0.00359931	0.000407628	0.000503812	8.72e-05	0.000998238	0.000338039	0.00022008	0.00143784	0.000363287	0.00116485	0.00044802	0.000574039	0.00347844	0.000564494	0.000236527	0.000665995	0.000353194	5.98e-05	0	0.00141239	0.000409042
Amino Acids and Derivatives	Aromatic amino acids and derivatives	Chorismate Synthesis	Shikimate_5-dehydrogenase_I_gamma_(EC_1.1.1.25)	0	0	0	0	0	0	0	0	0	0	0	0	0	0	0	0	0	0	0	0	0	0	0.000107936	0	0	0	0	0	0	0	0	0	0	0	0	0	0	0	0	0	0	0	0	0	0	0
Amino Acids and Derivatives	Aromatic amino acids and derivatives	Chorismate Synthesis	Shikimate_5-dehydrogenase_I_gamma_(EC_1.1.1.25)_##_AroDI_gamma	0	0	0	0	1.37e-05	0	0	0	0	0	0	0	0	0	0	0	0	6.91e-05	0	0	0	0	0.000202457	0	0	0	0	0	0	0	0	0	0	0.00010731	0	0	0	0	0	0	0	0	0	0	8.02e-05	0.000553663
Amino Acids and Derivatives	Aromatic amino acids and derivatives	Chorismate Synthesis	Shikimate_5-dehydrogenase_I_gamma_(EC_1.1.1.25)_#_AroDI_gamma	0	0	0	0	0	0	0	0	0	0	0	0	0	0	0	0	0	0	0	0	0	0	0.00207512	0	0	0	0	0	0	0	0	0	0	0.000286159	0	0	0	0	0	0	0	0	0	0	0	0.000515016
Amino Acids and Derivatives	Aromatic amino acids and derivatives	Chorismate Synthesis	Shikimate_5-dehydrogenase_I_gamma_(EC_1.1.1.25)_#_AroD_I_gamma	0	0	0	0	0	0	0	0	0	0	0	0	0	0	0	0	0	0	0	0	0	5.01e-05	0	0	0	0	0	0	0	0	0	0	0	0	0	0	0	0	0	0	0	0	0	0	0	0
Amino Acids and Derivatives	Aromatic amino acids and derivatives	Chorismate Synthesis	Shikimate_kinase_III_(EC_2.7.1.71)	4.07e-05	0	0.00022374	0	6.16e-05	0	7.83e-05	0	0	0	0	0	0	0.00292161	8e-05	3.98e-05	0	0.000103666	7.25e-05	0	0	0	0.00179476	0	0	0.00113761	0.000155918	0	0	3.4e-05	0	6.33e-05	8.91e-05	0.00032482	0.000486117	4.03e-05	0.000218135	0.000417213	0.000129343	0.000311236	0.000166983	0.00012808	0.00106297	0.000381254	0.000623806	0.000272111
Amino Acids and Derivatives	Aromatic amino acids and derivatives	Chorismate Synthesis	Shikimate_kinase_III_(EC_2.7.1.71)_#_AroE_III	0	0	0	0	0	0	0	0	0	0	0	0	0	0	0	0	0	0	0	0	0	0	6.07e-05	0	0	6.29e-05	3.06e-06	0	0	0	0	0	0	0.000145446	2.26e-05	7.56e-06	0	9.47e-06	5.31e-06	3.81e-05	2.66e-06	1.01e-05	6.16e-05	2.12e-06	3.39e-05	0.000238093
Amino Acids and Derivatives	Aromatic amino acids and derivatives	Chorismate Synthesis	Shikimate_kinase_II_(EC_2.7.1.71)_#_AroE_II	0.000542363	0.000125596	7.46e-05	0.000296135	0	0	0	0	0.000452961	0	0	0.00016047	0.000257408	5.8e-05	0.000519768	0	5.18e-05	0	0	6.33e-05	0.000348475	0.000200474	0	0	0.000724881	0.00015102	0	0	0	0.000565894	0	0	0	0	0	0	0	0.000562689	0	0	0	0.000454106	0	0	0	0
Amino Acids and Derivatives	Aromatic amino acids and derivatives	Chorismate Synthesis	Shikimate_kinase_I_(EC_2.7.1.71)	0.0101256	0.0137182	0.0128986	0.0166909	0.0192029	0.0350443	0.0177557	0.0269011	0.0180942	0.0121189	0.0096917	0.00856911	0.0156842	0.0209644	0.0154531	0.0214827	0.0222998	0.0214122	0.0185035	0.0180703	0.0144269	0.012137	0.0034653	0	0.015448	0.00838916	0.0365281	0.0168645	0.0155225	0.00960662	0.0209789	0.0172627	0.0113852	0.0155364	0.0107291	0.0157558	0.0136818	0.0104286	0.015194	0.0149723	0.014663	0.0176912	0.0127562	0.0176934	0.0127543	0.0167625
Amino Acids and Derivatives	Aromatic amino acids and derivatives	Chorismate Synthesis	Shikimate_kinase_I_(EC_2.7.1.71)_##_AroE_I	0	0	0	0	8.22e-05	0	0	0	0	0	5.75e-05	0	0	0	0.000239893	0	0	0	0	0	0	5.01e-05	0	0	9.06e-05	0	0	0	0	3.4e-05	0	0	0	0	0	0	0	3.84e-05	3.32e-05	0	0	0	0	0	0	0
Amino Acids and Derivatives	Aromatic amino acids and derivatives	Chorismate Synthesis	Shikimate_kinase_I_(EC_2.7.1.71)_#_AroE_I	0.00820328	0.00521852	0.00373272	0.00581166	0.00530997	0.00172661	0.00809854	0.00344011	0.00621204	0.00847574	0.0059532	0.00847283	0.00514333	0.0035955	0.00660306	0.00600364	0.00303265	0.0149366	0.00505641	0.0044345	0.00596473	0.00471948	0.00612918	0	0.00574065	0.0158432	0.00433598	0.00331566	0.0103925	0.00676131	0.00429666	0.00352852	0.00671981	0.00395479	0.00692124	0.00237994	0.00859624	0.0146091	0.00572352	0.00325106	0.00478822	0.00768287	0.0087799	0.0105601	0.00627615	0.0159524
Amino Acids and Derivatives	Aromatic amino acids and derivatives	Chorismate Synthesis	Shikimate_kinase_I_(EC_2.7.1.71)_#_AroE_I,_truncated	3.2e-05	0	0	0	0	0	0	0	0	0	0	0	0	2.09e-05	0	0	0	0	0	0	0	0	0.000143217	0	0	0.000289227	3.81e-05	0	0	0	0	0	1.32e-05	2.38e-05	5.61e-05	4.62e-05	2.13e-05	1.92e-05	7.38e-06	1.97e-05	2.85e-05	0	0.000165476	0.000155925	8.51e-05	9.45e-05
Amino Acids and Derivatives	Aromatic amino acids and derivatives	Chorismate Synthesis	Shikimate_kinase_I_(EC_2.7.1.71)_/_3-dehydroquinate_synthase_(EC_4.2.3.4)	0.00136875	0.00147284	0.000979936	8.46e-05	2.26e-05	0.00214103	0.0011801	0.00342197	0.00153699	0.00185721	0.00176423	0.00220364	0.00026526	0.00013184	4.76e-05	0.000926497	0.00011137	0.00308552	0.000624133	0.0027031	0.000710527	0.00146014	0	0	0.000674232	0.000903689	0.000793579	0.000613957	0.0024614	0.00212594	0.000571776	0.00165052	0.0024594	0.00165715	0.000467543	0.00264998	0.00149368	0	5.76e-05	0.000181018	0.000359168	9.55e-05	0.000635435	3.18e-05	0.000254554	3.7e-05
Amino Acids and Derivatives	Aromatic amino acids and derivatives	Chorismate Synthesis	Shikimate_kinase_I_(EC_2.7.1.71)_/_3-dehydroquinate_synthase_(EC_4.2.3.4)_#_AroE_I/AroB	0.00103229	0.000890259	0.000534366	0.000153356	3.22e-05	0.001057	0.000628115	0.00123012	0.00102881	0.00113607	0.00145264	0.00151582	0.000152644	8.16e-05	8.76e-05	0.000298897	0.000125304	0.00159471	1.32e-05	0.00194151	0.000156135	0.000626446	0	0	1.39e-05	0.00101629	0.000450124	0.000670719	0.00105359	0.00115748	0.000470431	0.00223469	0.000916818	0.000343646	0.000161867	0.000628354	0.00071227	0.000102307	6.64e-05	0.00031512	7.75e-05	3.24e-05	0.000543633	1.06e-05	8.77e-05	4.59e-05
Amino Acids and Derivatives	Aromatic amino acids and derivatives	Cinnamic Acid Degradation	2,3-dihydroxy-2,3-dihydro-phenylpropionate_dehydrogenase_(EC_1.3.1.-)	7.16e-05	0	0	0	0	0	2.51e-05	0	0	0	0	0	0	0	0	0	0	0	0	0	0	0.000100237	0.00140147	0	0	0.00174881	0	0	0	0	4.64e-05	0	0	0.000131454	0	0	0	9.21e-05	0	0	0	0	0	0	0.000355362	0.000577694
Amino Acids and Derivatives	Aromatic amino acids and derivatives	Cinnamic Acid Degradation	2,3-dihydroxyphenylpropionate_1,2-dioxygenase_(EC_1.13.11.-)	0.000345643	0	0	0	0	0	0	0	0	0	0	0.00036953	0	0.00460849	0	0	0	0	0	0	0	0.000400947	0.00351465	0	0	0.00121907	0	0	0	0	0	0	0	0.000239936	0	0	0.000421462	9.69e-05	0	0.000177395	0	0.00051844	0	0.000106088	0.00278158	0.000929997
Amino Acids and Derivatives	Aromatic amino acids and derivatives	Cinnamic Acid Degradation	2-hydroxy-6-ketonona-2,4-dienedioic_acid_hydrolase_(EC_3.7.1.-)	0.000605277	0	0	0	0	0	0	0.00011976	0	0	0	0.000301684	0	0.00752638	0	0	0	0	0	0	0	0	0.00453585	0	0.00026717	0.00174277	0	0	0.000209175	0	8.14e-05	0	0	0.00053923	0	0	0	0.000282368	0	0.00035479	0	0.000601439	0	0	0.00308068	0.0021824
Amino Acids and Derivatives	Aromatic amino acids and derivatives	Cinnamic Acid Degradation	2-keto-4-pentenoate_hydratase_(EC_4.2.1.80)	0.000379964	0	5.59e-05	0	0	0	0	0	0	0	0	0	0	0.00356615	6e-05	0	3.88e-05	0	0	0	0.000226509	0	0.00253709	0	0	0.000793934	0	0	0	0	0.000136786	0	0	0.000291199	0	0	0.000262965	0.000246901	0	8.87e-05	0	0.000112013	5.74e-05	0	0.00279548	0.00103932
Amino Acids and Derivatives	Aromatic amino acids and derivatives	Cinnamic Acid Degradation	3-(3-hydroxy-phenyl)propionate_hydroxylase_(EC_1.14.13.-)	0.000903152	0	0	0	0	0	0	0.000154491	0	0	0	0.000247349	0.000177611	0.00967564	0	0	0	0	0	0	0	0.000100237	0.00953445	0	0.000623397	0.00402099	0	0	0.00016734	0	0.000107475	0	0	0.0012022	0	0	0.000657156	0.000161537	0.000132822	0.000516759	0	0.000542876	5.98e-05	0.000106088	0.00735107	0.0052153
Amino Acids and Derivatives	Aromatic amino acids and derivatives	Cinnamic Acid Degradation	3-carboxyethylcatechol_2,3-dioxygenase_(EC_1.13.11.16)	8.45e-05	0	0	0	0	0	0	0	0	0	0	8.51e-05	0	0.00112996	0	0	0	0	0	0	0	0.000100237	0.000852432	0	0	0.000284956	0	0	0	0	0	0	0	5.01e-05	0	0	5.44e-05	2.42e-05	0.000132822	0	0	0.000100018	0	0	0.000291802	0.000223445
Amino Acids and Derivatives	Aromatic amino acids and derivatives	Cinnamic Acid Degradation	3-phenylpropionate_dioxygenase,_alpha_subunit_(EC_1.14.12.19)	0.000136675	0	0	0	0	0	0	0	0	0	0	3.08e-05	0	0	0	0	0	0	0	0	0	3.34e-05	0.00199511	0	0	0.00215355	0	0	0	0	5.62e-05	0	0	0.000365747	0	0	0	4.6e-05	0	0	0	0	0	0	0.00105282	0.0010505
Amino Acids and Derivatives	Aromatic amino acids and derivatives	Cinnamic Acid Degradation	3-phenylpropionate_dioxygenase,_beta_subunit_(EC_1.14.12.19)	0.000184403	0	0	0	0	0	0	0	3.24e-05	0	0	0.000173308	0	0	0	0	0	0	0	0	0	0	0.0008086	0	0	0.00161975	0	0	0	0	2.44e-05	0	0	0	0	0	0	0.000107422	0	0	0	0	0	0	0.000562701	0.000463162
Amino Acids and Derivatives	Aromatic amino acids and derivatives	Cinnamic Acid Degradation	3-phenylpropionate_dioxygenase_ferredoxin--NAD(+)_reductase_component_(EC_1.18.1.3)	0.000358157	0	0	0	0	0	0	0	0	0	0	9.24e-05	0	0	0	0	0	0	0	0	0	0	0.00412697	0	0	0.00446562	0	0	0	0	0.000183195	0	0	0.000674353	0	0	0	0.000253466	0	0	0	0	0	0	0.000953792	0.00181435
Amino Acids and Derivatives	Aromatic amino acids and derivatives	Cinnamic Acid Degradation	3-phenylpropionate_dioxygenase_ferredoxin_subunit	0.000151224	0	0	0	0	0	4.39e-05	0	5.14e-05	0	0	0	0	0	0	0	0	0	0	0	0	0	0.0016094	0	0	0.00133595	0	0	0	0	0	0	0	9.18e-05	0	0	0	0	0	0	0	0	0	0	0.000381205	0.000333107
Amino Acids and Derivatives	Aromatic amino acids and derivatives	Cinnamic Acid Degradation	4-hydroxy-2-oxovalerate_aldolase_(EC_4.1.3.39)	0.000110642	0	0	0	0	0	0	0	0	0	0	0.000169457	0	0.00258198	0	0	0	0	4.03e-05	0	0.000174238	6.57e-05	0.00256781	0	0	0.000799399	0	4.34e-05	0	0	0.000102589	0	0	0.000308515	0	0	7.65e-05	0.000194383	0	0.000101369	0	0.000178615	0	0	0.00159947	0.00116015
Amino Acids and Derivatives	Aromatic amino acids and derivatives	Cinnamic Acid Degradation	4-hydroxy-2-oxovalerate_aldolase_(EC_4.1.3.39)_@_4-hydroxy-2-oxohexanoate_aldolase_(EC_4.1.3.n1)	0	0	0	0	0	0	0	0	0	0	0	0	0	0	0	0	0	0	0	0	0	0	0	0	0	0	0	0	0	0	0	0	0	0	0	0	0	0	0	0	0	0	0	0	0	0
Amino Acids and Derivatives	Aromatic amino acids and derivatives	Cinnamic Acid Degradation	4-hydroxybenzoate_transporter	0.000452972	0	0.00011187	0.000111051	7.58e-05	9.12e-05	0	0	0.000129418	3.33e-05	0.000172506	0.000318373	0	0.0180425	0	0	0	0	0	0.000189914	0	0.000200474	0.0145996	0	0	0.0150928	0.000915311	0	7.69e-05	2.26e-05	0.000192151	8.44e-05	0	0.00122894	0.00355565	0.00040178	0.000670582	0.00370058	0.000242213	0.00289845	0.000586076	0.000759573	0.00520966	0.00138721	0.00423287	0.00371334
Amino Acids and Derivatives	Aromatic amino acids and derivatives	Cinnamic Acid Degradation	Acetaldehyde_dehydrogenase_(EC_1.2.1.10)_/_Alcohol_dehydrogenase_(EC_1.1.1.1)	2.38e-05	3.77e-06	0	0	0	0	0	0	0	0	0	7.7e-06	0	0.000417535	0	0	0	0	0	0	0	0	9.08e-05	0	0	9.06e-05	1.83e-05	0	0	0	0	0	0	5.37e-06	6.39e-05	0	7.65e-06	9.21e-06	0	3.9e-05	1.07e-05	3.03e-06	7.89e-05	2.12e-05	5.05e-05	3.02e-05
Amino Acids and Derivatives	Aromatic amino acids and derivatives	Cinnamic Acid Degradation	Alcohol_dehydrogenase_(EC_1.1.1.1);_Acetaldehyde_dehydrogenase_(EC_1.2.1.10)	0.00018977	7.16e-05	0	1.85e-05	5.87e-06	0	9.14e-05	2.16e-05	0	0	3.29e-05	9.24e-05	0	0.00059999	0	0	0	0	0	0	0.000348475	0	0.00154581	0	7.25e-06	0.00164914	0.00031795	1.73e-05	0	0	4.89e-06	0	0	0.000171695	0.000691186	5.8e-05	5.18e-05	0.00011663	3.45e-05	0.000468323	0.000122543	3.03e-05	0.0010473	0.000318971	0.00100686	0.000459526
Amino Acids and Derivatives	Aromatic amino acids and derivatives	Cinnamic Acid Degradation	Alcohol_dehydrogenase_(EC_1.1.1.1)_@_Acetaldehyde_dehydrogenase_(EC_1.2.1.10)_@_Pyruvate-formate-lyase_deactivase	4.23e-05	1.13e-05	0	0	0	0	0	7.19e-06	0	0	0	2.7e-05	0	0.000786581	0	0	0	0	0	0	0	0	0.000463276	0	0	0.000399448	9.17e-05	6.94e-06	0	0	2.44e-06	0	0	5.1e-05	0.000182115	1.26e-05	7.65e-06	1.84e-05	1.06e-05	0.000163203	5.33e-05	3.03e-06	0.000327581	7.85e-05	0.000163576	0.000153548
Amino Acids and Derivatives	Aromatic amino acids and derivatives	Cinnamic Acid Degradation	Gallate_permease	0	0	0	0	0	0	0	0	0	0	0	0	0	0.00118343	0	0	0	0	0	0	0	0	0	0	0	0	0	0	0	0	0	0	0	0	0	0	0	0	0	0	0	0	0	0	0	0
Amino Acids and Derivatives	Aromatic amino acids and derivatives	Cinnamic Acid Degradation	Hca_operon_(3-phenylpropionic_acid_catabolism)_transcriptional_activator_HcaR	0.000325418	0	0	0	8.22e-05	0.000143353	0	0.00017964	0	9.98e-05	0	9.63e-05	9.65e-05	8.7e-05	0	0	0.000388138	0.000207332	0	0	0	0	0.00733327	0	0.00036244	0.00732447	0	0.000173444	0.00152523	0	6.11e-05	6.33e-05	0.000178244	0.00100603	0	0	0	0.000537112	0	0.000118263	0.000532796	7.57e-05	0	0	0.00288663	0.00302062
Amino Acids and Derivatives	Aromatic amino acids and derivatives	Cinnamic Acid Degradation	Mhp_operon_transcriptional_activator	0.000402433	0	0	0	0	0	0	0	0	0	0	0.0001502	0	0.00472954	0	0	0	0	0	0	0	0	0.00349344	0	0	0.0018213	0	0	0	0	9.28e-05	0	0	0.000453383	0	0	0.000159455	0.000267021	0	0	0	0.000127823	0	0	0.00289532	0.00242456
Amino Acids and Derivatives	Aromatic amino acids and derivatives	Cinnamic Acid Degradation	Mhp_operon_transcriptional_activator_#_frameshift	6.51e-06	0	0	0	0	0	0	0	0	0	0	0	0	0	0	0	0	0	0	0	0	0	4.74e-05	0	0	1.21e-05	0	0	0	0	0	0	0	0	0	0	0	0	0	0	0	0	0	0	5.43e-05	2.05e-05
Amino Acids and Derivatives	Aromatic amino acids and derivatives	Cinnamic Acid Degradation	Probable_3-phenylpropionic_acid_transporter	0.000143184	0	0	0	0	0	1.57e-05	0	0	0	0	1.93e-05	0	0.00705481	0	0	0	0	0	0	0	0	0.00372224	0	0	0.00204481	0.000364245	0	0	0	0.000185638	0	0	0.000218196	0.00107991	0.000131075	0	0.000113561	5.84e-05	0.00061556	0.00020779	7.46e-05	0.00165867	0.000766786	0.000695732	0.00117175
Amino Acids and Derivatives	Aromatic amino acids and derivatives	Cinnamic Acid Degradation	Probable_3-phenylpropionic_acid_transporter_##_PnuD	8.14e-05	0	0	0	0	0	1.25e-05	0	0	0	0	3.08e-05	0	0.000754837	0	0	0	0	0	0	0	0	0.0013435	0	0	0.00155551	0.000234095	0	0	0	7.82e-05	0	0	6.98e-05	0.000623026	0.000131075	0	0.000174945	4.52e-05	0.00049848	0.000111887	5.23e-05	0.00113784	0.000575628	0.000644949	0.000404008
Amino Acids and Derivatives	Aromatic amino acids and derivatives	Common Pathway For Synthesis of Aromatic Compounds (DAHP synthase to chorismate)	2-amino-4-hydroxy-6-hydroxymethyldihydropteridine_pyrophosphokinase_(EC_2.7.6.3)_/_2-keto-3-deoxy-D-arabino-heptulosonate-7-phosphate_synthase_I_beta_(EC_2.5.1.54)	0	0	0	0	0	0	0	0	0	0	0	0	0	0	0	0	0	0	0	0	0	0	0	0	0	0	0	0	0	0	0	0	0	0	2e-05	0	0	0	0	0	0	0	0	0	0	0
Amino Acids and Derivatives	Aromatic amino acids and derivatives	Common Pathway For Synthesis of Aromatic Compounds (DAHP synthase to chorismate)	2-keto-3-deoxy-D-arabino-heptulosonate-7-phosphate_synthase_II_(EC_2.5.1.54)	0	0	0	0	0	0	0	0	0	0	0.000281121	0	4.29e-05	0	0	0	0	0	0	0	0.000406554	0.000300711	0.00244835	0	0	0	0	0	0	0	0	0	0.00011883	0	0	0.000126034	0.000191346	0	0.00052022	0	0	0.000454106	0	3.54e-05	0	0
Amino Acids and Derivatives	Aromatic amino acids and derivatives	Common Pathway For Synthesis of Aromatic Compounds (DAHP synthase to chorismate)	2-keto-3-deoxy-D-arabino-heptulosonate-7-phosphate_synthase_II_(EC_2.5.1.54)_##_AroA_II	2.71e-05	6.28e-05	0	0	0	0	5.22e-05	0	0.000194126	0	0.000102226	1.6e-05	8.58e-05	0	0	0	0	0	0	0	2.9e-05	0.000810248	0.00226837	0	0	5.03e-05	0	0	5.23e-05	4.53e-05	0	0	0	4.47e-05	5.33e-05	7.88e-05	0	0	6.64e-05	0	0	0.000113527	0	4.42e-05	4.01e-05	0
Amino Acids and Derivatives	Aromatic amino acids and derivatives	Common Pathway For Synthesis of Aromatic Compounds (DAHP synthase to chorismate)	2-keto-3-deoxy-D-arabino-heptulosonate-7-phosphate_synthase_II_(EC_2.5.1.54)_#_AroA_II	0	0	0	0	0	0	0	0	0	0	0	7.06e-05	0	0	0	0	0	0	0	0	1.45e-05	0.00032577	0.00187574	0	0	0	0	0	0	0	0	0	0	0	0	1.58e-05	0	0	0.000132822	0	0	3.78e-05	0	0	0	0
Amino Acids and Derivatives	Aromatic amino acids and derivatives	Common Pathway For Synthesis of Aromatic Compounds (DAHP synthase to chorismate)	2-keto-3-deoxy-D-arabino-heptulosonate-7-phosphate_synthase_I_alpha_(EC_2.5.1.54)	0.015735	0.00716433	0.0089479	0.0085697	0.00476396	0.00587918	0.0058973	0.0122561	0.00786601	0.00701408	0.00839217	0.0193839	0.00752467	0.0278748	0.00749266	0.00713172	0.0106372	0.00739137	0.00810839	0.00723761	0.00628229	0.00885071	0.0219171	0	0.00707687	0.0229669	0.00775353	0.00967822	0.00444248	0.00510259	0.011692	0.010768	0.00741245	0.0100375	0.0167112	0.0100485	0.0127315	0.00542814	0.00590918	0.00824479	0.00694356	0.00225161	0.0215138	0.00787306	0.00827953	0.00803124
Amino Acids and Derivatives	Aromatic amino acids and derivatives	Common Pathway For Synthesis of Aromatic Compounds (DAHP synthase to chorismate)	2-keto-3-deoxy-D-arabino-heptulosonate-7-phosphate_synthase_I_alpha_(EC_2.5.1.54)_##_AroA_I_alpha	0.0262487	0.0305416	0.0234668	0.0188509	0.0188322	0.0153993	0.0296296	0.0325257	0.0320253	0.0264079	0.0255468	0.026742	0.0246012	0.016866	0.0217616	0.0212243	0.0244752	0.0448374	0.0173469	0.0293987	0.0208747	0.025458	0.00504114	0	0.0149306	0.0259293	0.0260202	0.0159551	0.0234603	0.0188884	0.0250024	0.0206093	0.0244013	0.0204569	0.0189926	0.0216881	0.0255164	0.0172359	0.0139884	0.00716748	0.0108019	0.00886719	0.0139597	0.00674692	0.0193256	0.0145407
Amino Acids and Derivatives	Aromatic amino acids and derivatives	Common Pathway For Synthesis of Aromatic Compounds (DAHP synthase to chorismate)	2-keto-3-deoxy-D-arabino-heptulosonate-7-phosphate_synthase_I_alpha_(EC_2.5.1.54)_##_AroA_I_alpha,_frameshift	0	0	0	0	0	0	0	0	0	0	0	0	0	6.96e-06	0	0	0	0	0	0	0	0	0	0	0	0	3.09e-05	0	0	0	0	0	0	0	0.000348503	0	0	0	1.4e-05	0	6.28e-05	0	0	0.000335153	2.41e-06	2.52e-06
Amino Acids and Derivatives	Aromatic amino acids and derivatives	Common Pathway For Synthesis of Aromatic Compounds (DAHP synthase to chorismate)	2-keto-3-deoxy-D-arabino-heptulosonate-7-phosphate_synthase_I_alpha_(EC_2.5.1.54)_##_AroA_I_alpha,_truncated	6.51e-06	7.4e-05	0.000363577	0.000296135	8.22e-05	0	0.000302101	0.000189264	8.78e-05	0.000124766	0.000115004	4.81e-05	0.000501026	0.000315082	0.000539759	0.000129346	0.000265227	0.000207332	0.000144917	2.71e-05	0.000174238	0.000100237	3.03e-05	0	0.00018122	0.000152651	0.000261111	0	0	3.4e-05	0.000684074	0	0.000551709	4.47e-05	0.00050289	0.000220559	9.57e-05	8.68e-05	1.4e-05	0	0.000189116	0	7.47e-05	0.000246796	0.000319408	0.000232675
Amino Acids and Derivatives	Aromatic amino acids and derivatives	Common Pathway For Synthesis of Aromatic Compounds (DAHP synthase to chorismate)	2-keto-3-deoxy-D-arabino-heptulosonate-7-phosphate_synthase_I_alpha_(EC_2.5.1.54)_#_AroAI_alpha	3.25e-06	0	0	0	0	0	0	0	0	0	1.38e-05	0	0	0.00146422	0	0	0	0	0	0	0	0	0.00102338	0	0	0.000148	2.75e-05	0	0	0	2.44e-06	0	0	5.37e-06	0.000116618	2.02e-05	0	9.21e-06	2.66e-06	2.48e-05	2.4e-05	3.03e-06	0.000136293	2.33e-05	5.29e-05	4.53e-05
Amino Acids and Derivatives	Aromatic amino acids and derivatives	Common Pathway For Synthesis of Aromatic Compounds (DAHP synthase to chorismate)	2-keto-3-deoxy-D-arabino-heptulosonate-7-phosphate_synthase_I_alpha_(EC_2.5.1.54)_#_AroA_I_alpha	0.0099538	0.0013632	0.000929474	0.000929588	0.000985991	0.00136457	0.00111168	0.00176735	0.00316481	0.00585417	0.00594246	0.00862432	0.00113426	0.000605001	0.000647711	0.000127605	0.000672772	0.00291477	0.00150352	0.00259126	0.00299403	0.00342851	0.00790161	0	0.00306863	0.0041461	0.00151428	0.000515384	0.0114473	0.00490258	0.000610526	0.0012017	0.00093371	0.00246559	0.00312997	0.00116245	0.00255806	0.000296644	0.000701756	0.00415107	0.00161738	0.00141227	0.00274977	0.00835279	0.00127496	0.0203401
Amino Acids and Derivatives	Aromatic amino acids and derivatives	Common Pathway For Synthesis of Aromatic Compounds (DAHP synthase to chorismate)	2-keto-3-deoxy-D-arabino-heptulosonate-7-phosphate_synthase_I_alpha_(EC_2.5.1.54)_#_AroA_I_alpha,_Truncated	0	0	0	0	0	0	0	0	0	0	0	0	0	3.48e-06	0	0	0	0	0	0	0	0	4.19e-05	0	0	4.53e-05	1.53e-05	0	0	0	0	0	0	2.68e-06	5.83e-05	5.04e-06	0	6.14e-06	0	1.42e-05	0	9.08e-06	5.5e-05	1.27e-05	1.44e-05	3.02e-05
Amino Acids and Derivatives	Aromatic amino acids and derivatives	Common Pathway For Synthesis of Aromatic Compounds (DAHP synthase to chorismate)	2-keto-3-deoxy-D-arabino-heptulosonate-7-phosphate_synthase_I_alpha_(EC_2.5.1.54)_#_AroA_I_alpha,_frameshift	0	0	0	0	0	0	0	0	0	0	0	0	0	0	0	0	0	0	0	0	0	0	0.000745452	0	0	0	0	0	0	0	0	0	0	0	0	0	0	0	0	0	0	0	0	0	0	0
Amino Acids and Derivatives	Aromatic amino acids and derivatives	Common Pathway For Synthesis of Aromatic Compounds (DAHP synthase to chorismate)	2-keto-3-deoxy-D-arabino-heptulosonate-7-phosphate_synthase_I_beta_(EC_2.5.1.54)	0.00662919	0.00386051	0.00713967	0.00539198	0.00289946	0.00396969	0.00735451	0.00143488	0.00617995	0.00474665	0.00660561	0.00667916	0.00204421	0.00152901	0.00749658	0.00285279	0.00550379	0.00535448	0.00216203	0.00628537	0.00692568	0.00751951	0.0010477	0	0.00516219	0.00770601	0.00476674	0.00602736	0.00756033	0.00463251	0.00338221	0.00243845	0.00377425	0.00419383	0.00597798	0.00193512	0.0113077	0.0148345	0.00471582	0.00288753	0.00280634	0.00409987	0.00284831	0.00441819	0.00906776	0.000783324
Amino Acids and Derivatives	Aromatic amino acids and derivatives	Common Pathway For Synthesis of Aromatic Compounds (DAHP synthase to chorismate)	2-keto-3-deoxy-D-arabino-heptulosonate-7-phosphate_synthase_I_beta_(EC_2.5.1.54)_##_AroAI_beta	0	3.14e-05	0	0.000704379	0.000741547	0	0	0	6.47e-05	0	0	0	0	0	0.0004478	0.000477585	0	0	0	3.17e-05	0	0	0	0	0	0.000128367	0	0	0.000169083	0	0	0	0.000524831	0	0	0	0	7.93e-05	0	0	0	0.000290124	0	5.3e-05	0.00040493	0
Amino Acids and Derivatives	Aromatic amino acids and derivatives	Common Pathway For Synthesis of Aromatic Compounds (DAHP synthase to chorismate)	2-keto-3-deoxy-D-arabino-heptulosonate-7-phosphate_synthase_I_beta_(EC_2.5.1.54)_##_AroA_I_beta	0.00883103	0.0258074	0.026445	0.0247379	0.0230847	0.0118254	0.0242952	0.0139945	0.025276	0.0175821	0.018383	0.012863	0.0247682	0.0107653	0.017132	0.0245179	0.0188721	0.0221906	0.0115908	0.0259882	0.0118085	0.0129614	0.000351458	0	0.0146637	0.0106893	0.0190644	0.0060569	0.0121586	0.00872772	0.0152963	0.0129283	0.029101	0.0136061	0.0215649	0.011575	0.0108919	0.0177487	0.0148373	0.00411282	0.00894084	0.00756039	0.0100433	0.00661389	0.0122587	0.00618928
Amino Acids and Derivatives	Aromatic amino acids and derivatives	Common Pathway For Synthesis of Aromatic Compounds (DAHP synthase to chorismate)	2-keto-3-deoxy-D-arabino-heptulosonate-7-phosphate_synthase_I_beta_(EC_2.5.1.54)_##_AroA_I_beta,_frameshift	0	0	0	0	0	0	0	0	0	0	0	0	0	0	2.4e-05	0	0	0	0	0	0	0	0	0	0	0	0	0	0	0	0	0	0	0	0	0	0	0	0	6.34e-06	0	0	0	0	0	0
Amino Acids and Derivatives	Aromatic amino acids and derivatives	Common Pathway For Synthesis of Aromatic Compounds (DAHP synthase to chorismate)	2-keto-3-deoxy-D-arabino-heptulosonate-7-phosphate_synthase_I_beta_(EC_2.5.1.54)_#_AroAI_beta	0.000187115	6.28e-05	1.4e-05	0.000103647	4.06e-05	0	0.000130537	0	7.38e-05	0.000103472	9.1e-05	8.02e-05	0.000311034	9.84e-05	0.000241354	7.07e-06	4.31e-05	0.000269532	6.26e-05	7.91e-05	0.000279216	5.27e-05	0	0	8.63e-05	0.000284061	0	0	0.000133473	0.000163052	2.04e-05	9.71e-05	7.19e-05	3.35e-05	6.92e-05	8.1e-05	0.000215265	0.000124047	1.2e-05	0	2.82e-05	7.06e-05	0.000235125	0.000218238	0.000157505	4.49e-05
Amino Acids and Derivatives	Aromatic amino acids and derivatives	Common Pathway For Synthesis of Aromatic Compounds (DAHP synthase to chorismate)	2-keto-3-deoxy-D-arabino-heptulosonate-7-phosphate_synthase_I_beta_(EC_2.5.1.54)_#_AroA_I_beta	0.000371712	0.000100477	0.000483171	0.00043063	0.000115013	0	0.000223812	5.99e-05	0.000303669	0.000445781	0.000733287	0.00034547	0.000144792	0.000117537	0.000221235	7.13e-05	0.00024582	0.000249292	0.000241126	0.000142436	0.000822982	0.000852013	0	0	0.000302034	0.000245731	0.000757752	2.89e-05	0.00060312	0.000461173	0.000160805	8.44e-05	0.000152498	0.000491286	0.00039871	4.62e-05	0.000633882	0.00081526	0.000403052	0.000183308	0.000398011	0.00017912	0.000163392	0.00013261	0.000292673	4.2e-05
Amino Acids and Derivatives	Aromatic amino acids and derivatives	Common Pathway For Synthesis of Aromatic Compounds (DAHP synthase to chorismate)	2-keto-3-deoxy-D-arabino-heptulosonate-7-phosphate_synthase_I_beta_(EC_2.5.1.54)_#_AroA_I_beta,_frameshift	0	0	1.86e-05	8.33e-05	0	0	5.22e-05	0	0	1.66e-05	0	3.21e-05	0	9.67e-06	9.33e-05	0	0	0	1.21e-05	0	2.18e-05	0	0	0	0	0	0	0	1.74e-05	1.13e-05	0	0	0	1.12e-05	0	0	0	1.92e-05	1.11e-05	0	0	0	0	0	2e-05	0
Amino Acids and Derivatives	Aromatic amino acids and derivatives	Common Pathway For Synthesis of Aromatic Compounds (DAHP synthase to chorismate)	2-keto-3-deoxy-D-arabino-heptulosonate-7-phosphate_synthase_I_beta_(EC_2.5.1.54)_/_Chorismate_mutase_I_(EC_5.4.99.5)	0.00436426	0.00301645	0.00411653	0.00337117	0.0057296	0.000535096	0.00177863	0.0038859	0.0033783	0.00351748	0.00427019	0.00684161	0.00286877	0.00135638	0.00425578	0.00361409	0.00395621	0.000214934	0.00591114	0.00345842	0.00373015	0.00442298	0	0	0.00486005	0.00227008	0.00229626	0.00518988	0.00176633	0.00606652	0.00543445	0.00659927	0.00403116	0.00342627	0.00228429	0.0060893	0.00507593	0.00297015	0.00707705	0.00616643	0.0064247	0.0129838	0.00288622	0.00803759	0.0057154	0.00175168
Amino Acids and Derivatives	Aromatic amino acids and derivatives	Common Pathway For Synthesis of Aromatic Compounds (DAHP synthase to chorismate)	2-keto-3-deoxy-D-arabino-heptulosonate-7-phosphate_synthase_I_beta_(EC_2.5.1.54)_/_Chorismate_mutase_I_(EC_5.4.99.5)_##_AroAI_beta/AroHI	0.00282338	0.00250614	0.00502844	0.00348782	0.00542399	0.0181319	0.00519898	0.00677973	0.00247913	0.00606803	0.00712106	0.0032877	0.0034369	0.00467774	0.00367855	0.00529519	0.00802553	0.00014064	0.00744579	0.00315989	0.00651347	0.00408905	0	0	0.00787962	0.00331114	0.00257963	0.0054094	0.00185573	0.00739461	0.00371116	0.00902378	0.0044064	0.00619514	0.00698362	0.00911163	0.00782482	0.0052581	0.00494715	0.00701392	0.00802209	0.00705862	0.0040683	0.0101632	0.00387711	0.00188151
Amino Acids and Derivatives	Aromatic amino acids and derivatives	Common Pathway For Synthesis of Aromatic Compounds (DAHP synthase to chorismate)	2-keto-3-deoxy-D-arabino-heptulosonate-7-phosphate_synthase_I_beta_(EC_2.5.1.54)_/_Chorismate_mutase_I_(EC_5.4.99.5)_##_AroA_I_beta/AroHI	0	0	0	0	0	0	0	0	0	0	0	0	0	0	0	0	0	0	0	0	0	0	0	0	0	0	0	0	0	0	0	0	0	0	0	0	0	0	0	0	0	0	0	0	0	0
Amino Acids and Derivatives	Aromatic amino acids and derivatives	Common Pathway For Synthesis of Aromatic Compounds (DAHP synthase to chorismate)	2-keto-3-deoxy-D-arabino-heptulosonate-7-phosphate_synthase_I_beta_(EC_2.5.1.54)_/_Chorismate_mutase_I_(EC_5.4.99.5)_#_AroAI_beta/AroH	0	0	0	0	8.22e-06	0	0	0	0	0	0	0	0	0	0	0	0	0	0	0	0	0	0	0	0	0	0	0	0	0	0	0	0	0	0	0	0	0	0	0	0	0	0	0	0	0
Amino Acids and Derivatives	Aromatic amino acids and derivatives	Common Pathway For Synthesis of Aromatic Compounds (DAHP synthase to chorismate)	2-keto-3-deoxy-D-arabino-heptulosonate-7-phosphate_synthase_I_beta_(EC_2.5.1.54)_/_Prephenate_dehydratase_(EC_4.2.1.51)_##_AroAI_beta/PheAIp/ACT_domain	0	0	0	4.76e-05	5.87e-06	0	0	0	0	1.43e-05	0	0	0	0	4.63e-05	0	2.22e-05	0	0	0	0	0	0	0	0	0	0	0	0	0	0	0	0	0	3.99e-05	0	6.38e-05	0	0	0	0	0	0	0	0	0
Amino Acids and Derivatives	Aromatic amino acids and derivatives	Common Pathway For Synthesis of Aromatic Compounds (DAHP synthase to chorismate)	2-keto-3-deoxy-D-arabino-heptulosonate-7-phosphate_synthase_I_beta_(EC_2.5.1.54)_/_Prephenate_dehydratase_(EC_4.2.1.51)_#_AroAI_beta/PheAIp/ACT_domain	0	0	0	4.76e-05	5.87e-06	0	0	0	0	0	0	0	0	0	4.63e-05	0	2.22e-05	0	0	0	0	0	0	0	0	0	0	0	0	0	0	0	0	0	0	0	0	0	0	0	0	0	0	0	0	0
Amino Acids and Derivatives	Aromatic amino acids and derivatives	Common Pathway For Synthesis of Aromatic Compounds (DAHP synthase to chorismate)	3,4-dihydroxy-2-butanone_4-phosphate_synthase_(EC_4.1.99.12)_/_Shikimate_5-dehydrogenase_I_alpha_(EC_1.1.1.25)_##_RibB/AroDI_alpha	0	0	0	0	0	0	0	0	1.37e-05	0	0	4.38e-06	0	0	0	0	0	0	9.66e-06	4.74e-05	0	0	0	0	0.000212953	0	0	0	0.000101552	0	0.000120429	0.00034248	0	0	0	0	0.000116112	0	0	0	0.000119677	0	0.000705422	9.17e-05	0	0
Amino Acids and Derivatives	Aromatic amino acids and derivatives	Common Pathway For Synthesis of Aromatic Compounds (DAHP synthase to chorismate)	3,4-dihydroxy-2-butanone_4-phosphate_synthase_(EC_4.1.99.12)_/_Shikimate_5-dehydrogenase_I_alpha_(EC_1.1.1.25)_#_RibB/AroDI_alpha	0	0	0	0	0	0	0	0	1.37e-05	0	0	4.38e-06	0	0	0	0	0	0	0	2.16e-05	0	0	0	0	9.08e-05	0	0	0	3.25e-05	0	6.66e-05	0.000186188	0	0	0	0	0.000157299	0	0	0	8.46e-05	0	0.000372408	5.73e-05	0	0
Amino Acids and Derivatives	Aromatic amino acids and derivatives	Common Pathway For Synthesis of Aromatic Compounds (DAHP synthase to chorismate)	3-dehydroquinate_dehydratase_II_(EC_4.2.1.10)	0.0145906	0.0137291	0.0186197	0.0174015	0.012593	0.010224	0.0131667	0.0152765	0.0104618	0.0125004	0.0167109	0.015847	0.0132157	0.0111323	0.0175949	0.0110129	0.0192035	0.0132983	0.0136914	0.0186872	0.0190945	0.0149068	0.00250251	0	0.0178887	0.00896714	0.00817697	0.00749837	0.0125385	0.0161279	0.0058271	0.0105967	0.0205583	0.0119683	0.0156179	0.0143836	0.0137496	0.0128825	0.0179983	0.00665558	0.0150952	0.0114773	0.00421032	0.00878314	0.0127296	0.00347568
Amino Acids and Derivatives	Aromatic amino acids and derivatives	Common Pathway For Synthesis of Aromatic Compounds (DAHP synthase to chorismate)	3-dehydroquinate_dehydratase_II_(EC_4.2.1.10)_##_AroCII	0.00043389	0	0	3.7e-05	0	0	0	0	0	0	0	0.000361058	0.000128704	0.000790338	0	0	0	6.91e-05	0	0	0	0	0.000149552	0	0	0	3.82e-05	0	6.97e-05	2.26e-05	0	0	0	0	0	0	3.19e-05	0	0	0	0	0	0	0	0	0.000125859
Amino Acids and Derivatives	Aromatic amino acids and derivatives	Common Pathway For Synthesis of Aromatic Compounds (DAHP synthase to chorismate)	3-dehydroquinate_dehydratase_II_(EC_4.2.1.10)_#_AroC_II	0.00100643	0.0010503	0.00104263	0.0011574	0.0011366	0.000854146	0.00201146	0.00114544	0.00177226	0.000989527	0.00152355	0.00114197	0.00097091	0.000374938	0.000694357	0.00187047	0.000312666	0.000892075	0.000502098	0.00178417	0.000609832	0.000877336	2.31e-05	0	0.000297	0.00112747	0.000205937	0.000333853	0.000716755	0.000661072	0.00164442	0.00177147	0.000818514	0.00034773	0.000397553	0.000565459	0.000668527	0.000506027	0.000536822	0.000423217	0.00031792	0.000358996	0.00139898	0.000328401	0.000811866	0.000837313
Amino Acids and Derivatives	Aromatic amino acids and derivatives	Common Pathway For Synthesis of Aromatic Compounds (DAHP synthase to chorismate)	3-dehydroquinate_dehydratase_I_(EC_4.2.1.10)	0.00120188	0.00139726	0.00194654	0.00223794	0.00144964	0.00129376	0.00179489	0.00199305	0.00173905	0.00120963	0.0017319	0.00258999	0.00139644	0.00367843	0.00228898	0.00184175	0.00248408	0.00340716	0.00205871	0.00122257	0.00159718	0.00111692	0.00466569	0	0.00188771	0.00326993	0.00172031	0.00244266	0.00202991	0.00194894	0.00621773	0.00199851	0.00174099	0.00191637	0.00446581	0.000791911	0.00407727	0.0033517	0.000999012	0.00188571	0.00109067	0.00230278	0.006383	0.00140072	0.00218234	0.00319638
Amino Acids and Derivatives	Aromatic amino acids and derivatives	Common Pathway For Synthesis of Aromatic Compounds (DAHP synthase to chorismate)	3-dehydroquinate_dehydratase_I_(EC_4.2.1.10)_##_AroCI	0.00634402	0.0200263	0.0121603	0.0130998	0.0143099	0.00778289	0.014115	0.0140307	0.0112431	0.00783575	0.00575047	0.00613253	0.0174297	0.0103974	0.0100282	0.0141731	0.0145285	0.0154838	0.00643762	0.0153831	0.0046173	0.00443429	0.00324617	0	0.00829082	0.00444552	0.0134437	0.00696665	0.0102887	0.003813	0.00483417	0.00748965	0.0196167	0.0121808	0.0105928	0.0111279	0.00628094	0.0077931	0.00701316	0.0043036	0.00526973	0.00288303	0.00331593	0.00554179	0.00766808	0.0109066
Amino Acids and Derivatives	Aromatic amino acids and derivatives	Common Pathway For Synthesis of Aromatic Compounds (DAHP synthase to chorismate)	3-dehydroquinate_dehydratase_I_(EC_4.2.1.10)_##_AroCI,_truncated	0.000989813	0	7.46e-05	9.25e-05	4.79e-05	2.39e-05	0	0	0.000129418	0.000698687	0.000479183	0.000601443	0	0	0.000319857	1.33e-05	0.000103503	0	0.000108688	7.91e-05	0.000203277	0.000267298	1.16e-05	0	0.00036244	0.000171156	9.17e-06	0	0.00160367	0.00037349	7.12e-05	0	5.94e-05	0.000268274	0.000205545	4.96e-05	0.00028702	0	3.32e-05	0.000413921	0.000177599	0.000151369	5.82e-05	0.000987326	3.73e-05	0.00256417
Amino Acids and Derivatives	Aromatic amino acids and derivatives	Common Pathway For Synthesis of Aromatic Compounds (DAHP synthase to chorismate)	3-dehydroquinate_dehydratase_I_(EC_4.2.1.10)_#_AroC_I	0	0.000251192	0	3.7e-05	0	0	0	0	9.71e-05	0	0.000191673	0	0.000257408	0	0.000319857	0.000172461	0	5.18e-05	0	6.33e-05	0	0	0	0	0.000724881	0.00022653	0.000382152	0.000231258	0.000261468	2.26e-05	0	0.00029545	0	0.000134137	0	0.000126034	0.000765385	0.00122769	0	0.000266092	8.88e-05	0.000113527	0	0.000459715	0.000120276	0.000125859
Amino Acids and Derivatives	Aromatic amino acids and derivatives	Common Pathway For Synthesis of Aromatic Compounds (DAHP synthase to chorismate)	3-dehydroquinate_dehydratase_I_(EC_4.2.1.10)_#_AroC_I,_Frameshift	0	0	0	0	0	0	0	0	0	0	0	0	0	0	0	0	0	0	0	0	0	0	3.96e-05	0	0	0	0	0	0	0	0	0	0	0	0	0	0	0	0	0	0	0	0	0	0	0
Amino Acids and Derivatives	Aromatic amino acids and derivatives	Common Pathway For Synthesis of Aromatic Compounds (DAHP synthase to chorismate)	3-dehydroquinate_dehydratase_I_(EC_4.2.1.10)_/_5-Enolpyruvylshikimate-3-phosphate_synthase_(EC_2.5.1.19)_beta_sub-homology_division_##_AroCI/AroF_beta	0.00187115	0.00301431	0.00212553	0.00355362	0.00349205	0.00064509	0.00501264	0.00035928	0.00349427	0.00369306	0.00391014	0.00346616	0.00405417	0.000696313	0.00719679	0.000676578	0.00318273	0.000829329	0.00681112	0.00246889	0.00069695	0.00200474	0	0	0.000724881	0.00898569	0.00114646	8.67e-05	0	0.0116801	0.00250367	0.00493823	0.00546616	0.00952372	0.00878626	0.00189051	0.00210481	0.0226354	0.00285567	0	0.00792534	0.00597907	0.000597776	0.00652441	0.00342788	0
Amino Acids and Derivatives	Aromatic amino acids and derivatives	Common Pathway For Synthesis of Aromatic Compounds (DAHP synthase to chorismate)	3-dehydroquinate_dehydratase_I_(EC_4.2.1.10)_/_Shikimate_5-dehydrogenase_I_alpha_(EC_1.1.1.25)	0	0	0	0	0	0	0	0	0	0	0	0	0	0	0	0	5.18e-05	0	0	0	0	0	0	0	0	0	0	0	0	0	0	0	2.97e-05	0	0	0	0	5.75e-05	0	0	0	0	0	0	0	0
Amino Acids and Derivatives	Aromatic amino acids and derivatives	Common Pathway For Synthesis of Aromatic Compounds (DAHP synthase to chorismate)	3-dehydroquinate_dehydratase_I_(EC_4.2.1.10)_/_Shikimate_5-dehydrogenase_I_alpha_(EC_1.1.1.25)_##_AroCI/AroDI_alpha	0	0	0	0	0	0	0	0	0	0	0	0	0	0	0	0	0	0	0	0	0	2.51e-05	0	0	0	0	0	0	0	0	0	0	0	0	0	0	0	0	0	0	0	0	0	0	0	0
Amino Acids and Derivatives	Aromatic amino acids and derivatives	Common Pathway For Synthesis of Aromatic Compounds (DAHP synthase to chorismate)	3-dehydroquinate_dehydratase_I_(EC_4.2.1.10)_/_Shikimate_5-dehydrogenase_I_alpha_(EC_1.1.1.25)_/_Acetyltransferase_##_AroCI/AroDI/GNAT_family	0	0	0	0	0	0	0	0	0	0	0	0	2.41e-05	0	0	0	0	0	0	0	0	0	0	0	0	0	0	0	0	3.4e-05	1.53e-05	0	0	0	0	0	0	0	3.32e-05	4.43e-05	0	3.78e-05	0	0	1.5e-05	0
Amino Acids and Derivatives	Aromatic amino acids and derivatives	Common Pathway For Synthesis of Aromatic Compounds (DAHP synthase to chorismate)	3-dehydroquinate_dehydratase_I_(EC_4.2.1.10)_/_Shikimate_5-dehydrogenase_I_alpha_(EC_1.1.1.25)_/_Acetyltransferase_##_AroCI/AroDI_alpha/GNAT_family	0	0	0	0	0	0	0	0	0	0	0	0	2.41e-05	0	0	0	0	0	0	0	0	0	0	0	0	0	0	0	0	3.4e-05	1.53e-05	0	0	0	0	0	0	0	3.32e-05	4.43e-05	0	3.78e-05	0	0	1.5e-05	0
Amino Acids and Derivatives	Aromatic amino acids and derivatives	Common Pathway For Synthesis of Aromatic Compounds (DAHP synthase to chorismate)	3-dehydroquinate_dehydratase_I_(EC_4.2.1.10)_/_Shikimate_kinase_I_(EC_2.7.1.71)_##_AroCI/AroEI	0	0.000408188	0.00033561	0.000444203	0.000205415	0.000286706	0.00031329	0	0	0	0	0	0.000579167	0	0.000719679	0.000159195	0	0	0	0	0	0	0	0	0	0	0	0	0	0.000203722	0	0	0.000237659	0.000201205	0	0.000126034	0	0	0	0	0.000133199	0	0	0	0.000120276	0
Amino Acids and Derivatives	Aromatic amino acids and derivatives	Common Pathway For Synthesis of Aromatic Compounds (DAHP synthase to chorismate)	3-dehydroquinate_synthase_(EC_4.2.3.4)	0.0116467	0.0207608	0.0171277	0.0183703	0.0180979	0.0102314	0.0173549	0.0103826	0.0196048	0.0114423	0.00952674	0.0135963	0.020337	0.0156751	0.0151297	0.0184782	0.0216406	0.0202892	0.0152955	0.0185639	0.0144173	0.0125027	0.00999346	0	0.0149172	0.0103344	0.0187818	0.00893154	0.0116421	0.0109327	0.0133156	0.0119695	0.0176291	0.0159957	0.0208369	0.0117066	0.0147553	0.0121746	0.0157654	0.00831187	0.0141682	0.0101278	0.0137069	0.0141086	0.0139098	0.00808508
Amino Acids and Derivatives	Aromatic amino acids and derivatives	Common Pathway For Synthesis of Aromatic Compounds (DAHP synthase to chorismate)	3-dehydroquinate_synthase_(EC_4.2.3.4)_#_AroB	0.0109656	0.000689396	0.000510872	0.00111897	0.00294619	0.000230133	0.000531622	0.000443809	0.0013954	0.00646989	0.00458729	0.00940599	0.000979148	0.000174078	0.00138416	0.000898671	0.0012295	0.000731235	0.00232337	0.00129043	0.0048912	0.00312405	0.00229084	0	0.00109111	0.00267977	0.000621162	0.000362738	0.0161768	0.00466399	0.0020552	0.000957495	0.00140233	0.0031001	0.0022846	0.00129354	0.00187216	0.000968521	0.00103479	0.00351114	0.00208481	0.00244339	0.00339114	0.010525	0.00127769	0.0304364
Amino Acids and Derivatives	Aromatic amino acids and derivatives	Common Pathway For Synthesis of Aromatic Compounds (DAHP synthase to chorismate)	3-dehydroquinate_synthase_(EC_4.2.3.4)_#_AroB,_Truncated	0	0	0	0	0	0	0	0	0	0	0	0	0	0	0	0	0	0	0	0	0	0	9.54e-05	0	0	3.02e-06	6.11e-06	0	0	0	0	0	0	0	0	0	0	3.07e-06	0	0	0	0	2.39e-06	2.12e-06	0	0
Amino Acids and Derivatives	Aromatic amino acids and derivatives	Common Pathway For Synthesis of Aromatic Compounds (DAHP synthase to chorismate)	3-dehydroquinate_synthase_(EC_4.2.3.4)_#_AroB,_frameshift	0	0	0	0	0	0	0	0	0	0	0	0	0	0	0	0	0	0	0	0	0	0	6.68e-05	0	0	0	0	0	0	0	0	0	0	0	0	0	0	0	0	0	0	0	0	0	0	0
Amino Acids and Derivatives	Aromatic amino acids and derivatives	Common Pathway For Synthesis of Aromatic Compounds (DAHP synthase to chorismate)	3-dehydroquinate_synthase_(EC_4.2.3.4)_/_5-Enolpyruvylshikimate-3-phosphate_synthase_(EC_2.5.1.19)_beta_sub-homology_division_/_Shikimate_kinase_I_(EC_2.7.1.71)_/_3-dehydroquinate_dehydratase_I_(EC_4.2.1.10)_/_Shikimate_5-dehydrogenase_I_alpha_(EC_1.1.1.25)_##_aromA_(AROM_pentafunctional_enzyme):_AroB/AroFbeta/AroEI/AroCI/AroDI_alpha	4.07e-05	0	0	0	4.11e-05	0	0	0	0	4.99e-05	8.63e-05	4.81e-05	0	0	0	0	0.000116441	0	3.62e-05	0	0	0.000100237	0	0	0	0	0	0	0	0	6.11e-05	0	0	0.00011737	0	0	0	7.67e-05	7.38e-06	0	0	0	5.98e-05	0	0	3.15e-05
Amino Acids and Derivatives	Aromatic amino acids and derivatives	Common Pathway For Synthesis of Aromatic Compounds (DAHP synthase to chorismate)	3-dehydroquinate_synthase_(EC_4.2.3.4)_/_Exopolyphosphatase_(EC_3.6.1.11)	0	0	0	0	0	0	0	0	0	0	0	0	0	0	0	0	0	0	0	0	0	0	0	0	0	0	0	0	0	0	0	0	0	0	0	0	0	0	0	0	0	0	5.98e-05	0	0	0
Amino Acids and Derivatives	Aromatic amino acids and derivatives	Common Pathway For Synthesis of Aromatic Compounds (DAHP synthase to chorismate)	5-Enolpyruvylshikimate-3-phosphate_synthase_(EC_2.5.1.19)	0.000461009	0	0.00011187	0.000111051	6.16e-05	0	0	0	0.000194126	0.000349344	0.00028751	0.000722116	0	0	0	0	0	0	0.000132841	0.000284871	0	0.000183768	0	0	0	0	0	0	0.00104587	0.000611166	3.05e-05	0	0	0.000167671	0.000119813	6.3e-05	7.97e-05	0	0	0.000177395	0	7.57e-05	5.98e-05	0.000477396	0	0.00149982
Amino Acids and Derivatives	Aromatic amino acids and derivatives	Common Pathway For Synthesis of Aromatic Compounds (DAHP synthase to chorismate)	5-Enolpyruvylshikimate-3-phosphate_synthase_(EC_2.5.1.19)_alpha_sub-homology_division_##_AroF_alpha	0.00505754	0.00989221	0.006302	0.00564508	0.00541361	0.00299847	0.0111805	0.00461076	0.00386635	0.00439729	0.00366096	0.00370686	0.00507356	0.00252414	0.00643713	0.0052269	0.00364849	0.00848335	0.00488492	0.00436803	0.00456978	0.00502855	0.0103547	0	0.00607087	0.00378179	0.00720993	0.0111148	0.00628079	0.00187877	0.00618284	0.00567158	0.0048225	0.00496307	0.00536494	0.00471576	0.00540554	0.0135348	0.00429458	0.00548446	0.00248894	0.00379684	0.00379422	0.00676311	0.00387891	0.0106089
Amino Acids and Derivatives	Aromatic amino acids and derivatives	Common Pathway For Synthesis of Aromatic Compounds (DAHP synthase to chorismate)	5-Enolpyruvylshikimate-3-phosphate_synthase_(EC_2.5.1.19)_alpha_sub-homology_division_##_AroF_alpha,_frameshift	0	0	0	0	4.11e-05	0	0	0	0	0	0	0	1.76e-05	0	0	0	0	0	0	0	3.17e-05	0.000200474	0.000659583	0	0	0	0	0	0	0	0	0	0	0	0	0	0	0	0	0	0	0	0	0.000106088	0	6.29e-05
Amino Acids and Derivatives	Aromatic amino acids and derivatives	Common Pathway For Synthesis of Aromatic Compounds (DAHP synthase to chorismate)	5-Enolpyruvylshikimate-3-phosphate_synthase_(EC_2.5.1.19)_beta_sub-homology_division_##_AroF_beta	0.0168122	0.0223938	0.0209849	0.0203963	0.0212577	0.0125816	0.0156932	0.0193712	0.0208524	0.0229569	0.0248409	0.0234565	0.018617	0.0176511	0.0177121	0.0219649	0.0248408	0.0122464	0.0267373	0.030152	0.0155652	0.0189949	0.00632079	0	0.0178502	0.0238831	0.0144505	0.016665	0.0174243	0.03892	0.0255665	0.0452308	0.0269169	0.0234113	0.0202073	0.0321928	0.0255687	0.021546	0.0186394	0.0128651	0.0332109	0.0306086	0.0166365	0.0420099	0.0224579	0.00708884
Amino Acids and Derivatives	Aromatic amino acids and derivatives	Common Pathway For Synthesis of Aromatic Compounds (DAHP synthase to chorismate)	5-Enolpyruvylshikimate-3-phosphate_synthase_(EC_2.5.1.19)_beta_sub-homology_division_##_AroF_beta,_frameshift	0	0	2.8e-05	0	0	0	0	0	0	0	0	0	0.000193056	0	0	0	0	0	0	0	0	0	0	0	0	0	0	0	0	0	0	0	0	0	0.0001065	0	0	0	0	0	0	0	0	0	0	0
Amino Acids and Derivatives	Aromatic amino acids and derivatives	Common Pathway For Synthesis of Aromatic Compounds (DAHP synthase to chorismate)	5-Enolpyruvylshikimate-3-phosphate_synthase_(EC_2.5.1.19)_beta_sub-homology_division_/_Cytidylate_kinase_(EC_2.7.4.25)_##_AroF_beta/Cmk	0	0	0.00011187	0.000111051	0.000164332	0	0	0	0	0	0	0.000288846	0	0	0.000119947	0.000119396	0.00031051	0	0	0	0	0	0	0	0.00018122	0	0	0	0.000104587	0	0	0	0	0	0	0	0	7.67e-05	0	0.000266092	0	0	0	0	0	0
Amino Acids and Derivatives	Aromatic amino acids and derivatives	Common Pathway For Synthesis of Aromatic Compounds (DAHP synthase to chorismate)	5-deoxy-5-aminodehydroquinic_acid_synthase	0	0	0	0	0	0	0	0	0	0	0	3.85e-06	0	0	0	0	0	0	0	0	0	0	0	0	0	0	3.06e-06	0	0	0	0	0	0	0	0	0	0	0	0	0	0	0	0	0	0	0
Amino Acids and Derivatives	Aromatic amino acids and derivatives	Common Pathway For Synthesis of Aromatic Compounds (DAHP synthase to chorismate)	Chorismate_mutase_I_(EC_5.4.99.5)_/_2-keto-3-deoxy-D-arabino-heptulosonate-7-phosphate_synthase_I_beta_(EC_2.5.1.54)	0	0	0	0	0	0	0	0	0	0	0	0	0	0	0.000119947	0	0	0	0	0	0	0	0.00418714	0	0	0.000308081	0.00308916	0	2.61e-05	0	0	0	0	0	0	0	0	0	3.32e-05	0	0	0	0	0	2e-05	0
Amino Acids and Derivatives	Aromatic amino acids and derivatives	Common Pathway For Synthesis of Aromatic Compounds (DAHP synthase to chorismate)	Chorismate_mutase_I_(EC_5.4.99.5)_/_2-keto-3-deoxy-D-arabino-heptulosonate-7-phosphate_synthase_I_beta_(EC_2.5.1.54)_##_AroH/AroAI_beta	0	4.71e-05	0	0	0	0	0	0	0	0	0	0	0	0	0.000135939	0	0	0	0	0	0	0	0.00152812	0	0	3.37e-05	0.000355285	0	0	0	0	0	0	0	0	0	0	0	0	0	0	0	1.49e-05	0	2e-05	0
Amino Acids and Derivatives	Aromatic amino acids and derivatives	Common Pathway For Synthesis of Aromatic Compounds (DAHP synthase to chorismate)	Chorismate_mutase_I_(EC_5.4.99.5)_/_2-keto-3-deoxy-D-arabino-heptulosonate-7-phosphate_synthase_I_beta_(EC_2.5.1.54)_##_AroH/AroAI_beta,_truncated	0	0	0	0	0	0	0	0	0	0	0	0	0	0	0	0	0	0	0	0	0	0	0.000119882	0	0	3.02e-06	0	0	0	0	0	0	0	0	0	0	0	0	0	0	0	0	0	0	0	0
Amino Acids and Derivatives	Aromatic amino acids and derivatives	Common Pathway For Synthesis of Aromatic Compounds (DAHP synthase to chorismate)	Chorismate_mutase_I_(EC_5.4.99.5)_/_2-keto-3-deoxy-D-arabino-heptulosonate-7-phosphate_synthase_I_beta_(EC_2.5.1.54)_#_AroH/AroAI_beta	0	0	0	0	0	0	0	0	0	0	0	0	0	0	0	0	0	0	0	0	0	0	7.09e-05	0	0	0	0.000547751	0	0	0	0	0	0	0	0	0	0	0	0	0	0	5.05e-05	0	0	0	0
Amino Acids and Derivatives	Aromatic amino acids and derivatives	Common Pathway For Synthesis of Aromatic Compounds (DAHP synthase to chorismate)	Chorismate_mutase_I_(EC_5.4.99.5)_/_2-keto-3-deoxy-D-arabino-heptulosonate-7-phosphate_synthase_I_beta_(EC_2.5.1.54)_#_frameshift	0	0	0	0	0	0	0	0	0	0	0	0	0	0	0	0	0	0	0	0	0	0	0.000242436	0	0	3.02e-06	0	0	0	0	0	0	0	0	0	0	0	0	0	0	0	0	0	0	0	0
Amino Acids and Derivatives	Aromatic amino acids and derivatives	Common Pathway For Synthesis of Aromatic Compounds (DAHP synthase to chorismate)	Chorismate_mutase_I_(EC_5.4.99.5)_/_EPT-like_Enolpyruvate_transferase_(EPSP_synthase-like_(EC_2.5.1.19))	8.14e-05	0	0	0	0	0	0	0	0	0	0	0	0	0	0	0	0	0	0	0	0	0	0	0	0.00018122	0.00030204	0	0	0	0	0	0	0	0	0	0	0.000191346	0.000383652	0	0	0	0	0	0	0	0
Amino Acids and Derivatives	Aromatic amino acids and derivatives	Common Pathway For Synthesis of Aromatic Compounds (DAHP synthase to chorismate)	Chorismate_mutase_I_(EC_5.4.99.5)_/_Shikimate_5-dehydrogenase_I_alpha_(EC_1.1.1.25)_##_AroHI/AroDI_alpha	0	0	0	0	0	0	0	0	2.43e-05	0	0	0	0	0	0	0	3.88e-05	0	0	0	0	0	0	0	0	3.78e-05	0	0	0	0	0	0	0	0	0	0	0	0	0	0	0	0	0	0	0	0
Amino Acids and Derivatives	Aromatic amino acids and derivatives	Common Pathway For Synthesis of Aromatic Compounds (DAHP synthase to chorismate)	Chorismate_mutase_I_(EC_5.4.99.5)_/_Shikimate_5-dehydrogenase_I_alpha_(EC_1.1.1.25)_/_Shikimate_kinase_I_(EC_2.7.1.71)_/_Prephenate_dehydratase_(EC_4.2.1.51)	2.71e-05	0.000188394	0	0	0	0	0	0	0	0	0	0	9.65e-05	0	0	0	0	0	7.25e-05	0	0	0	0	0	0	0	0	0	5.23e-05	0	0	0	2.97e-05	0	0	0	0	3.84e-05	0	0	0	7.57e-05	0	0	0	0
Amino Acids and Derivatives	Aromatic amino acids and derivatives	Common Pathway For Synthesis of Aromatic Compounds (DAHP synthase to chorismate)	Chorismate_mutase_I_(EC_5.4.99.5)_/_Shikimate_kinase_I_(EC_2.7.1.71)	0	0	0	0	0	0	0	2.99e-05	0	0	0	0	0	0	0	0	0	0	0	0	0	0	0	0	0	0	0	0	0	0	6.63e-05	0	0	0	0	3.15e-05	0	0	0	0	0	0	0	0	0	0
Amino Acids and Derivatives	Aromatic amino acids and derivatives	Common Pathway For Synthesis of Aromatic Compounds (DAHP synthase to chorismate)	Chorismate_mutase_I_(EC_5.4.99.5)_/_Shikimate_kinase_I_(EC_2.7.1.71)_#_AroH_I/AroE_I	0.000223725	0.00065938	0.000689864	0.000333152	0.00069841	0.000477844	0.000704902	0.00067365	0.000614733	9.98e-05	0.000230008	0.000144423	0.0004022	4.35e-05	0.000479786	0.000656679	0.000569268	0.00114897	0.000277758	0.000553916	0.000290396	0.000200474	0	0	0.00036244	0.00112006	0.000267506	0.00264501	0.000366056	6.79e-05	0.000549586	0.000390416	0.00103976	0.000894246	0.00015975	0.000157542	0.000382693	0.000268556	0.000453809	0	0.000166499	0	0.000298888	0.000106088	0.000420967	0.000744667
Amino Acids and Derivatives	Aromatic amino acids and derivatives	Common Pathway For Synthesis of Aromatic Compounds (DAHP synthase to chorismate)	Chorismate_synthase_(EC_4.2.3.5)	0.035816	0.0465592	0.0474435	0.0465924	0.0404023	0.0466003	0.0506522	0.0399862	0.0508997	0.0409515	0.0416754	0.0431081	0.0487135	0.0327803	0.0362855	0.0427927	0.0540985	0.0448762	0.0355756	0.0492861	0.0416957	0.0350314	0.0180874	0	0.0300998	0.0338835	0.0366792	0.0230763	0.0269739	0.0348708	0.0312172	0.0352263	0.0539943	0.0422863	0.0478218	0.036674	0.0414981	0.0360261	0.043063	0.0170679	0.0375431	0.0275354	0.0197365	0.0342581	0.0358336	0.0167722
Amino Acids and Derivatives	Aromatic amino acids and derivatives	Common Pathway For Synthesis of Aromatic Compounds (DAHP synthase to chorismate)	Chorismate_synthase_(EC_4.2.3.5)_##_AroG	0.0103193	0.0128726	0.0101956	0.00753846	0.00839799	0.0021051	0.00900764	0.00200702	0.00640644	0.00832765	0.0104046	0.0145586	0.0107839	0.00836931	0.0105007	0.00625186	0.00311676	0.0207613	0.00400067	0.0136829	0.0118436	0.00986769	0.00326132	0	0.0142909	0.0047776	0.00735486	0.00301956	0.00669805	0.0121004	0.0037751	0.00458525	0.0137706	0.00844913	0.0126062	0.00389131	0.00617612	0.00698587	0.00399525	0.00253097	0.00562909	0.00589408	0.0037868	0.00551327	0.00465298	0.0025997
Amino Acids and Derivatives	Aromatic amino acids and derivatives	Common Pathway For Synthesis of Aromatic Compounds (DAHP synthase to chorismate)	Chorismate_synthase_(EC_4.2.3.5)_#_AroG	0.000258381	8.48e-05	0.00040797	7.82e-05	0.000125903	0.000147928	0.000150305	0.000429995	0.000487692	0.000286173	0.000305345	0.000236869	0.000174032	0.000363154	9.31e-05	0.00014837	0.000198523	7.65e-05	5.09e-05	0.000703135	0.000476803	0.00016189	0.00133959	0	0.000243137	0.0014274	0.000143272	0.000465878	0.000210425	0.000349636	0.000786598	0.00252062	0.00071358	0.000447688	0.000502774	0.000515585	0.00103273	0.000369049	0.000142562	0.000406568	0.000359517	0.000190531	0.00240371	0.000504114	0.000230748	0.000261902
Amino Acids and Derivatives	Aromatic amino acids and derivatives	Common Pathway For Synthesis of Aromatic Compounds (DAHP synthase to chorismate)	Chorismate_synthase_(EC_4.2.3.5)_#_AroG,_frameshift	0	0	0	0	1.64e-06	0	0	0	0	0	0	0	0	0	0	0	0	0	0	0	0	0	0.000699639	0	0	0	0	0	0	0	0	0	0	0	0	0	0	0	0	0	0	0	0	0	0	0
Amino Acids and Derivatives	Aromatic amino acids and derivatives	Common Pathway For Synthesis of Aromatic Compounds (DAHP synthase to chorismate)	Cyclohexadienyl_dehydrogenase_(EC_1.3.1.12)(EC_1.3.1.43)_/_5-Enolpyruvylshikimate-3-phosphate_synthase_(EC_2.5.1.19)_alpha_sub-homology_division_##TyrAc/AroF_alpha	0	0	0	0	0	0	0	0	0	0	0	0	0	0	0	0	0	0	7.25e-05	0	0	0	0	0	0	0	0	0	0	0	1.9e-05	0	0	0	0	0	0	0	0	0	0	0	0	0	0	0
Amino Acids and Derivatives	Aromatic amino acids and derivatives	Common Pathway For Synthesis of Aromatic Compounds (DAHP synthase to chorismate)	Cyclohexadienyl_dehydrogenase_(EC_1.3.1.12)(EC_1.3.1.43)_/_5-Enolpyruvylshikimate-3-phosphate_synthase_(EC_2.5.1.19)_alpha_sub-homology_division_##_TyrAc,_NAD-specific/AroF_alpha	0	0	0	0	2.74e-05	0	0	0	0	0	0	0	0	0	0	0	0	0	0	0.000123444	0	0	0.00366325	0	0	0	0	0	7.84e-05	0	6.79e-06	0	0	3.35e-05	7.99e-05	0	6.38e-05	5.37e-05	0	0.000124176	0	0	0	5.3e-05	0	0.000157324
Amino Acids and Derivatives	Aromatic amino acids and derivatives	Common Pathway For Synthesis of Aromatic Compounds (DAHP synthase to chorismate)	Cyclohexadienyl_dehydrogenase_(EC_1.3.1.12)(EC_1.3.1.43)_/_5-Enolpyruvylshikimate-3-phosphate_synthase_(EC_2.5.1.19)_alpha_sub-homology_division_##_TyrAc,_NADP-specific/AroF_alpha	0	0	5.59e-05	0	0	0	0	0	0	4.99e-05	0	0	0	0	0	0	0	0	0	0	0	0	0	0	0	0	0	0	0	0	0	0	0	6.71e-05	0	0	0	0	0	0	0	0	0	2.65e-05	0	0.000157324
Amino Acids and Derivatives	Aromatic amino acids and derivatives	Common Pathway For Synthesis of Aromatic Compounds (DAHP synthase to chorismate)	Cyclohexadienyl_dehydrogenase_(EC_1.3.1.12)(EC_1.3.1.43)_/_5-Enolpyruvylshikimate-3-phosphate_synthase_(EC_2.5.1.19)_beta_sub-homology_division_##_TyrAc/AroF_beta,_NAD(P)-specific	0	0	0	0	0	0	0	0	0	0	0	0	0	0	0	0	0	0	0	0	0	0	0	0	0	0	0	0	0	0	0	0	0	0	0	0	0	0	0	0	9.51e-06	0	0	0	0	0
Amino Acids and Derivatives	Aromatic amino acids and derivatives	Common Pathway For Synthesis of Aromatic Compounds (DAHP synthase to chorismate)	EPT-like_Enolpyruvate_transferase_(EPSPsynthase-like_(EC_2.5.1.19))	0.000244063	0	0.000447479	0.000111051	0.00106816	0	0.000156645	8.98e-05	0	0.000199625	0.000115004	9.63e-05	0	0	0.000119947	0.000557182	0	0	0.000326064	0.000284871	0.000174238	0	0	0	0.00018122	0.000339795	0.000267506	0	0.000418349	0.000950703	0	0.000126621	0.000356489	0.000905424	7.99e-05	0	0.000478366	0.000230191	0.000332055	0	0	0.00136232	0	0.000185654	0.00114263	0
Amino Acids and Derivatives	Aromatic amino acids and derivatives	Common Pathway For Synthesis of Aromatic Compounds (DAHP synthase to chorismate)	L-sorbose_1-phosphate_reductase_(EC_1.1.1.-)_/_Shikimate_5-dehydrogenase_I_gamma_(EC_1.1.1.25)_##sorE/AroDI_gamma	1.16e-05	0	0	0	0	0	1.31e-05	0	0	0	5.75e-05	3.95e-05	0	0	0	0	3.51e-05	0	0	0.000189914	0	3.34e-05	2.63e-05	0	0	1.08e-05	0	0	0	0	0	0	8.49e-06	9.58e-06	1.14e-05	0	0	0	9.49e-06	0.000177395	0	7.57e-05	1.85e-05	2.4e-05	0	0.000188789
Amino Acids and Derivatives	Aromatic amino acids and derivatives	Common Pathway For Synthesis of Aromatic Compounds (DAHP synthase to chorismate)	PTS_system_IIB_component_/_3-dehydroquinate_dehydratase_II_(EC_4.2.1.10)	0	0	0.00011187	0	0	0	0	0	0	0	0	0	0	0	4e-05	0	0	0	0	0	0	0	0	0	0	0	0	0	0	0	0	0	0	0	0	0	0	0	0	0	0	0	0	0	0	0
Amino Acids and Derivatives	Aromatic amino acids and derivatives	Common Pathway For Synthesis of Aromatic Compounds (DAHP synthase to chorismate)	Phenazine_biosynthesis_protein_PhzC_@_2-keto-3-deoxy-D-arabino-heptulosonate-7-phosphate_synthase_II_PhzC_(EC_2.5.1.54)_@_2-keto-3-deoxy-D-arabino-heptulosonate-7-phosphate_synthase_II_(EC_2.5.1.54)_##_AroAII@PhzC	0	0	0	0	0	0	0	0	0	0	0	0	0	0	0	0	0	0	0	0	0	0	0.00154948	0	0	0	0	0	0	0	0	0	0	0	0	0	0	0	0	0	0	0	0	0	0	0
Amino Acids and Derivatives	Aromatic amino acids and derivatives	Common Pathway For Synthesis of Aromatic Compounds (DAHP synthase to chorismate)	Quinate/shikimate_5-dehydrogenase_I_delta_(EC_1.1.1.25)	0	0	0.00022374	4.44e-05	0	0	0	0	0	0	0	0	9.65e-05	0	0	0	0	0	0	0	0	2.51e-05	0.00258696	0	0	0	0	0	0.000156881	0.000135815	6.11e-05	0	0	0	7.99e-05	0	1.59e-05	0	0	0	0	7.57e-05	0	0	0	0
Amino Acids and Derivatives	Aromatic amino acids and derivatives	Common Pathway For Synthesis of Aromatic Compounds (DAHP synthase to chorismate)	Quinate/shikimate_5-dehydrogenase_I_delta_(EC_1.1.1.25)_##_AroDI_delta	0	0	0	0	0	0	0	0	0	0	0	0	0	0	0	0	0	0	0	0	0	0	0	0	0	0	0	0	0	0	0	0	0	0	0	0	3.99e-05	0	0	0	0	0	0	0	0	0
Amino Acids and Derivatives	Aromatic amino acids and derivatives	Common Pathway For Synthesis of Aromatic Compounds (DAHP synthase to chorismate)	Quinate/shikimate_5-dehydrogenase_I_delta_(EC_1.1.1.25)_#_AroDI_delta	0	0	0	0	0	0	0	0	0	0	0	0	0	0	0	0	0	0	0	0	0	0	0.000157949	0	0	0	0	0	0	0	0	0	0	0	0	0	0	0	0	0	0	0	0	0	0	0
Amino Acids and Derivatives	Aromatic amino acids and derivatives	Common Pathway For Synthesis of Aromatic Compounds (DAHP synthase to chorismate)	Shikimate/quinate_5-dehydrogenase_I_beta_(EC_1.1.1.282)	0.00387681	0.00687042	0.00414639	0.00671314	0.00822071	0.00329166	0.0109329	0.00371438	0.00639577	0.00420843	0.002121	0.00105012	0.00683709	0.00831201	0.00668726	0.00894558	0.00505788	0.0125857	0.00425341	0.00594284	0.00458377	0.00191369	0.00668121	0	0.00358816	0.00637587	0.00939814	0.0111497	0.00352995	0.00572346	0.0062566	0.00334993	0.00708234	0.00664224	0.00330979	0.00344471	0.00860746	0.00695982	0.00346055	0.00337439	0.00332761	0.00798955	0.00664001	0.00227722	0.00426219	0.00420995
Amino Acids and Derivatives	Aromatic amino acids and derivatives	Common Pathway For Synthesis of Aromatic Compounds (DAHP synthase to chorismate)	Shikimate/quinate_5-dehydrogenase_I_beta_(EC_1.1.1.282)_##_AroDI_beta	0.0032166	0.00828421	0.00656303	0.00736378	0.00747441	0.00412683	0.0121199	0.0106608	0.0099492	0.00436347	0.00359798	0.00249515	0.0120278	0.00938482	0.00963843	0.0115599	0.00863333	0.0152396	0.00710039	0.00917792	0.00398819	0.0042183	0.000749271	0	0.00582019	0.00437951	0.0173261	0.0029453	0.00788788	0.00203382	0.012174	0.00283698	0.0069335	0.00906654	0.00291892	0.00356927	0.00553481	0.00650646	0.00602111	0.00290852	0.00576974	0.00540246	0.00527699	0.00170093	0.00628665	0.00602743
Amino Acids and Derivatives	Aromatic amino acids and derivatives	Common Pathway For Synthesis of Aromatic Compounds (DAHP synthase to chorismate)	Shikimate/quinate_5-dehydrogenase_I_beta_(EC_1.1.1.282)_##_AroDI_beta,_frameshift	0	0	0	0	0	0	0	0	0	0	0	0	0	0	0	0	0	0	0	0	0	0	1.16e-05	0	0	3.93e-05	0	0	0	0	0	0	0	5.37e-06	1.6e-05	0	0	6.14e-06	2.66e-06	1.77e-05	5.33e-06	6.05e-06	4.3e-05	1.49e-05	2.16e-05	3.02e-05
Amino Acids and Derivatives	Aromatic amino acids and derivatives	Common Pathway For Synthesis of Aromatic Compounds (DAHP synthase to chorismate)	Shikimate/quinate_5-dehydrogenase_I_beta_(EC_1.1.1.282)_##_AroDI_beta,_truncated	0	0	0	0	0	0	0	0	6.47e-05	0	0	0	0	0	0	0	2.59e-05	0	7.25e-05	0	0	0	2.08e-05	0	0	0	0	0	0	0	0	0	0	2.24e-05	0	0	0	0	0	0	0	0	0	0	0	0
Amino Acids and Derivatives	Aromatic amino acids and derivatives	Common Pathway For Synthesis of Aromatic Compounds (DAHP synthase to chorismate)	Shikimate/quinate_5-dehydrogenase_I_beta_(EC_1.1.1.282)_#_AroDI_beta	0.00034688	0.000246707	4.97e-05	0.000160407	0	0.000137778	0	0	0.000129418	6.49e-05	1.64e-05	2.78e-05	4.29e-05	0.00146134	0.000133274	5.31e-05	2.59e-05	0.000339383	0.000119154	0.000339735	0	0.000292358	0.00187978	0	0.000241627	0.000293821	4.14e-05	0.000433609	0	0	0.000127015	0.000235526	0.000264066	1.61e-05	2.88e-05	2.02e-05	0.00109296	9.74e-05	4.28e-05	0.000288957	5.98e-05	0.00022945	0.000117164	4.88e-05	0.000269219	0.000258169
Amino Acids and Derivatives	Aromatic amino acids and derivatives	Common Pathway For Synthesis of Aromatic Compounds (DAHP synthase to chorismate)	Shikimate/quinate_5-dehydrogenase_I_beta_(EC_1.1.1.282)_#_AroDI_beta,_frameshift	0	0	0	0	0	0	0	0	0	0	0	0	0	0	0	0	0	0	0	0	0	0	0.000123579	0	0	0	0	0	0	0	0	0	0	0	0	0	0	0	0	0	0	0	0	0	0	0
Amino Acids and Derivatives	Aromatic amino acids and derivatives	Common Pathway For Synthesis of Aromatic Compounds (DAHP synthase to chorismate)	Shikimate_5-dehydrogenase_I_alpha_(EC_1.1.1.25)	0.0051434	0.0110274	0.00588409	0.00347316	0.00585004	0.00187993	0.0106558	0.00240862	0.00796034	0.00724653	0.00643051	0.00855451	0.00886523	0.0137521	0.00459953	0.00509662	0.00665023	0.0146947	0.0052851	0.0110007	0.00577888	0.00591892	0.00486667	0	0.0146187	0.00748253	0.00614795	0.00621796	0.00737845	0.00940038	0.0025975	0.00650695	0.0128875	0.00633731	0.011799	0.00757698	0.00933621	0.00474009	0.00889186	0.00273773	0.00731687	0.00665928	0.00568937	0.00391831	0.0110791	0.00224919
Amino Acids and Derivatives	Aromatic amino acids and derivatives	Common Pathway For Synthesis of Aromatic Compounds (DAHP synthase to chorismate)	Shikimate_5-dehydrogenase_I_alpha_(EC_1.1.1.25)_##_AroDI_alpha	0.00244769	0.00564525	0.00498256	0.00243307	0.00280495	0.011518	0.00270909	0.00752365	0.00145866	0.0036452	0.00358429	0.00187199	0.00300528	0.00435114	0.00228098	0.00226421	0.00428929	0.00277307	0.00208988	0.00183599	0.00543206	0.0056528	0.00115581	0	0.0029852	0.000480963	0.00206264	0.00143868	0.00289809	0.0036913	0.000787512	0.00314824	0.0015511	0.00279024	0.00318662	0.00376893	0.00167018	0.000815132	0.00223271	0.00210092	0.00318997	0.00295185	0.000823755	0.00447188	0.00197395	0.000720087
Amino Acids and Derivatives	Aromatic amino acids and derivatives	Common Pathway For Synthesis of Aromatic Compounds (DAHP synthase to chorismate)	Shikimate_5-dehydrogenase_I_alpha_(EC_1.1.1.25)_##_AroDI_alpha,_truncated	0	0	0	0	0	0	0	0	0	0	0	0	0	0	0	0	0	0	0	0	0	0	0.00030454	0	0	1.81e-05	9.17e-06	0	0	0	0	0	0	0	9.59e-06	0	0	0	9.49e-06	0	0	0	0	2.12e-06	4.49e-05	1.51e-05
Amino Acids and Derivatives	Aromatic amino acids and derivatives	Common Pathway For Synthesis of Aromatic Compounds (DAHP synthase to chorismate)	Shikimate_5-dehydrogenase_I_alpha_(EC_1.1.1.25)_#_AroDI_alpha	0.00412754	0.000733239	0.000585249	0.00113882	0.000587445	0.000558431	0.000476788	0.000519352	0.00144556	0.00176323	0.00209283	0.00444927	0.000389329	0.00109487	0.000531079	0.000375698	0.00065459	0.000977424	0.00057021	0.00172923	0.00115287	0.0011764	0.0012014	0	0.00177236	0.00246297	0.00036345	0.000872306	0.00502326	0.00271336	0.00187312	0.000906527	0.000740384	0.0011818	0.00119347	0.000917836	0.000570336	0.000921308	0.000425119	0.00173012	0.00115728	0.00109836	0.00196947	0.00310799	0.000392815	0.00760791
Amino Acids and Derivatives	Aromatic amino acids and derivatives	Common Pathway For Synthesis of Aromatic Compounds (DAHP synthase to chorismate)	Shikimate_5-dehydrogenase_I_alpha_(EC_1.1.1.25)_#_AroD_I_alpha	0	0.00033283	0.00011187	3.7e-05	3.77e-05	1.79e-05	0.000287182	0	0.000799153	9.98e-05	0.000230008	6.42e-05	0.000144792	2.9e-05	0.00017992	2.65e-05	9.06e-05	0.000345554	0.000458905	0.000221567	8.71e-05	8.35e-05	0	0	0	0.00015102	0	0.000202351	0.000104587	4.53e-05	0.00016284	0.000105518	0.000455514	0	0.000239625	0	0	0.000103586	0.00112899	0	0.000806964	0	7.97e-05	8.4e-05	0.00033076	0.000167812
Amino Acids and Derivatives	Aromatic amino acids and derivatives	Common Pathway For Synthesis of Aromatic Compounds (DAHP synthase to chorismate)	Shikimate_5-dehydrogenase_I_alpha_(EC_1.1.1.25)_/_Carbohydrate_transporter_protein_I_/_Carbohydrate_transporter_protein_II_##_AroDI_alpha/CTP-I/CTP-II	4.07e-05	0	0	0.000166576	0	3.58e-05	0	4.49e-05	0	0	0	0	0	8.7e-05	9e-05	0	0	0.000207332	0	9.5e-05	0	0.000100237	0	0	0	0.00015102	0	0	0.000219633	7.92e-05	5.5e-05	0	0	0.000122959	0	3.15e-05	4.78e-05	3.84e-05	0.000132822	0	6.66e-05	7.57e-05	0	7.96e-05	0.000150345	0
Amino Acids and Derivatives	Aromatic amino acids and derivatives	Common Pathway For Synthesis of Aromatic Compounds (DAHP synthase to chorismate)	Shikimate_5-dehydrogenase_I_alpha_(EC_1.1.1.25)_/_Shikimate_kinase_I_(EC_2.7.1.71)	0.000642372	0.00273172	0.00296455	0.00307055	0.00190146	0.0026819	0.00189279	0.00294909	0.00437362	0.00192139	0.002348	0.00123161	0.00366346	0.00147967	0.00244891	0.00298623	0.00588934	0.000336915	0.000702849	0.00457377	0.000784069	0.000860366	0	0	0.000815491	3.15e-05	0.00227635	0.000707815	0.000420591	0.000814888	0.000512365	0.00288033	0.00383275	0.00204559	0.00241622	0.00290267	0.000765385	0.000238047	0.0021971	0.000360703	0.000443997	0.000227053	0.00023911	0.000300835	0.00193688	0.00110127
Amino Acids and Derivatives	Aromatic amino acids and derivatives	Common Pathway For Synthesis of Aromatic Compounds (DAHP synthase to chorismate)	Shikimate_5-dehydrogenase_I_alpha_(EC_1.1.1.25)_/_Shikimate_kinase_I_(EC_2.7.1.71)_##_AroDI_alpha/AroEI	0.00242151	0.00360304	0.00422309	0.0024061	0.00501212	0.0015948	0.00544341	0.00226047	0.00669505	0.00415053	0.00465766	0.00312917	0.00587211	0.00171177	0.00317858	0.0043374	0.00352558	0.00567572	0.00301549	0.00202575	0.00270068	0.00466937	0	0	0.00295993	0.00384472	0.00128658	0.000375794	0.000672845	0.00165694	0.00577574	0.000844143	0.00183592	0.0021909	0.00491232	0.00247866	0.0026629	0.00344007	0.00215836	0.000288267	0.00164834	0.000504563	0.00445343	0.00079566	0.00147339	0.000251718
Amino Acids and Derivatives	Aromatic amino acids and derivatives	Common Pathway For Synthesis of Aromatic Compounds (DAHP synthase to chorismate)	Shikimate_5-dehydrogenase_I_alpha_(EC_1.1.1.25)_/_Shikimate_kinase_I_(EC_2.7.1.71)_#_AroD_I_alpha/AroE_I	0	0	0	0.000111051	0	0	0	0	0	0	0	0	0	0	0	0	0	0	0	0	0	0.000100237	0	0	0	0	0	0	0	0	0	0	0	3.35e-05	0	0	0	0	0	0	0	0	0	0	0	0
Amino Acids and Derivatives	Aromatic amino acids and derivatives	Common Pathway For Synthesis of Aromatic Compounds (DAHP synthase to chorismate)	Shikimate_5-dehydrogenase_I_gamma_(EC_1.1.1.25)	0	0	0	0	0	0	0	0	0	0	0.000230008	0	0	0	0	7.96e-05	0	0	0	0	0	0	0.00262413	0	0	0	0	0	0.000104587	0	0	0	5.94e-05	0.000572317	0	0	0	0	0	0.000532185	0	0	0	0	0	0.00114656
Amino Acids and Derivatives	Aromatic amino acids and derivatives	Common Pathway For Synthesis of Aromatic Compounds (DAHP synthase to chorismate)	Shikimate_5-dehydrogenase_I_gamma_(EC_1.1.1.25)_##_AroDI_gamma	0	0	0	0	1.37e-05	0	0	0	0	0	0	0	0	0	0	0	0	6.91e-05	0	0	0	0	0.000197801	0	0	0	0	0	0	0	0	0	0	0.00010731	0	0	0	0	0	0	0	0	0	0	8.02e-05	0.000553663
Amino Acids and Derivatives	Aromatic amino acids and derivatives	Common Pathway For Synthesis of Aromatic Compounds (DAHP synthase to chorismate)	Shikimate_5-dehydrogenase_I_gamma_(EC_1.1.1.25)_#_AroDI_gamma	0	0	0	0	0	0	0	0	0	0	0	0	0	0	0	0	0	0	0	0	0	0	0.00148329	0	0	0	0	0	0	0	0	0	0	0	0	0	0	0	0	0	0	0	0	0	0	0
Amino Acids and Derivatives	Aromatic amino acids and derivatives	Common Pathway For Synthesis of Aromatic Compounds (DAHP synthase to chorismate)	Shikimate_5-dehydrogenase_I_gamma_(EC_1.1.1.25)_#_AroD_I_gamma	0	0	0	0	0	0	0	0	0	0	0	0	0	0	0	0	0	0	0	0	0	5.01e-05	0	0	0	0	0	0	0	0	0	0	0	0	0	0	0	0	0	0	0	0	0	0	0	0
Amino Acids and Derivatives	Aromatic amino acids and derivatives	Common Pathway For Synthesis of Aromatic Compounds (DAHP synthase to chorismate)	Shikimate_DH-like_protein_associated_with_RibB_/_Shikimate_5-dehydrogenase_I_alpha_(EC_1.1.1.25)	0	0	0	0	0	0	0	0	0	0	0	0	0	0	0	0	0	0	0	0	0	0.000200474	0	0	0	0	0	0	0	0.000135815	0	0	0	0	0	0	0	0	0	0	0	0	0	0	0	0
Amino Acids and Derivatives	Aromatic amino acids and derivatives	Common Pathway For Synthesis of Aromatic Compounds (DAHP synthase to chorismate)	Shikimate_kinase_III_(EC_2.7.1.71)	4.07e-05	0	0.00022374	0	6.16e-05	0	0.000234967	0	9.71e-05	0	0	0	0	0.00508599	0.000159929	3.98e-05	0	0.000103666	7.25e-05	9.5e-05	0	0	0.00437656	0	0	0.00304966	0.000223177	0	0	3.4e-05	0	6.33e-05	8.91e-05	0.000524451	0.000749794	0.000138637	0.000256404	0.000791523	0.000258497	0.000850858	0.000293885	0.000233226	0.00265879	0.000514129	0.00123765	0.000578259
Amino Acids and Derivatives	Aromatic amino acids and derivatives	Common Pathway For Synthesis of Aromatic Compounds (DAHP synthase to chorismate)	Shikimate_kinase_III_(EC_2.7.1.71)_#_AroE_III	0	0	0	0	0	0	0	0	0	0	0	0	0	0	0	0	0	0	0	0	0	0	5.37e-05	0	0	5.39e-05	0	0	0	0	0	0	0	0.000145446	1.94e-05	2.52e-06	3.83e-06	9.47e-06	5.31e-06	4.16e-05	2.66e-06	7.04e-06	4.24e-05	4.24e-06	2.91e-05	0.000233058
Amino Acids and Derivatives	Aromatic amino acids and derivatives	Common Pathway For Synthesis of Aromatic Compounds (DAHP synthase to chorismate)	Shikimate_kinase_II_(EC_2.7.1.71)_#_AroE_II	0.000542363	0.000125596	7.46e-05	0.000296135	0	0	0	0	0.000452961	0	0	0.00016047	0.000257408	5.8e-05	0.000519768	0	5.18e-05	0	0	6.33e-05	0.000348475	0.000200474	0	0	0.000724881	0.00015102	0	0	0	0.000565894	0	0	0	0	0	0	0	0.000562689	0	0	0	0.000454106	0	0	0	0
Amino Acids and Derivatives	Aromatic amino acids and derivatives	Common Pathway For Synthesis of Aromatic Compounds (DAHP synthase to chorismate)	Shikimate_kinase_I_(EC_2.7.1.71)	0.00531876	0.0035214	0.00352949	0.00411443	0.00304014	0.00351773	0.0053912	0.00532932	0.00364796	0.00444165	0.0041506	0.00246322	0.00499049	0.00490637	0.00344846	0.00292653	0.00841094	0.00569127	0.00509264	0.00380778	0.00716697	0.00614786	0.00720244	0	0.00383985	0.00537551	0.00453432	0.0131499	0.00298945	0.00337047	0.00399642	0.00221587	0.00457395	0.00387303	0.00381204	0.00743509	0.0045955	0.00519635	0.00370153	0.00748961	0.00347198	0.00316703	0.00443138	0.00545662	0.00976855	0.00471717
Amino Acids and Derivatives	Aromatic amino acids and derivatives	Common Pathway For Synthesis of Aromatic Compounds (DAHP synthase to chorismate)	Shikimate_kinase_I_(EC_2.7.1.71)_##_AroE_I	0	0	0	0	0	0	0	0	0	0	0	0	0	0	0	0	0	0	0	0	0	0	0	0	0	0	0	0	0	3.4e-05	0	0	0	0	0	0	0	0	0	0	0	0	0	0	0	0
Amino Acids and Derivatives	Aromatic amino acids and derivatives	Common Pathway For Synthesis of Aromatic Compounds (DAHP synthase to chorismate)	Shikimate_kinase_I_(EC_2.7.1.71)_#_AroE_I	0.000873941	0.000769277	0.000115599	0.00102907	0.00019172	0.00237727	0.00117484	0.000125748	0.000420607	0.000865041	0.00107337	0.00109922	0.00168602	0.00076574	0.000843624	0.000470952	0.00221238	0.00110577	0.000297081	0.000474786	0.000638871	0.000317417	0.000750466	0	0.00193301	0.00236047	0.00201618	0.00127192	0.00134918	0.000871477	0.00109772	0.00138439	0.000423165	0.000401087	0.00261654	0.000571943	0.00126501	0.00285455	0.000654665	0.00310165	0.00133138	0.00054691	0.00428444	0.0020939	0.000755542	0.000877558
Amino Acids and Derivatives	Aromatic amino acids and derivatives	Common Pathway For Synthesis of Aromatic Compounds (DAHP synthase to chorismate)	Shikimate_kinase_I_(EC_2.7.1.71)_/_3-dehydroquinate_synthase_(EC_4.2.3.4)	0.000450196	0.000141033	0.000935401	0.000159702	2.95e-05	0.000737411	0.000124614	0.0027139	0.000676864	0.000796732	0.00087625	0.000349872	2.28e-05	0.000106972	1.33e-05	0.000869052	6.7e-05	0.000189289	0.000610958	0.0017204	0.000147838	0.000243166	0	0	0.00112728	0.000949985	0.000520969	0.00100893	0.000578171	0.00112638	0.00140896	0.00218698	0.00214302	0.00166626	0.000210802	0.00241793	0.00169558	3.84e-05	4.65e-05	0.000264436	0.000279565	7.57e-05	0.00131589	2.12e-05	0.000335852	4.59e-05
Amino Acids and Derivatives	Aromatic amino acids and derivatives	Common Pathway For Synthesis of Aromatic Compounds (DAHP synthase to chorismate)	Shikimate_kinase_I_(EC_2.7.1.71)_/_3-dehydroquinate_synthase_(EC_4.2.3.4)_#_AroE_I/AroB	0.00101928	0.000890259	0.000534366	0.000253302	3.22e-05	0.00106273	0.000628115	0.00123371	0.00102881	0.00114006	0.00145264	0.00160825	0.000152644	8.16e-05	8.76e-05	0.000298897	0.000125304	0.00159056	1.32e-05	0.00195291	0.000156135	0.000630455	0	0	1.39e-05	0.00101327	0.000450124	0.000677657	0.00104523	0.00115748	0.000467989	0.00223722	0.000919195	0.000340964	0.000161867	0.000938397	0.000731404	0	6.64e-05	0.00031512	8.02e-05	3.24e-05	0.00053885	0	7.8e-05	4.59e-05
Amino Acids and Derivatives	Aromatic amino acids and derivatives	Common Pathway For Synthesis of Aromatic Compounds (DAHP synthase to chorismate)	Transcriptional_repressor_protein_TrpR	0.000311471	0	0	0	0	0	0	0	0	0	0	0	0.000193056	0.00104186	0	0	0	0	0	0	0	0	0.00472546	0	0	0.00300023	0.000804683	0	0	0	0	0.000126621	0	0.000438031	0.00163128	0.000126034	0	0.000560364	0	0.00112931	0.000375547	0	0.00253049	0.001414	0.000797399	0.000954932
Amino Acids and Derivatives	Aromatic amino acids and derivatives	Common Pathway For Synthesis of Aromatic Compounds (DAHP synthase to chorismate)	Transcriptional_repressor_protein_TrpR_#_regulates_the_trp,_aroA_I_(aroH,_aroL)_and_the_mtr_operons_and_auto-regulates_TrpR.	1.39e-05	0	0	0	0	0	0	0	0	0	0	0	0	0.00383234	0	0	0	0	0	0	0	0	0.000105183	0	0	0.000171185	3.61e-05	0	0	0	0	0	0	3.14e-05	0.000125975	0	0	5.35e-05	0	2.38e-05	2.4e-05	0	3.99e-05	1.82e-05	4.45e-05	5.19e-05
Amino Acids and Derivatives	Aromatic amino acids and derivatives	Common Pathway For Synthesis of Aromatic Compounds (DAHP synthase to chorismate)	Transcriptional_repressor_protein_TyrR	0.000378841	0	0.00011187	0	4.11e-05	0	0	8.98e-05	0	9.98e-05	5.75e-05	0.000159828	0	0.0052369	0	1.99e-05	3.88e-05	0	2.42e-05	0	8.71e-05	0	0.00798418	0	9.06e-05	0.00627513	0.00146899	0	4.36e-05	0	0.000123351	0	0	0.000120053	0.00218818	0.000431073	0.000181779	0.000241189	0.00017931	0.000961803	0.000449547	0.000280032	0.00279294	0.00120076	0.0018697	0.00130264
Amino Acids and Derivatives	Aromatic amino acids and derivatives	Common Pathway For Synthesis of Aromatic Compounds (DAHP synthase to chorismate)	Transcriptional_repressor_protein_TyrR_#_for_TyrA,_AroG,_AroF,_and_aromatic_amino_acid_transport	6.78e-06	0	0	0	0	0	0	0	0	0	0.000230008	0	0	3.48e-06	0.000399822	0	7.76e-05	0	3.62e-05	0	0	3.34e-05	0.000169946	0	0	0.000119306	6.11e-06	4.34e-05	0	0	0	0	0	3.35e-05	9.9e-05	1.26e-05	0	0	0	3.55e-06	0	7.57e-05	2.39e-06	1.98e-05	3.49e-05	0
Amino Acids and Derivatives	Aromatic amino acids and derivatives	Common Pathway For Synthesis of Aromatic Compounds (DAHP synthase to chorismate)	Transcriptional_repressor_protein_TyrR_#_regulates_the_aroA_I_(aroF)-tyrA,_aroA_I_(aroL_and_aroG)_and_aroP_operons.	6.02e-05	0	0	0	0	0	3.92e-05	0	0	0	0	2.31e-05	4.83e-05	0.0012597	0.000119947	0	0	0	0	0	0	6.68e-05	0.00111218	0	0	0.00084093	0.000324065	4.34e-05	0.000235322	0	1.95e-05	0	3.96e-05	2.48e-05	0.000430127	0.000136918	0.00024875	0.000312804	4.91e-05	0.000336728	6.73e-05	0.000228567	0.000864248	0.000291549	0.000726469	0.000239133
Amino Acids and Derivatives	Aromatic amino acids and derivatives	Common Pathway For Synthesis of Aromatic Compounds (DAHP synthase to chorismate)	hypothetical_protein	0.000203386	0	5.59e-05	0	2.05e-05	0	3.92e-05	0	0	9.98e-05	0	0	0	0	0	0	7.76e-05	0	3.62e-05	4.75e-05	0	0	0	0	0.00045305	3.78e-05	3.82e-05	8.67e-05	0.000183028	6.79e-05	0.00012213	0	0	6.71e-05	0	6.3e-05	9.57e-05	7.67e-05	3.32e-05	4.43e-05	6.66e-05	7.57e-05	0.000119555	0.000212176	0.000300691	0
Amino Acids and Derivatives	Aromatic amino acids and derivatives	Indole-pyruvate oxidoreductase complex	Indolepyruvate_oxidoreductase_subunit_IorA_(EC_1.2.7.8)	0.0447325	0.0418273	0.0328547	0.0361048	0.0293705	0.00538172	0.0254334	0.00847662	0.0307253	0.0359198	0.043253	0.0462186	0.0322622	0.00979191	0.0418461	0.0241666	0.0342578	0.0284909	0.0372814	0.0347442	0.0433038	0.0415315	0	0	0.0404807	0.0318501	0.0183846	0.0314921	0.0346623	0.0486665	0.0196153	0.033623	0.0250679	0.038508	0.0338569	0.0280646	0.0402695	0.0536908	0.0400516	0.0270119	0.0396693	0.0515411	0.021172	0.0477513	0.0326262	0.0144738
Amino Acids and Derivatives	Aromatic amino acids and derivatives	Indole-pyruvate oxidoreductase complex	Indolepyruvate_oxidoreductase_subunit_IorA_(EC_1.2.7.8)_/_Indolepyruvate_oxidoreductase_subunit_IorB_(EC_1.2.7.8)	0.000162709	0	0.00022374	0.000333152	4.11e-05	0	0.000234967	0	9.71e-05	0.000449156	0.000230008	4.81e-05	0	0	0.000119947	0	0.000194069	0.000155499	0.000326064	9.5e-05	0.000174238	0.000100237	0	0	0	0.000113265	0	0	0.000418349	0.000169768	0	0.000253243	5.94e-05	0.000134137	0	0	0.000191346	0.000805668	9.96e-05	0	0	0.000302738	0	0.000185654	0.00033076	0
Amino Acids and Derivatives	Aromatic amino acids and derivatives	Indole-pyruvate oxidoreductase complex	Indolepyruvate_oxidoreductase_subunit_IorB_(EC_1.2.7.8)	0.013532	0.0158722	0.00935978	0.0103647	0.00872328	0.0016844	0.00794973	0.00332334	0.00905114	0.0129756	0.0122479	0.0128216	0.00814052	0.00261117	0.0113349	0.0074291	0.0108484	0.00822418	0.0124402	0.00948938	0.00984442	0.0135821	0	0	0.0123532	0.00913671	0.00577049	0.0111004	0.010023	0.0131967	0.00613704	0.0121557	0.007209	0.0103411	0.0101841	0.00943278	0.0126946	0.0147322	0.0140149	0.0101559	0.0136196	0.0162232	0.00503128	0.0148921	0.00989273	0.00418482
Amino Acids and Derivatives	Aromatic amino acids and derivatives	MethanopterinAromatic	2-amino-3,7-dideoxy-D-threo-hept-6-ulosonate_synthase_(EC_2.2.1.10)	0	0	0	0	0	0	0	0	0	4.99e-05	0	0	0	0	0	0	0	0	0	0	0	0	0	0	0	0.00015102	0.000152861	0	0	0	0	0	0	0	0	0	0.000191346	0	0	0	0	0	0	0	0	0
Amino Acids and Derivatives	Aromatic amino acids and derivatives	MethanopterinAromatic	2-amino-3,7-dideoxy-D-threo-hept-6-ulosonate_synthase_(EC_2.2.1.10)_#_AroA'	0.000447449	0.000282592	0.00022374	0.000388678	2.05e-05	0	0	0	0.000194126	0	0	9.63e-05	0.000144792	0	0.000719679	0	0.000194069	0	0	0.000379828	0.000348475	0.000601421	0	0	0.000815491	0.000188775	0.000573228	0	0	0.00200327	0	0	0	0	0	0	9.57e-05	0.000460382	0	0	0	0.00068116	0	0	0	0
Amino Acids and Derivatives	Aromatic amino acids and derivatives	MethanopterinAromatic	2-keto-3-deoxy-D-arabino-heptulosonate-7-phosphate_synthase_I_beta_(EC_2.5.1.54)_#_AroAI_beta	3.39e-05	0	0	0	0	0	0	0	0	0	0	0	0	0	0	0	0	0	0	0	0	0	0	0	0	0	0	0	0	0	0	0	0	0	0	0	2.39e-05	0	0	0	0	0	0	0	0	0
Amino Acids and Derivatives	Aromatic amino acids and derivatives	MethanopterinAromatic	2-keto-3-deoxy-D-arabino-heptulosonate-7-phosphate_synthase_I_beta_(EC_2.5.1.54)_#_AroA_I_beta	2.03e-05	0	0.000130515	0	0	0	0	0	0	0	0	0	0	0	0	0	0	0	0	0	0	0	0	0	0	2.97e-05	0	0	0	0	0	0	0	1.12e-05	0	0	4.78e-05	0	9.49e-06	0	0	0	0	0	0	0
[truncated: 24,210 more rows]
[truncated: 2 more columns]
